# Supplementary material for: Genome-wide immunity studies in the rabbit: transcriptome variations in peripheral blood mononuclear cells after in vitro stimulation by LPS or PMA-Ionomycin
Source: BMC Genomics. 2015 Jan 23;16(1):26. doi: 10.1186/s12864-015-1218-9 (PMC4326531; doi:10.1186/s12864-015-1218-9)
Supplement: Additional file 1: — Gene set related to the immune response. The file gene_set_S1.xlsx is an excel file, which contains the set of immune genes missing on the previous array with associated Ensembl ID. [file 12864_2015_1218_MOESM1_ESM.xlsx]

## Sheet: Feuil1
GO_term	Associated_Gene_Name	ENSEMBL_ID
2376	HMGB2	ENSOCUG00000000074
2376	MSN	ENSOCUG00000000149
2376	NLRC5	ENSOCUG00000000557
2376	EPHA2	ENSOCUG00000000786
2376	TRIM32	ENSOCUG00000000866
2376	CCL20	ENSOCUG00000000868
2376	SMARCA4	ENSOCUG00000001787
2376	TLR1	ENSOCUG00000001824
2376	IFNK	ENSOCUG00000002019
2376	CHRNA4	ENSOCUG00000002185
2376	TUBB	ENSOCUG00000002187
2376	novel_gene	ENSOCUG00000002646
2376	CCL14	ENSOCUG00000002849
2376	GCH1	ENSOCUG00000003060
2376	CDC42	ENSOCUG00000003073
2376	ZFP36L1	ENSOCUG00000003168
2376	MAP2K3	ENSOCUG00000004311
2376	RELB	ENSOCUG00000004706
2376	C1QBP	ENSOCUG00000004801
2376	RHOH	ENSOCUG00000005126
2376	TGFB2	ENSOCUG00000005279
2376	BMI1	ENSOCUG00000005420
2376	PRDX1	ENSOCUG00000005951
2376	GCNT3	ENSOCUG00000006282
2376	IL9	ENSOCUG00000006369
2376	LY86	ENSOCUG00000006381
2376	MAEA	ENSOCUG00000006610
2376	L3MBTL1	ENSOCUG00000006662
2376	novel_gene	ENSOCUG00000006726
2376	NLGN3	ENSOCUG00000006811
2376	EMILIN1	ENSOCUG00000006872
2376	ACKR2	ENSOCUG00000006892
2376	RAG1	ENSOCUG00000006989
2376	MT2A	ENSOCUG00000007257
2376	SUSD2	ENSOCUG00000007488
2376	OASL	ENSOCUG00000007782
2376	MALT1	ENSOCUG00000007831
2376	TPD52	ENSOCUG00000008247
2376	C3	ENSOCUG00000008338
2376	DNMT1	ENSOCUG00000008415
2376	GPR65	ENSOCUG00000008519
2376	TNFSF4	ENSOCUG00000008587
2376	RABGAP1L	ENSOCUG00000008664
2376	PFDN1	ENSOCUG00000009432
2376	FKBP1C	ENSOCUG00000009904
2376	PSMD10	ENSOCUG00000010837
2376	RLA-A2	ENSOCUG00000011016
2376	FZD9	ENSOCUG00000011195
2376	FZD7	ENSOCUG00000011457
2376	UL16	ENSOCUG00000011502
2376	MFAP3L	ENSOCUG00000011514
2376	HRH2	ENSOCUG00000011627
2376	ANK1	ENSOCUG00000011683
2376	SOX4	ENSOCUG00000011839
2376	PSMA2	ENSOCUG00000012092
2376	UBE2N	ENSOCUG00000012429
2376	CLDN2	ENSOCUG00000012629
2376	FYB	ENSOCUG00000012699
2376	ACP1	ENSOCUG00000012876
2376	CD4	ENSOCUG00000012911
2376	ELF4	ENSOCUG00000013238
2376	G1T551	ENSOCUG00000013304
2376	novel_gene	ENSOCUG00000013406
2376	FLI1	ENSOCUG00000013415
2376	NTRK3	ENSOCUG00000013536
2376	EFNB1	ENSOCUG00000013726
2376	CDH8	ENSOCUG00000013774
2376	PRKCB	ENSOCUG00000013916
2376	CLDN14	ENSOCUG00000014024
2376	HOXD3	ENSOCUG00000014119
2376	FCAMR	ENSOCUG00000014337
2376	C4BPA	ENSOCUG00000014373
2376	ENPP1	ENSOCUG00000014455
2376	TBX1	ENSOCUG00000014466
2376	YWHAE	ENSOCUG00000014607
2376	DHX9	ENSOCUG00000014651
2376	TYK2	ENSOCUG00000014816
2376	XRCC4	ENSOCUG00000015052
2376	NFASC	ENSOCUG00000015363
2376	IKBKE	ENSOCUG00000015433
2376	RASSF5	ENSOCUG00000015444
2376	MOG	ENSOCUG00000015616
2376	CUL4B	ENSOCUG00000015633
2376	CELSR2	ENSOCUG00000015726
2376	PIM2	ENSOCUG00000015757
2376	OAS2	ENSOCUG00000015823
2376	HDAC4	ENSOCUG00000015998
2376	C1orf38	ENSOCUG00000016179
2376	AGER	ENSOCUG00000016426
2376	IL21R	ENSOCUG00000016437
2376	CLDN3	ENSOCUG00000016471
2376	PCDH20	ENSOCUG00000016877
2376	SP100	ENSOCUG00000016930
2376	C8A	ENSOCUG00000017178
2376	CLDN9	ENSOCUG00000017189
2376	C8B	ENSOCUG00000017190
2376	BTBD9	ENSOCUG00000017258
2376	CTLA4	ENSOCUG00000017274
2376	BYSL	ENSOCUG00000017567
2376	KL	ENSOCUG00000017687
2376	ARIH2	ENSOCUG00000017699
2376	MUSK	ENSOCUG00000017885
2376	HOXB7	ENSOCUG00000019952
2376	DOK2	ENSOCUG00000020947
2376	HTR6	ENSOCUG00000020985
2376	HSD17B8	ENSOCUG00000020995
2376	NCKIPSD	ENSOCUG00000021036
2376	PKD1	ENSOCUG00000021081
2376	SPIB	ENSOCUG00000021108
2376	FTH1	ENSOCUG00000021113
2376	MUC15	ENSOCUG00000021120
2376	CBFA2T3	ENSOCUG00000021146
2376	EPB41L3	ENSOCUG00000021196
2376	novel_gene	ENSOCUG00000021210
2376	NCF1	ENSOCUG00000021213
2376	PKP1	ENSOCUG00000021242
2376	DEFB1	ENSOCUG00000021273
2376	novel_gene	ENSOCUG00000021311
2376	GAPT	ENSOCUG00000021351
2376	P2RX1	ENSOCUG00000021388
2376	CDK5	ENSOCUG00000021398
2376	CD97	ENSOCUG00000021438
2376	BARX2	ENSOCUG00000021468
2376	HRH3	ENSOCUG00000021486
2376	FOS	ENSOCUG00000021506
2376	novel_gene	ENSOCUG00000021528
2376	novel_gene	ENSOCUG00000021564
2376	DNASE2	ENSOCUG00000021573
2376	TNNC2	ENSOCUG00000021586
2376	EFS	ENSOCUG00000021587
2376	MAFB	ENSOCUG00000021619
2376	TNFSF18	ENSOCUG00000021634
2376	IFNB1	ENSOCUG00000021649
2376	ALOX12	ENSOCUG00000021659
2376	CORT	ENSOCUG00000021685
2376	KLK5	ENSOCUG00000021689
2376	CCL2	ENSOCUG00000021710
2376	NFKB1	ENSOCUG00000021712
2376	TNFRSF13B	ENSOCUG00000021728
2376	ITGA7	ENSOCUG00000021735
2376	SNX22	ENSOCUG00000021757
2376	DPCR1	ENSOCUG00000021762
2376	POU2F2	ENSOCUG00000021776
2376	CAMK2B	ENSOCUG00000021803
2376	SOCS1	ENSOCUG00000021836
2376	UBE2L6	ENSOCUG00000021867
2376	PSEN2	ENSOCUG00000021898
2376	LY9	ENSOCUG00000021905
2376	CCRL2	ENSOCUG00000021929
2376	PSMC4	ENSOCUG00000021937
2376	PRELID1	ENSOCUG00000021939
2376	GP6	ENSOCUG00000021951
2376	TWF2	ENSOCUG00000021993
2376	ISLR	ENSOCUG00000022007
2376	NOTCH3	ENSOCUG00000022014
2376	IL22RA2	ENSOCUG00000022021
2376	DSPP	ENSOCUG00000022074
2376	SH2B2	ENSOCUG00000022082
2376	IL34	ENSOCUG00000022125
2376	NME1	ENSOCUG00000022135
2376	C5AR1	ENSOCUG00000022167
2376	CTNNAL1	ENSOCUG00000022183
2376	RPS14	ENSOCUG00000022207
2376	GYPA	ENSOCUG00000022208
2376	COLEC12	ENSOCUG00000022216
2376	B4GALT1	ENSOCUG00000022234
2376	CEBPE	ENSOCUG00000022235
2376	NDRG4	ENSOCUG00000022245
2376	GYPC	ENSOCUG00000022291
2376	NFE2L1	ENSOCUG00000022298
2376	ABCG1	ENSOCUG00000022308
2376	IGSF21	ENSOCUG00000022332
2376	POLM	ENSOCUG00000022428
2376	FOXE1	ENSOCUG00000022454
2376	NRAS	ENSOCUG00000022455
2376	VARS	ENSOCUG00000022463
2376	LAMP1	ENSOCUG00000022480
2376	MRFAP1	ENSOCUG00000022483
2376	PCBP2	ENSOCUG00000022490
2376	CSK	ENSOCUG00000022492
2376	ACVRL1	ENSOCUG00000022530
2376	ARTN	ENSOCUG00000022551
2376	HLA-DOA	ENSOCUG00000022564
2376	PRKD1	ENSOCUG00000022585
2376	APLN	ENSOCUG00000022649
2376	SYVN1	ENSOCUG00000022650
2376	AMIGO3	ENSOCUG00000022672
2376	PIK3R5	ENSOCUG00000022712
2376	TESC	ENSOCUG00000022753
2376	IL3RA	ENSOCUG00000022761
2376	F2R	ENSOCUG00000022794
2376	novel_gene	ENSOCUG00000022884
2376	PPIL2	ENSOCUG00000022906
2376	RORC	ENSOCUG00000022907
2376	VAV1	ENSOCUG00000022946
2376	FCER1A	ENSOCUG00000022947
2376	PDCD6	ENSOCUG00000022971
2376	MIA	ENSOCUG00000022977
2376	CEBPA	ENSOCUG00000022985
2376	AAMP	ENSOCUG00000023014
2376	KAL1	ENSOCUG00000023016
2376	STAT5A	ENSOCUG00000023066
2376	SLAMF1	ENSOCUG00000023151
2376	RYR1	ENSOCUG00000023161
2376	TOLLIP	ENSOCUG00000023171
2376	SOCS3	ENSOCUG00000023172
2376	ADORA3	ENSOCUG00000023239
2376	TROAP	ENSOCUG00000023285
2376	TSTA3	ENSOCUG00000023309
2376	ISG20	ENSOCUG00000023346
2376	CD81	ENSOCUG00000023350
2376	CD276	ENSOCUG00000023510
2376	FLRT1	ENSOCUG00000023520
2376	AIF1	ENSOCUG00000023521
2376	SUMO1	ENSOCUG00000023570
2376	NPHS1	ENSOCUG00000023618
2376	KCNIP3	ENSOCUG00000023638
2376	novel_gene	ENSOCUG00000023649
2376	LRRN1	ENSOCUG00000023697
2376	LY6G5B	ENSOCUG00000023723
2376	RAPGEF3	ENSOCUG00000023758
2376	SPI1	ENSOCUG00000023771
2376	ROR1	ENSOCUG00000023790
2376	LTF	ENSOCUG00000023796
2376	NINJ2	ENSOCUG00000023808
2376	PICALM	ENSOCUG00000023809
2376	CHID1	ENSOCUG00000023822
2376	SNCA	ENSOCUG00000023825
2376	CD55	ENSOCUG00000023887
2376	FAM3B	ENSOCUG00000023923
2376	BCL11A	ENSOCUG00000023948
2376	NTNG1	ENSOCUG00000023952
2376	IL1B	ENSOCUG00000023958
2376	novel_gene	ENSOCUG00000023967
2376	PLP2	ENSOCUG00000023974
2376	DARC	ENSOCUG00000024046
2376	ERCC1	ENSOCUG00000024047
2376	MCAM	ENSOCUG00000024055
2376	LGALS3BP	ENSOCUG00000024112
2376	GPR183	ENSOCUG00000024119
2376	RPL3	ENSOCUG00000024127
2376	novel_gene	ENSOCUG00000024133
2376	CELSR1	ENSOCUG00000024142
2376	ADIPOR1	ENSOCUG00000024164
2376	MAG	ENSOCUG00000024212
2376	IZUMO1	ENSOCUG00000024222
2376	CCR4	ENSOCUG00000024244
2376	NEXN	ENSOCUG00000024272
2376	NLRC4	ENSOCUG00000024277
2376	BCL11B	ENSOCUG00000024296
2376	NINJ1	ENSOCUG00000024298
2376	MAP2K7	ENSOCUG00000024299
2376	LGALS1	ENSOCUG00000024302
2376	AKAP17A	ENSOCUG00000024332
2376	ADD1	ENSOCUG00000024333
2376	ATG12	ENSOCUG00000024339
2376	IFI44L	ENSOCUG00000024378
2376	MUC5AC	ENSOCUG00000024381
2376	IFNAR2	ENSOCUG00000024398
2376	NAB2	ENSOCUG00000024399
2376	SAA4	ENSOCUG00000024412
2376	AP3D1	ENSOCUG00000024413
2376	G1U5Q6	ENSOCUG00000024425
2376	IRGM	ENSOCUG00000024432
2376	FCER2	ENSOCUG00000024433
2376	ID2	ENSOCUG00000024446
2376	LRFN3	ENSOCUG00000024466
2376	GTPBP1	ENSOCUG00000024468
2376	NRG2	ENSOCUG00000024471
2376	RAP1GAP	ENSOCUG00000024485
2376	NLRP6	ENSOCUG00000024534
2376	CEACAM16	ENSOCUG00000024559
2376	IFIT5	ENSOCUG00000024570
2376	OSCAR	ENSOCUG00000024577
2376	IL37	ENSOCUG00000024654
2376	CEBPB	ENSOCUG00000024667
2376	TMPRSS11D	ENSOCUG00000024745
2376	FCRN	ENSOCUG00000024751
2376	TYROBP	ENSOCUG00000024755
2376	COL18A1	ENSOCUG00000024772
2376	novel_gene	ENSOCUG00000024780
2376	MNDA	ENSOCUG00000024795
2376	NONO	ENSOCUG00000024801
2376	novel_gene	ENSOCUG00000024883
2376	NLRX1	ENSOCUG00000024892
2376	GPSM3	ENSOCUG00000024923
2376	IFNG	ENSOCUG00000024937
2376	IFIT2	ENSOCUG00000024939
2376	GAST	ENSOCUG00000024965
2376	CST8	ENSOCUG00000024979
2376	NCR3	ENSOCUG00000024990
2376	ANGPT4	ENSOCUG00000025012
2376	CSF1	ENSOCUG00000025029
2376	TNK1	ENSOCUG00000025052
2376	novel_gene	ENSOCUG00000025061
2376	JMJD6	ENSOCUG00000025071
2376	PACS1	ENSOCUG00000025097
2376	CEBPD	ENSOCUG00000025135
2376	CRISP1	ENSOCUG00000025156
2376	COL6A1	ENSOCUG00000025192
2376	TRADD	ENSOCUG00000025249
2376	CST7	ENSOCUG00000025268
2376	ERCC2	ENSOCUG00000025269
2376	CHGA	ENSOCUG00000025290
2376	PSMD6	ENSOCUG00000025313
2376	UBA52	ENSOCUG00000025328
2376	ADSSL1	ENSOCUG00000025341
2376	RND1	ENSOCUG00000025362
2376	CD3EAP	ENSOCUG00000025376
2376	novel_gene	ENSOCUG00000025408
2376	XBP1	ENSOCUG00000025470
2376	NCK2	ENSOCUG00000025486
2376	NFYC	ENSOCUG00000025540
2376	CCR7	ENSOCUG00000025569
2376	LDB1	ENSOCUG00000025582
2376	LAT	ENSOCUG00000025590
2376	GATA1	ENSOCUG00000025597
2376	CPLX2	ENSOCUG00000025615
2376	LZIC	ENSOCUG00000025623
2376	EDN3	ENSOCUG00000025675
2376	CCR3	ENSOCUG00000025677
2376	AHSP	ENSOCUG00000025722
2376	CCR6	ENSOCUG00000025779
2376	CCL25	ENSOCUG00000025780
2376	NFAM1	ENSOCUG00000025837
2376	IL2RG	ENSOCUG00000025850
2376	IRAK1	ENSOCUG00000025860
2376	SCARF1	ENSOCUG00000025941
2376	GATA6	ENSOCUG00000025943
2376	RPS6KA3	ENSOCUG00000025948
2376	CELSR3	ENSOCUG00000025952
2376	INPP5D	ENSOCUG00000025954
2376	SDC1	ENSOCUG00000025956
2376	ARPC1B	ENSOCUG00000025962
2376	HSF2	ENSOCUG00000025991
2376	novel_gene	ENSOCUG00000025994
2376	ASB2	ENSOCUG00000025995
2376	WNT1	ENSOCUG00000026066
2376	BSG	ENSOCUG00000026072
2376	novel_gene	ENSOCUG00000026074
2376	NRXN3	ENSOCUG00000026131
2376	BCAN	ENSOCUG00000026133
2376	CD19	ENSOCUG00000026150
2376	FKBP6	ENSOCUG00000026157
2376	PIAS3	ENSOCUG00000026198
2376	KLRK1	ENSOCUG00000026199
2376	CCL4	ENSOCUG00000026206
2376	HAMP	ENSOCUG00000026224
2376	LY6D	ENSOCUG00000026231
2376	SERPINA3	ENSOCUG00000026273
2376	PAK6	ENSOCUG00000026281
2376	GP9	ENSOCUG00000026359
2376	WISP2	ENSOCUG00000026368
2376	CNR2	ENSOCUG00000026372
2376	C1QTNF3	ENSOCUG00000026419
2376	NFIX	ENSOCUG00000026440
2376	SERPING1	ENSOCUG00000026479
2376	SEC61B	ENSOCUG00000026503
2376	CXCL11	ENSOCUG00000026515
2376	SCARA5	ENSOCUG00000026532
2376	CCL17	ENSOCUG00000026533
2376	RLA-DMB	ENSOCUG00000026567
2376	BATF	ENSOCUG00000026625
2376	BCL3	ENSOCUG00000026628
2376	ITGA9	ENSOCUG00000026630
2376	ACR	ENSOCUG00000026659
2376	SP3	ENSOCUG00000026678
2376	novel_gene	ENSOCUG00000026685
2376	CD5L	ENSOCUG00000026714
2376	HELLS	ENSOCUG00000026731
2376	CAMK4	ENSOCUG00000026741
2376	DEFB123	ENSOCUG00000026775
2376	F5	ENSOCUG00000026781
2376	PCGF2	ENSOCUG00000026783
2376	PRKD2	ENSOCUG00000026784
2376	SLAMF6	ENSOCUG00000026792
2376	ZYX	ENSOCUG00000026796
2376	TAB1	ENSOCUG00000026801
2376	CLDN19	ENSOCUG00000026826
2376	GJB6	ENSOCUG00000026851
2376	LTK	ENSOCUG00000026867
2376	FKBP3	ENSOCUG00000026892
2376	IGFALS	ENSOCUG00000026897
2376	PTGIR	ENSOCUG00000026915
2376	SFRP1	ENSOCUG00000026917
2376	EGFL8	ENSOCUG00000026919
2376	DLK1	ENSOCUG00000026936
2376	CHI3L1	ENSOCUG00000026988
2376	PARVG	ENSOCUG00000027017
2376	TNFRSF25	ENSOCUG00000027044
2376	CYSLTR2	ENSOCUG00000027072
2376	ATF4	ENSOCUG00000027087
2376	PRTG	ENSOCUG00000027152
2376	NTN1	ENSOCUG00000027183
2376	PRG4	ENSOCUG00000027187
2376	AZGP1	ENSOCUG00000027203
2376	FCGBP	ENSOCUG00000027210
2376	SFTPD	ENSOCUG00000027260
2376	SLC16A3	ENSOCUG00000027310
2376	PSTPIP1	ENSOCUG00000027321
2376	CCND1	ENSOCUG00000027327
2376	LAMA5	ENSOCUG00000027331
2376	CSF2RB	ENSOCUG00000027344
2376	RING1	ENSOCUG00000027347
2376	APOC3	ENSOCUG00000027365
2376	novel_gene	ENSOCUG00000027368
2376	HIST1H2BA	ENSOCUG00000027410
2376	SP2	ENSOCUG00000027415
2376	CD163L1	ENSOCUG00000027440
2376	TFEB	ENSOCUG00000027474
2376	SIT1	ENSOCUG00000027505
2376	SORBS3	ENSOCUG00000027519
2376	IRF3	ENSOCUG00000027558
2376	CD37	ENSOCUG00000027566
2376	PSORS1C2	ENSOCUG00000027593
2376	MLLT6	ENSOCUG00000027604
2376	CD247	ENSOCUG00000027626
2376	P2RY12	ENSOCUG00000027633
2376	GRB7	ENSOCUG00000027657
2376	ICAM3	ENSOCUG00000027745
2376	CMTM3	ENSOCUG00000027757
2376	novel_gene	ENSOCUG00000027802
2376	CXCL16	ENSOCUG00000027827
2376	OAS3	ENSOCUG00000027849
2376	TLR5	ENSOCUG00000027854
2376	DBNL	ENSOCUG00000027855
2376	DUSP18	ENSOCUG00000027859
2376	FZD5	ENSOCUG00000027916
2376	TICAM2	ENSOCUG00000027945
2376	PELI1	ENSOCUG00000027961
2376	CDKN2A	ENSOCUG00000027972
2376	PSMC1	ENSOCUG00000027973
2376	FGFRL1	ENSOCUG00000027976
2376	ISG15	ENSOCUG00000027981
2376	TNFRSF12A	ENSOCUG00000027985
2376	MEN1	ENSOCUG00000027998
2376	STAB1	ENSOCUG00000028026
2376	CHGB	ENSOCUG00000028039
2376	DHRS2	ENSOCUG00000028074
2376	PRC1	ENSOCUG00000028094
2376	UBD	ENSOCUG00000028108
2376	NGFRAP1	ENSOCUG00000028131
2376	UNC13D	ENSOCUG00000028171
2376	UCK2	ENSOCUG00000028194
2376	novel_gene	ENSOCUG00000028216
2376	IL17RC	ENSOCUG00000028217
2376	FASLG	ENSOCUG00000028219
2376	RFX4	ENSOCUG00000028228
2376	FZD8	ENSOCUG00000029019
2376	PI3	ENSOCUG00000029033
2376	SPN	ENSOCUG00000029037
2376	CXCL12	ENSOCUG00000029076
2376	SH2D1B	ENSOCUG00000029079
