# Supplementary material for: Genome-wide immunity studies in the rabbit: transcriptome variations in peripheral blood mononuclear cells after in vitro stimulation by LPS or PMA-Ionomycin
Source: BMC Genomics. 2015 Jan 23;16(1):26. doi: 10.1186/s12864-015-1218-9 (PMC4326531; doi:10.1186/s12864-015-1218-9)
Supplement: Additional file 3: — List of differentially expressed genes (FDR < 0.05) in rabbit PBMCs after LPS activation by comparison to mock-stimulation at T4 post-stimulation. The file LPS_T4_S3.xlsx is an excel file, which contains all differentially expressed genes after LPS activation by comparison to mock-stimulation at T4 post-stimulation. [file 12864_2015_1218_MOESM3_ESM.xlsx]

## Sheet: 5%_LPSvsCpour4H_diff_genes
ID	logFC	FC	t	P.Value	adj.P.Val
CTSE	-1.75814049401925	-3.38261854312545	-4.72255956698173	0.00010756002650515	0.0310782345884294
CHI3L1	-1.53850625038615	-2.90493574044076	-4.29149516241442	0.000305496776108087	0.0384458165798868
SAMHD1	-1.53570915819608	-2.89930911720615	-4.55331742315064	0.000161959058391945	0.0343387300434795
CLEC4D	-1.53285107777377	-2.89357106738956	-4.60452084337648	0.000143080559912363	0.0327491890653956
ALDOA	-1.50138334334982	-2.83114049257672	-5.31341111657162	0.000026083242939784	0.0192362819820111
TKT	-1.49439039529017	-2.81745075678363	-5.12538186130308	0.0000408361575056073	0.0224757106265207
ATP6V0B	-1.48227294474988	-2.79388559262149	-6.28399924904475	2.72245489587882E-06	0.0124566524064437
ENSOCUT00000005676	-1.47879777466374	-2.78716376789098	-4.45336800875413	0.000206328073649367	0.0384458165798868
COMT	-1.47501836617266	-2.77987182850875	-6.94944037081319	6.16245275427265E-07	0.00620620616882798
FHOD1	-1.47344260412947	-2.77683721271208	-5.63725310393958	0.0000121390100119953	0.0162841565914276
ENSOCUT00000005930	-1.45207290623716	-2.7360088678431	-4.63338287524855	0.000133431166319948	0.0327491890653956
FTL	-1.43975251616753	-2.71274326361921	-6.00953809990267	5.10478916640968E-06	0.014439409696839
CSF1R	-1.43425647117801	-2.70242854323868	-4.22629497028519	0.000357828737759877	0.0389907271936256
MITF	-1.40803549111902	-2.65375556428841	-5.08821031851511	0.0000446345161881058	0.0224757106265207
ELOVL1	-1.39257201184469	-2.62546326856955	-4.43820713739032	0.000214050632049404	0.0384458165798868
ITGB2	-1.39145580898346	-2.62343275196759	-5.77564700918059	8.78173845933665E-06	0.014439409696839
PSAP	-1.38319566787146	-2.60845522252776	-4.97374323643292	0.0000587323742771285	0.0240309477996388
NAGA	-1.37330201891599	-2.59062827229143	-6.16221635891741	3.59441155950625E-06	0.0124566524064437
PGD	-1.35586433417186	-2.55950412985259	-4.61262198891901	0.000140303359758243	0.0327491890653956
ITGAX	-1.34696481729296	-2.54376397848212	-4.28606021259449	0.000309550009630421	0.0384458165798868
A_04_P057932	-1.34607621241815	-2.54219767027311	-4.65213377180613	0.000127515754599531	0.0325116750524527
ZYX	-1.32215939377543	-2.50040084256184	-4.10204317782536	0.000483605388480793	0.0432435427858632
SLC37A2	-1.29045969586955	-2.4460598361371	-5.43786198073519	0.0000194182437949945	0.0192106391985764
LSM2	-1.28387050085112	-2.43491346488715	-4.83886518763595	0.0000812450836753932	0.0297432981837782
BAX	-1.27312351309851	-2.41684259047794	-5.58013337579295	0.0000138822740995894	0.0162841565914276
MPP1	-1.27188684140527	-2.41477177156646	-4.33142286202688	0.000277303217925192	0.0384458165798868
CAPG	-1.25137601649745	-2.38068380074675	-4.14095143793172	0.000440086590074645	0.0420105407454194
HK3	-1.25084948041434	-2.37981508825388	-4.82323870452054	0.000084363021600425	0.0298112277381712
HEXA	-1.24888607339654	-2.37657852927848	-5.51055325156537	0.0000163545198796279	0.017337512600814
ENSOCUG00000005938	-1.24753851840884	-2.37435971314689	-4.29850511535588	0.000300347234479361	0.0384458165798868
ENSOCUG00000026466	-1.23638608415953	-2.3560760117454	-4.58402195172108	0.00015035736234811	0.0336499776935071
SERPINB1	-1.23293006874121	-2.35043872207325	-3.94118485994391	0.000713863988676625	0.0486705325588209
SERTAD3	-1.23001976749307	-2.34570203854174	-4.96628607578401	0.0000597938394050067	0.0240309477996388
TWF2	-1.22922003846689	-2.34440210604808	-5.59508635515694	0.000013402661566473	0.0162841565914276
LAPTM5	-1.21866127897164	-2.32730659140768	-4.97197112756247	0.0000589828811293974	0.0240309477996388
CD14	-1.20947054609409	-2.3125275387806	-4.00281719211961	0.000614978126760151	0.0452076256540254
ENSOCUT00000001565	-1.19416542112358	-2.2881242904105	-4.60517862242918	0.000142853015206684	0.0327491890653956
MYD88	-1.18382589790493	-2.27178435778274	-5.21304579001023	0.0000331228522787748	0.0202169845636086
KCNN4	-1.18162721859829	-2.26832477630917	-4.05489644650293	0.000542120937844427	0.0443910982014506
VGLL4	-1.17866468497126	-2.26367161448117	-4.92108543010862	0.0000666559659885588	0.0258189320565683
ENSG00000111640	-1.1751848048429	-2.25821806194499	-4.12795217036234	0.000454173650707596	0.0429481956457859
MYO1F	-1.16830363152058	-2.24747276240418	-5.04252897241701	0.0000497963729990901	0.0227954214760835
TYROBP	-1.16727360334077	-2.24586872689158	-6.15169402461644	3.68204991160216E-06	0.0124566524064437
SH3BGRL3	-1.15593191192083	-2.22828213524771	-4.73265781243502	0.00010496874361642	0.0310782345884294
lcap0007.a.01.c_5.1.fwd1	-1.15518664913041	-2.22713135364756	-4.00452698854122	0.000612438308138486	0.0451858329762834
PRAM1	-1.15481375452589	-2.22655577951517	-4.31886405323434	0.00028587853546805	0.0384458165798868
DHRS3	-1.15271275234921	-2.22331559793394	-4.13529237762343	0.000446164853511783	0.042389870186011
GPI	-1.15108601989652	-2.22081007788644	-4.0764531177728	0.000514539196746365	0.0443910982014506
RIC8A	-1.14668063246868	-2.2140389957732	-3.92456420234012	0.000743133668491281	0.0490605082587561
DHRS11	-1.13634572120875	-2.19823514761852	-4.19573606311827	0.000385350941236554	0.0396007074407483
PYCARD	-1.13324863820083	-2.19352118233294	-4.36491233004457	0.000255674050758013	0.0384458165798868
GRINA	-1.13247922389193	-2.19235165130261	-4.61302013457879	0.000140168275473519	0.0327491890653956
NCKAP1L	-1.12961827519368	-2.18800839755957	-5.18535406019906	0.0000353850271268449	0.0209625063643797
FMNL1	-1.12825562998155	-2.18594276934167	-4.75163123703046	0.000100268903410185	0.0310782345884294
LAMTOR1	-1.12425491852438	-2.17988936825382	-4.28378030407154	0.000311266273034605	0.0384458165798868
ACP5	-1.11933193007547	-2.17246348771876	-4.83152905813376	0.0000826941067566071	0.0297432981837782
SPI1	-1.11776364204139	-2.17010318478362	-5.1422839778397	0.0000392189437988	0.0224757106265207
LMNA	-1.11080429682803	-2.15966013951707	-4.27028537049007	0.000321621575107603	0.0384458165798868
ATP6V1B2	-1.10991771505083	-2.15833336770161	-4.12318612288622	0.000459450392254859	0.0431861284075617
A_04_P071609	-1.10787514459944	-2.15527975727588	-4.48165004988187	0.000192661042758508	0.0373132569542487
LAMP1	-1.10700092809942	-2.15397413805767	-4.40781263379981	0.000230416913783235	0.0384458165798868
PRPF6	-1.10353436186978	-2.14880469469095	-4.11451288115431	0.000469210266428767	0.0432435427858632
GNB1	-1.09529915403673	-2.1365738053604	-4.25035869899351	0.000337545295129259	0.0386439016306522
YIPF3	-1.09487152295202	-2.13594059463251	-3.91390581851778	0.000762527067668951	0.049385273945299
FXYD5	-1.09358826246585	-2.13404154499282	-4.27930450879223	0.000314663275970024	0.0384458165798868
IFNGR2	-1.09303892865749	-2.13322912242524	-4.54705997477403	0.000164431617391969	0.0344998087240526
PHF23	-1.08881119938047	-2.12698697598191	-6.14831547762278	3.71065010617925E-06	0.0124566524064437
FAM192A	-1.08571095942987	-2.12242115319699	-4.26105390000506	0.000328903024611806	0.0385160739635523
ENSOCUT00000013607	-1.08045991723429	-2.11471012282494	-3.96746034867967	0.000669909594858046	0.0471794372714362
VAMP8	-1.07485557974879	-2.1065111901265	-4.15501835240785	0.000425333003681755	0.0416560719361875
TRAPPC3	-1.06735002926612	-2.09558062606734	-4.03499361711157	0.000568891058135147	0.0443910982014506
CTSZ	-1.06335545927072	-2.08978635554944	-4.16424488954821	0.000415925036015109	0.0414730795812689
ENSOCUT00000011860	-1.05338118825039	-2.0753881588424	-4.37013395153375	0.000252457359773283	0.0384458165798868
A_04_P071608	-1.04468170356788	-2.06291117598455	-3.91923993071083	0.000752759454955841	0.0492275355250667
A_04_P071607	-1.04302284256115	-2.06054053204938	-4.19702695062699	0.000384146675810926	0.0396007074407483
A_04_P071610	-1.0421788768165	-2.05933548384726	-4.04780479849301	0.000551512594999162	0.0443910982014506
PINK1	-1.03473836689506	-2.0487420724891	-4.56479289504551	0.000157521319434177	0.0343387300434795
LGMN	-1.02789296563231	-2.03904408254143	-3.98888263956392	0.000636071411332564	0.0462518063792798
RNF181	-1.02776258787932	-2.03885982047205	-3.91218400386456	0.000765706749639217	0.0494322607411318
DDX59	-1.02748864541967	-2.03847271354087	-7.1088791392558	4.3536015166029E-07	0.00620620616882798
ACAA2	-1.02310394248877	-2.03228670177327	-4.26662966081688	0.000324485593217195	0.0384458165798868
PTPN18	-1.02123610507495	-2.02965723068788	-3.95063376324645	0.000697737310464334	0.0484614651978366
DAGLB	-1.01783406847769	-2.02487671017978	-5.26257378989003	0.0000294358668532386	0.0192362819820111
VCP	-1.01124268230265	-2.01564655339081	-4.49544198681877	0.000186329526356877	0.0373132569542487
ANXA2	-1.0100272177558	-2.0139490947388	-4.0550238106329	0.000541953729352912	0.0443910982014506
ACADVL	-1.01001256004602	-2.01392863322022	-5.28096325275605	0.0000281753718439559	0.0192362819820111
ARSA	-1.00819631602718	-2.01139484454084	-4.73490922518869	0.000104399643171065	0.0310782345884294
TCEB3	-1.00726346129853	-2.0100946857105	-4.05886505310975	0.000536934847631772	0.0443910982014506
VAV1	-1.00511553124716	-2.00710421980708	-4.63387542587306	0.000133272302887644	0.0327491890653956
LRP10	-1.00340842353178	-2.00473066431188	-4.26913933158099	0.000322516694368823	0.0384458165798868
BAG3	-1.00085383248831	-2.00118401349762	-5.04686699858437	0.0000492812528812419	0.0227954214760835
DN891020	-0.999201577680174	-1.99889345786206	-4.3191536237244	0.000285677855035921	0.0384458165798868
ENSOCUT00000015242	-0.996532173381878	-1.99519834472947	-5.40512584604588	0.000020982725765499	0.0192106391985764
NAAA	-0.991929664888901	-1.98884337372929	-5.09066291596174	0.0000443732198060106	0.0224757106265207
EHBP1L1	-0.985948189017987	-1.98061461349694	-4.96208737798181	0.0000604000012230597	0.0240309477996388
ACAA1	-0.985439844374835	-1.97991685171206	-4.85673363543451	0.0000778220117063595	0.0290276103664721
IRF5	-0.982854955528361	-1.97637259411211	-3.93899037282979	0.000717662008239986	0.0486705325588209
lcaw0081.a.10.a_5.1.fwd1	-0.97642035041673	-1.96757734713913	-4.02929410706965	0.000576796564397836	0.0443910982014506
HPS1	-0.974537986109285	-1.96501181381003	-4.4369791183977	0.000214688702368566	0.0384458165798868
CMTM6	-0.973934751717833	-1.96419035474304	-4.66887463253929	0.000122457751867399	0.0325116750524527
ENSOCUT00000023215	-0.970466888845821	-1.95947462301826	-4.05536770306416	0.00054150251060344	0.0443910982014506
PDLIM7	-0.968144822401583	-1.95632331911024	-3.93275503376363	0.000728563375912005	0.0488228253338216
TMBIM1	-0.967069126100885	-1.95486519708721	-4.74729330319615	0.000101324387664037	0.0310782345884294
TCF25	-0.967053286833423	-1.95484373485031	-4.45051307788521	0.000207760634128026	0.0384458165798868
AAMP	-0.96357081504797	-1.95013069561179	-4.36480188849483	0.000255742527864345	0.0384458165798868
CNDP2	-0.959783470475298	-1.94501795133894	-4.78782562613379	0.0000918832526545533	0.0303395487699674
METRNL	-0.957386752149177	-1.9417894172261	-4.30978131490003	0.000292245241726609	0.0384458165798868
G6PD	-0.954124566871659	-1.937403652816	-5.56009788038534	0.0000145524187590953	0.0162841565914276
CORO7	-0.952430358862785	-1.93512982629861	-4.05467327197921	0.000542414053698323	0.0443910982014506
ENSOCUT00000004056	-0.951470477768667	-1.93384273742143	-4.22011348312583	0.000363232856083709	0.0389907271936256
ABCF1	-0.950162045744836	-1.93208966097009	-4.28629986467712	0.000309370155548253	0.0384458165798868
TRADD	-0.944519310460583	-1.92454754206596	-4.48845228447926	0.000189511774075697	0.0373132569542487
VPS51	-0.942984154703929	-1.92250074160081	-4.31110029169475	0.000291311950271202	0.0384458165798868
COTL1	-0.941423557575465	-1.92042225174898	-3.91023146101919	0.000769328435184906	0.0495073908673942
DHPS	-0.940655097799578	-1.91939960022305	-4.29279155354912	0.000304537830625806	0.0384458165798868
PHKG2	-0.935783092991161	-1.91292868863832	-3.99015969193088	0.000634108724467132	0.0462518063792798
AACS	-0.934356344271803	-1.91103783896225	-4.28666325503294	0.000309097637725838	0.0384458165798868
LMAN2	-0.932363456608107	-1.90839982165091	-4.11606540513581	0.000467448175825177	0.0432435427858632
ZBTB48	-0.928186673200315	-1.90288275454508	-4.31558795426823	0.000288158813362344	0.0384458165798868
TMEM165	-0.927386461022611	-1.90182758509413	-4.15434029567009	0.000426032708710884	0.0416560719361875
C5AR1	-0.925138405265358	-1.89886640132808	-4.03685328710244	0.000566334998736408	0.0443910982014506
RPP25L	-0.919847850174375	-1.89191575728877	-4.30592595198883	0.000294990435166851	0.0384458165798868
CIAPIN1	-0.917400566554016	-1.88870916858674	-4.41720499834917	0.000225229822514135	0.0384458165798868
TLN1	-0.915234930835131	-1.88587614600933	-4.04815825975035	0.000551040686028641	0.0443910982014506
EB372507	-0.912433880016926	-1.88221819331747	-4.0369798373514	0.000566161475093955	0.0443910982014506
OAZ1	-0.912264017233458	-1.88199659416363	-5.25771151403984	0.0000297786114861529	0.0192362819820111
HM13	-0.91074008509105	-1.88000967330531	-4.06580234008178	0.000527987685194012	0.0443910982014506
A_04_P046785	-0.910296211790649	-1.87943134059117	-3.93231425071284	0.000729340196261539	0.0488228253338216
TAX1BP3	-0.910133224392396	-1.87921902522789	-5.79417323012302	8.41055046145657E-06	0.014439409696839
NELFCD	-0.908875979632658	-1.87758208253615	-3.914050824447	0.00076225988341692	0.049385273945299
MLST8	-0.908875178016693	-1.87758103928078	-4.79335303190978	0.0000906663895631008	0.0303395487699674
SMARCA4	-0.907660450059109	-1.87600080908185	-3.92199143957157	0.000747769637346744	0.0490605082587561
UCK1	-0.906169681590776	-1.8740632974566	-4.43017811738101	0.000218257145979927	0.0384458165798868
GYS1	-0.905428016678181	-1.8731001210786	-5.04622794797657	0.000049356797146207	0.0227954214760835
CARKD	-0.904663326106707	-1.87210756033154	-4.55397581036006	0.000161701086059953	0.0343387300434795
SLC12A4	-0.898016246189052	-1.8635018433859	-4.67334945594427	0.000121140287566221	0.0325116750524527
CLK3	-0.895045239586119	-1.85966819921383	-4.05589511688263	0.000540811221139367	0.0443910982014506
ATP6V0C	-0.893250006338751	-1.85735554007664	-4.39491230803899	0.000237737069266379	0.0384458165798868
E4F1	-0.890200698955132	-1.8534339442991	-4.32926606308864	0.000278757380764926	0.0384458165798868
COA3	-0.881291762304603	-1.84202387700428	-4.16133112776605	0.000418873446929339	0.0415613249657672
ENSOCUT00000007629	-0.878679219621977	-1.83869121750707	-3.94877711555454	0.000700877282974287	0.0485122688442203
IL17RA	-0.873021316714648	-1.83149443410332	-5.8411078096749	7.54012968230077E-06	0.014439409696839
XRCC6	-0.86629442077848	-1.82297455037006	-4.08791848213181	0.000500443171735359	0.0438257668047548
ENSOCUT00000004131	-0.865516074319607	-1.82199130508361	-4.09696027063616	0.000489598611377671	0.0432435427858632
JMJD6	-0.865333013028802	-1.82176013015706	-4.69200259675393	0.000115800434418836	0.031951402055674
EIF2B2	-0.863410141283031	-1.81933364531111	-4.23067203072469	0.000354050764706066	0.0389907271936256
lcaw0079.e.09.a_5.1.fwd1	-0.861351135218773	-1.81673895480108	-5.35022897391551	0.0000238994335361069	0.0192362819820111
CYTH2	-0.860453610568365	-1.81560908268502	-4.10338593016644	0.000482034399682759	0.0432435427858632
ANKMY2	-0.859783543894338	-1.81476601008437	-4.03287065390743	0.00057182303783979	0.0443910982014506
PSMD8	-0.858531252984765	-1.81319143690114	-4.65566786410888	0.000126430756461168	0.0325116750524527
MAP3K3	-0.858211409450583	-1.81278949937453	-5.24682079543461	0.0000305610675913194	0.0192362819820111
HPCAL1	-0.858088125704724	-1.81263459627654	-4.0389901038203	0.000563412113737441	0.0443910982014506
STXBP2	-0.857092342810827	-1.81138390386267	-4.34647508188782	0.0002673638966188	0.0384458165798868
INPP5K	-0.854719097677003	-1.80840661204194	-5.01981264338212	0.0000525841506199842	0.0235366658175049
APBB3	-0.852802304991159	-1.80600552327089	-4.04604873659963	0.000553863096406003	0.0443910982014506
SNX17	-0.852378012426742	-1.80547446020868	-4.14221911120406	0.000438736371840873	0.0420105407454194
MVP	-0.850973607085748	-1.80371775893596	-4.02556191464344	0.000582032413541214	0.0443910982014506
RAB5C	-0.850906666787594	-1.80363406931339	-4.41355615775703	0.000227230905695835	0.0384458165798868
IQGAP1	-0.845551432494475	-1.79695145227583	-4.70917992121691	0.0001110928850346	0.0310782345884294
ENSOCUT00000008484	-0.844081131491873	-1.79512104903977	-4.02453927726891	0.000583475292588111	0.0443910982014506
COX14	-0.841066685914851	-1.79137414123058	-3.95772926741168	0.000685865519517734	0.0478017415021668
TMEM219	-0.832050456051865	-1.78021372566777	-3.96566894387876	0.000672818991202352	0.0472192338703755
C21orf59	-0.83160078606562	-1.77965894179624	-4.09578122198291	0.000490999358923944	0.0432435427858632
FUCA1	-0.831058011732297	-1.77898951999577	-4.16979654722398	0.000410364546655046	0.0411222024812236
S100A4	-0.824403756933055	-1.77080304203395	-4.28647734983192	0.000309237023859364	0.0384458165798868
LRRFIP2	-0.823699034607587	-1.76993825795884	-4.55892590913862	0.000159774691325387	0.0343387300434795
AVPI1	-0.821874248758955	-1.7677009753153	-4.36466857875301	0.000255825208410058	0.0384458165798868
OSBPL2	-0.821856360301854	-1.76767905713708	-4.48307605209958	0.000191996515960552	0.0373132569542487
POFUT2	-0.814967564168974	-1.75925859833253	-4.00980985188454	0.000604656576226641	0.0451073805865074
SMPD1	-0.814494371315785	-1.7586816696918	-4.6262514124769	0.000135752756943818	0.0327491890653956
ENSOCUT00000016786	-0.813130793334163	-1.75702021900659	-4.24813057827621	0.000339374100243533	0.0386439016306522
AXIN1	-0.812079570622543	-1.75574042892429	-4.02414298004086	0.000584035399830424	0.0443910982014506
SMARCD2	-0.808650281908173	-1.7515719869177	-4.31766881566881	0.000286708362392941	0.0384458165798868
MARK2	-0.805964567327661	-1.74831430159467	-3.90693481498214	0.000775481841032951	0.0496108957498423
AP1B1	-0.804229547612589	-1.74621300060535	-4.21838318487126	0.000364760106072641	0.0389907271936256
JAGN1	-0.803007192882916	-1.74473411028694	-4.4719578310674	0.000197239256427621	0.0378361247901442
CAB39	-0.802921954700424	-1.74463102989432	-4.27933719390696	0.000314638335004175	0.0384458165798868
ENSOCUT00000011974	-0.799714416935169	-1.7407565078256	-4.01021473413957	0.000604064250891281	0.0451073805865074
CA5B	-0.795553318243538	-1.73574295785848	-5.05349833669435	0.0000485042132098984	0.0227954214760835
PSMC3	-0.795245862233587	-1.73537308915594	-4.20086006990898	0.000380592865913823	0.0396007074407483
GGA2	-0.785906167588716	-1.72417494661651	-4.00612699355317	0.000610071025358255	0.0451766565910514
CCS	-0.785277196020246	-1.72342342212324	-4.37108611628319	0.000251875179616486	0.0384458165798868
MXD4	-0.784305039841597	-1.72226248906859	-4.25015920786828	0.000337708631987548	0.0386439016306522
STX4	-0.783218591302928	-1.72096599525933	-4.22020951517526	0.000363148280584527	0.0389907271936256
CLUH	-0.782938182771924	-1.72063153327087	-4.14435794815998	0.000436467621835581	0.0420105407454194
RIN3	-0.782888967879498	-1.72057283808646	-4.26716154027978	0.000324067319630356	0.0384458165798868
RPS6KA1	-0.779848105667808	-1.71695009404842	-4.24755015718709	0.000339852123883964	0.0386439016306522
GPATCH3	-0.776049654659826	-1.71243550666245	-4.62560081079866	0.000135966567346044	0.0327491890653956
TSTD1	-0.775523516343438	-1.71181111021037	-4.65407364632833	0.000126919040633701	0.0325116750524527
PRR13	-0.773011536859265	-1.70883314682172	-4.95951668557706	0.0000607741914261425	0.0240309477996388
MAP3K14	-0.769363649373242	-1.70451778108315	-4.51028313748659	0.000179749430817817	0.0369440105666579
TGFB1	-0.767787900490508	-1.70265707896209	-3.96776036384145	0.000669423567425611	0.0471794372714362
PIGT	-0.767057639878605	-1.70179544935119	-3.93216504482969	0.000729603337577216	0.0488228253338216
CASP9	-0.766889958825974	-1.70159766516148	-5.40757297815709	0.0000208614678315232	0.0192106391985764
AAR2	-0.759954097841566	-1.69343674387281	-4.2148215086213	0.000367924041249458	0.0390038212570873
WDR45B	-0.758268932752394	-1.69145985036418	-3.97063983228559	0.000664776578078332	0.0471794372714362
PPP2R5B	-0.755049923206337	-1.687689992293	-4.04753302606515	0.000551875714030318	0.0443910982014506
PDLIM2	-0.753489990239713	-1.6858661415255	-4.33543892887939	0.000274615695993704	0.0384458165798868
PSTPIP1	-0.750991759687649	-1.68294935195857	-4.43369765154155	0.000216403104232164	0.0384458165798868
ULK1	-0.750416311863039	-1.68227820774653	-4.7411914522578	0.000102828040983748	0.0310782345884294
A_04_P044282	-0.750029244369525	-1.68182692189064	-4.17548615137443	0.000404742842783557	0.0411222024812236
RUFY1	-0.742680041436751	-1.67328134659337	-4.35622972707727	0.000261113953222272	0.0384458165798868
NFYC	-0.742037104000009	-1.67253581444251	-4.03163539176236	0.000573535945296674	0.0443910982014506
PLBD2	-0.739705603883214	-1.66983505781614	-4.34766670368973	0.000266592446867311	0.0384458165798868
NR1H2	-0.736864164376467	-1.66654949449768	-4.95901900679987	0.0000608469038715905	0.0240309477996388
PLEKHM1	-0.734588099051053	-1.66392233849132	-4.34332104385682	0.000269416608534186	0.0384458165798868
SCAMP2	-0.729525483592958	-1.65809363883409	-4.27139611288357	0.000320756394578353	0.0384458165798868
TM2D3	-0.72634589714359	-1.654443354756	-4.11100031573324	0.000473221442473091	0.0432435427858632
GGA3	-0.725984047702484	-1.65402844771313	-4.65391720345052	0.000126967058801379	0.0325116750524527
PSMC5	-0.723966239235955	-1.65171667730253	-4.10184965859683	0.000483832221625126	0.0432435427858632
KLHL36	-0.715181825350724	-1.64169010962659	-4.31633055391336	0.00028764034840985	0.0384458165798868
UBE2D4	-0.714821852780646	-1.64128053610578	-5.24768470154553	0.0000304982448111802	0.0192362819820111
C7ORF26	-0.71297094098638	-1.63917619837136	-4.40616975923807	0.000231336446160614	0.0384458165798868
ZFAND2B	-0.702364716381037	-1.62716969624037	-3.9686807855988	0.000667934659930086	0.0471794372714362
MADD	-0.701942244044679	-1.62669327293469	-4.31875709526714	0.000285952695995602	0.0384458165798868
FAM214B	-0.694745893630123	-1.61859931904841	-5.24917458884914	0.0000303902085842812	0.0192362819820111
GTF3C4	-0.693135931719447	-1.61679406588416	-5.75017902035173	9.31944822057923E-06	0.014439409696839
lcah0005.a.08.a_5.1.fwd2	-0.692427346037065	-1.61600016571967	-4.22841786272446	0.000355991402287857	0.0389907271936256
ARPC1B	-0.68390411084164	-1.60648121471006	-5.59408728198616	0.0000134341743199794	0.0162841565914276
GMPPB	-0.683521839472892	-1.60605560125615	-4.78972125290665	0.0000914640842445262	0.0303395487699674
MBTPS1	-0.677812600156934	-1.5997124474443	-3.92582172302898	0.000740878077373505	0.0490605082587561
MED29	-0.673323429413261	-1.59474242904254	-4.35389012781887	0.000262599502396845	0.0384458165798868
COMMD5	-0.672298688645219	-1.59361009179142	-4.0511732176854	0.000547031689072456	0.0443910982014506
SCPEP1	-0.670737124165585	-1.5918861109453	-4.26175781742142	0.000328342042934686	0.0385160739635523
C19ORF12	-0.668092558226836	-1.58897073968203	-4.22362544024639	0.0003601526315925	0.0389907271936256
DPP3	-0.666241520529015	-1.58693333150243	-4.01516805322965	0.000596864294486881	0.0448583605207267
AGPAT6	-0.664737661263923	-1.5852799807203	-4.21957500680417	0.000363707457145765	0.0389907271936256
PLCB2	-0.661604045824276	-1.58184039954074	-4.49907230016691	0.000184697950578315	0.0373132569542487
EEPD1	-0.660169158266334	-1.58026790176547	-4.07679810497332	0.000514109339845413	0.0443910982014506
KCTD5	-0.658308652038476	-1.57823129442842	-3.97151692040013	0.00066336747915389	0.0471794372714362
TMSB10	-0.65804347478195	-1.57794123133629	-4.07386065413972	0.000517780897974313	0.0443910982014506
PEPD	-0.654853422122041	-1.57445598021688	-4.10294570503422	0.000482548891733623	0.0432435427858632
TACC1	-0.652749898737489	-1.57216201538862	-4.09607662015676	0.000490648042068039	0.0432435427858632
TBC1D20	-0.649901476065839	-1.56906103846587	-4.42192670313383	0.0002226665611176	0.0384458165798868
TMCO6	-0.637665147233279	-1.55580920438204	-5.29396310791669	0.0000273174686052682	0.0192362819820111
ZFYVE19	-0.636447404524167	-1.55449653891574	-3.91476561724772	0.000760944180971652	0.049385273945299
FAM58A	-0.636430084249527	-1.5544778765203	-4.11112556182506	0.00047307783185796	0.0432435427858632
NUBP1	-0.621897202499324	-1.5388975639584	-4.09683145691702	0.000489751452290357	0.0432435427858632
ACTR1A	-0.614611145893667	-1.53114524710495	-5.10767085750609	0.0000426033209610894	0.0224757106265207
SCAND1	-0.611481614422642	-1.52782744698436	-4.72813876230485	0.000106120497370217	0.0310782345884294
ACADS	-0.610401154094703	-1.52668365781818	-4.02585125166412	0.000581624821114412	0.0443910982014506
VAPB	-0.608932997506117	-1.52513082058649	-4.3301739961013	0.00027814430379928	0.0384458165798868
FAH	-0.602811270181709	-1.51867300775014	-4.34201751780473	0.000270269570768807	0.0384458165798868
ENSOCUT00000021236	-0.601947896672711	-1.51776443750507	-4.33472639244841	0.000275090610301953	0.0384458165798868
LMF2	-0.600938677934871	-1.51670307621162	-3.93951802049197	0.000716746975860283	0.0486705325588209
DEDD2	-0.591983556438908	-1.50731772934238	-4.40319118188625	0.000233012973194956	0.0384458165798868
EXT2	-0.589425276923828	-1.50464722517977	-4.17656375832799	0.000403686784063084	0.0411222024812236
GSTP1	-0.58469236962191	-1.49971916537791	-3.97986461659008	0.000650103998789878	0.0470212354247774
TOM1	-0.58024498469469	-1.49510311121279	-4.5144628420936	0.000177938746118455	0.0369440105666579
KDM1A	-0.577809773908213	-1.49258156645802	-4.12181659789345	0.000460977937028387	0.0431861284075617
STIP1	-0.570229034177442	-1.48475926397758	-3.92294366778068	0.000746050441957765	0.0490605082587561
NAA38	-0.56791582741651	-1.48238051928716	-4.01663508650794	0.00059474829680191	0.0448583605207267
EVI2A	-0.547388143775908	-1.46143751192349	-4.14423937435401	0.000436593090948707	0.0420105407454194
ATP6V0D1	-0.545863446125627	-1.45989382234245	-3.99889630917124	0.000620842011246753	0.0454727265110258
CDPF1	-0.545425249340367	-1.45945046902194	-3.96021170850192	0.000681759585586423	0.0476805610169504
DYRK1B	-0.542703704898812	-1.45669991180743	-4.15057440596984	0.000429939778843992	0.0418350097849067
RNF34	-0.538685644107638	-1.45264849038606	-4.32465536204692	0.000281891668312972	0.0384458165798868
CCDC23	-0.537128408073633	-1.45108135659009	-4.35030028070868	0.000264895379212404	0.0384458165798868
TMEM143	-0.53584869567061	-1.44979477598301	-4.41581254734941	0.000225991372275964	0.0384458165798868
IPO4	-0.52115683941142	-1.43510554046224	-4.03018011586764	0.000575560490258237	0.0443910982014506
ZNF592	-0.514879352213376	-1.42887464271189	-4.04665645615964	0.000553048533602181	0.0443910982014506
ENSOCUT00000013216	-0.513485850434407	-1.42749515641222	-4.20609682004082	0.000375790699043777	0.0396007074407483
lcau0004.c.03.a_5.1.rev2	-0.505797575226918	-1.41990811702982	-4.21713620153247	0.000365864732379865	0.0389907271936256
RAB10	-0.491265736742724	-1.40567759468878	-5.32085300875222	0.0000256260670323269	0.0192362819820111
RBM42	-0.488918442253626	-1.40339238788896	-4.20200014107551	0.000379542215589388	0.0396007074407483
TGOLN2	-0.486966175408612	-1.40149459006604	-4.27657421529619	0.000316753670489984	0.0384458165798868
ISCU	-0.483833595996022	-1.39845477221338	-4.2455482412921	0.000341506031687821	0.0386439016306522
MAML1	-0.481151017455073	-1.39585687103582	-3.94519844205171	0.000706969189863923	0.0486705325588209
GABARAP	-0.480200470319986	-1.39493748703209	-4.24575772804293	0.000341332585479121	0.0386439016306522
DYNC1LI1	-0.454981484304936	-1.37076521232649	-4.23454417237861	0.000350741833379118	0.0389907271936256
ENO3	-0.450435295549697	-1.36645248591154	-4.59418008194317	0.000146706010309178	0.0332017130297467
RAB22A	-0.442560329229048	-1.35901401036171	-4.36257954597307	0.000257124357737817	0.0384458165798868
GDE1	-0.438857448399764	-1.3555303812561	-3.92874255967375	0.000735665209483481	0.0490605082587561
lcaw0026.f.06.a_5.1.fwd1	-0.437016611089688	-1.35380186654262	-4.46511609216047	0.000200536600126024	0.0381057377333809
ARPC1A	-0.431510858522309	-1.34864520265682	-4.3427292329815	0.000269803525433344	0.0384458165798868
lcaw0012.a.01.a_5.1.fwd1	-0.4129922101671	-1.33144442408185	-4.05051921982515	0.000547898839058726	0.0443910982014506
BSDC1	-0.412535379280542	-1.33102288756242	-4.80695085046622	0.0000877415303181769	0.0303395487699674
SDCCAG8	-0.397385781620838	-1.3171190771492	-4.71801260273677	0.000108747761127005	0.0310782345884294
MYL12B	-0.379362078807114	-1.30076656404878	-4.02736945561343	0.000579490758238131	0.0443910982014506
UBE2K	-0.372375797684502	-1.29448280147051	-3.93407608732674	0.000726240113357043	0.0488228253338216
FUBP3	-0.346234704105081	-1.27123848326679	-4.02094807914339	0.000588570494784034	0.0445676199471429
ERBB3	0.311288200861045	1.24081514515853	4.22131963399983	0.000362172024761402	0.0389907271936256
OR6K3	0.325778563012115	1.25334063239822	4.0329880726055	0.000571660481340173	0.0443910982014506
C1ORF168	0.356750607539013	1.28053848103898	4.03451493790969	0.000569550843225022	0.0443910982014506
lcaf0011.e.14.a_5.1.rev2	0.36216549422346	1.28535377432783	3.93909541204103	0.000717479759671883	0.0486705325588209
lcaw0071.b.07.a_5.1.rev2	0.368715334200283	1.29120255115109	3.90573822505666	0.000777727409116358	0.0496108957498423
lcaw0017.d.10.a_5.1.fwd2	0.380443753541319	1.30174219221535	4.26959223387554	0.000322162655570047	0.0384458165798868
SYT10	0.384701932849664	1.3055900185734	4.90374183467827	0.0000694955849998753	0.0264109447748583
lcaf0002.j.04.a_5.1.rev2	0.408342564661281	1.32716023437037	4.31480113388278	0.000288709172475176	0.0384458165798868
LOC100009266	0.415222568648933	1.33350438472048	4.36814860190774	0.00025367559678475	0.0384458165798868
lcaw0061.b.02.a_5.1.fwd2	0.420252830850247	1.33816204578668	3.97262437672931	0.000661592516417714	0.0471794372714362
lcaw0060.f.08.a_5.1.rev2	0.450734453568587	1.36673586361292	4.15820608999999	0.000422058822134714	0.0416560719361875
CATSPER1	0.451436782415314	1.36740137619946	4.04384262279558	0.000556830128255139	0.0443910982014506
lcaw0082.e.11.a_5.1.rev2	0.452799589661091	1.3686936693627	3.92558767528014	0.000741297369243993	0.0490605082587561
lcaw0044.b.04.a_5.1.rev2	0.481582522550472	1.39627442943869	4.71114433241045	0.00011056695665932	0.0310782345884294
ENSOCUT00000027500	0.493429212585893	1.40778714025332	4.09523649043407	0.000491647865056235	0.0432435427858632
ZFP2	0.49727806111795	1.41154787509046	3.97909111037331	0.000651321849047408	0.0470212354247774
lcaw0046.a.07.a_5.1.fwd2	0.540878070970167	1.45485772148287	4.10085783915306	0.000484996445539524	0.0432435427858632
TTLL6	0.545160344263851	1.45918251194541	4.19974018693503	0.000381627738457542	0.0396007074407483
SEZ6	0.552401615737551	1.46652494984987	4.49288764413938	0.000187486191612344	0.0373132569542487
NOS2	0.557699476917857	1.47192021934799	3.96866516849279	0.0006679598952712	0.0471794372714362
lcaw0034.f.10.a_5.1.rev2	0.605502384930425	1.52150849087914	4.05271077214655	0.000544998388676012	0.0443910982014506
PKHD1L1	0.642024623702081	1.56051759479983	4.17234727745083	0.000407834686328426	0.0411222024812236
lcaw0054.b.02.a_5.1.rev2	0.872038137786275	1.83024671836961	4.00742040384639	0.000608164015060881	0.0451766565910514
SPTBN4	0.963350225068078	1.94983254084385	4.32712600715485	0.000280207798596335	0.0384458165798868
lcaf0037.e.03.a_5.1.rev2	0.966441019181668	1.95401429161347	4.57600579106784	0.000153303171129159	0.0339322249767421
lcaw0026.b.03.a_5.1.fwd2	0.979310227161798	1.97152257087687	5.89786980761529	0.0000066090226565651	0.014439409696839
EVA1B	1.06923347975185	2.09831821074585	3.90541981378169	0.000778326037977865	0.0496108957498423
UBE2D2	1.07421653964752	2.1055783200511	4.06276663154987	0.000531884491299218	0.0443910982014506
lcaf0005.j.02.a_5.1.fwd2	1.08972758533051	2.12833844673235	4.60637271366235	0.000142440874204243	0.0327491890653956
lcag0001.o.16.a_5.1.fwd2	1.09182757692354	2.13143871893232	5.08829986167283	0.0000446249490394647	0.0224757106265207
HENMT1	1.1880120132001	2.2783857262913	3.94251881055389	0.000711565065273818	0.0486705325588209
IL12A	1.19566376748754	2.29050191253855	4.44921163038266	0.00020841698709127	0.0384458165798868
RETN	1.2352359673465	2.3541984958932	4.73034404714092	0.000105556862391849	0.0310782345884294
LMTK2	1.42823126565999	2.69116577941165	5.85001899300481	7.38553995194593E-06	0.014439409696839
CXCL11	1.67712109531544	3.19789173118822	4.17031433203067	0.000409849734833853	0.0411222024812236
