# Supplementary material for: Genome-wide immunity studies in the rabbit: transcriptome variations in peripheral blood mononuclear cells after in vitro stimulation by LPS or PMA-Ionomycin
Source: BMC Genomics. 2015 Jan 23;16(1):26. doi: 10.1186/s12864-015-1218-9 (PMC4326531; doi:10.1186/s12864-015-1218-9)
Supplement: Additional file 4: — List of differentially expressed genes (FDR < 0.05) in rabbit PBMCs after LPS activation by comparison to mock-stimulation at T24 post-stimulation. The file LPS_T24_S4.xlsx is an excel file, which contains all differentially expressed genes after LPS activation by comparison to mock-stimulation at T24 post-stimulation. [file 12864_2015_1218_MOESM4_ESM.xlsx]

## Sheet: 5%_LPSvsCpour24H_diff_genes
ID	logFC	FC	t	P.Value	adj.P.Val
ENSOCUT00000014570	-3.44848563302394	-10.9168568401374	-6.14583489143119	3.73179337538532E-06	0.00105867298826776
PALLD	-3.268751988268	-9.6381215012446	-8.7040176411087	1.62221938350162E-08	0.000023339102016064
A_04_P013074	-3.04874670452455	-8.27492768690725	-6.20926114517246	3.22792108464882E-06	0.000970399798313382
A_04_P013073	-3.04203193302276	-8.23650297455606	-6.02780226620295	4.89430933402107E-06	0.00128027504682925
A_04_P013072	-3.0401721841592	-8.22589230639408	-5.9549904202266	5.79014752735479E-06	0.00147626774045544
MLANA	-3.02229504523107	-8.12459019513718	-11.8003909029091	6.77397433034332E-11	4.5480463653925E-07
A_04_P013071	-3.00933466448633	-8.05193019165648	-5.90532809634698	6.49572061923132E-06	0.00159557078917753
DEFB1	-2.78701412642213	-6.90199833823621	-5.44858532628824	0.000018931969346698	0.0030456245168155
ATP6V0D2	-2.71927775242291	-6.58543048906012	-9.78440557074028	2.10997118538825E-09	4.24990396160902E-06
ENSOCUT00000015230	-2.63868682396482	-6.22764550261456	-4.60519672635037	0.000142846757687668	0.014386096966725
CLEC7A	-2.63813840620496	-6.22527861132067	-9.53380567200037	3.34277467888236E-09	6.12092432564078E-06
SLAMF7	-2.60696240917176	-6.09219621862282	-7.35135388459141	2.58319034036766E-07	0.000192705999391427
ASPA	-2.36516423387838	-5.15211299218262	-6.82024444135735	8.18647122660946E-07	0.000373094081367791
CTBS	-2.31744899213428	-4.98450068541237	-6.9304641488326	6.42407837842243E-07	0.000331778940251755
BPI	-2.29977795140589	-4.92381975835223	-5.10408520636173	0.0000429704112904358	0.00573185446497986
LOC100009166	-2.20478890495268	-4.61007079257596	-7.00960798391331	5.40300718109515E-07	0.000306524218518815
MPEG1	-2.15803012680928	-4.46305048714357	-5.85197619535842	7.35202199956313E-06	0.00166386996758652
GUSB	-2.09148401943235	-4.26186241454374	-8.26492958902171	3.87901218746012E-08	0.0000459594491057775
AGRP	-1.99758953530292	-3.99332235284812	-10.5691008004085	5.24289004975654E-10	2.64005728455491E-06
RND3	-1.94949555072277	-3.86239456397157	-5.79727931623634	8.34990142813729E-06	0.00177035489016359
CAMP	-1.90851751998247	-3.75423125299991	-5.81895788870189	7.93884099489771E-06	0.00173808842738293
LPL	-1.86669815165579	-3.64696954384829	-3.91111894164904	0.000767680184889043	0.0440991505022323
ESM1	-1.86405447922712	-3.64029275890988	-4.34315614527559	0.000269524360844259	0.0220209817106584
SORBS3	-1.84631395829337	-3.59580293744425	-7.06279843995129	4.81186403117579E-07	0.000298513444314347
AOX1	-1.83050522046583	-3.55661600558507	-7.39520762747563	2.35245089734207E-07	0.000182242561439477
RNF128	-1.82800557484963	-3.55045906870454	-10.0355409187933	1.34068421082694E-09	3.85772305349662E-06
EGR2	-1.7519129071714	-3.368048485445	-6.80212209552557	8.52066713480211E-07	0.000373094081367791
LGALS4	-1.64402859010102	-3.12537345606364	-4.34419292998923	0.000268847594521753	0.0220209817106584
UGT1A7	-1.62124642362555	-3.0764070921198	-4.29611437612585	0.000302093651571791	0.0235843811238721
LGALS3	-1.61543143518839	-3.06403215013972	-4.02649633255013	0.000580717109969325	0.0374798214526991
MPO	-1.61041055321467	-3.05338720830833	-6.87620693115806	7.23691269166641E-07	0.000361303565506782
CPPED1	-1.54625148441256	-2.92057307871367	-7.64466553410771	1.38833600232162E-07	0.000116516098994842
HNMT	-1.5332594743432	-2.89439029234027	-5.54171920479051	0.0000151960770924367	0.00266155986779009
lcah0003.j.11.a_5.1.fwd2	-1.49954255411276	-2.82753043680108	-6.69742619445899	1.07454254256119E-06	0.000460498636005691
CTSE	-1.48806078272384	-2.80511668221431	-3.99709563007531	0.000623553611804865	0.0388842626903207
LCLAT1	-1.47837557973257	-2.78634824262883	-6.46732837091745	1.79797974384744E-06	0.000658452872737728
CHRNE	-1.46320730048534	-2.75720645978743	-5.64011284462165	0.0000120578334132691	0.00222815486798226
RNASE6	-1.44848760280061	-2.72921793635628	-5.44658101519147	0.0000190219095614661	0.0030456245168155
P2RY14	-1.40822540507663	-2.65410492321791	-6.17062456865294	3.52591619763119E-06	0.00101455720075268
SLC44A4	-1.39843784660344	-2.63615983586206	-11.8456488423089	6.30216339265574E-11	4.5480463653925E-07
ST3GAL4	-1.37113184676468	-2.58673425258123	-4.95873472176738	0.0000608884782684098	0.00743282260171097
SLC35F5	-1.36602436993904	-2.5775928011827	-5.28488609426143	0.0000279136489382776	0.00410391764171377
ALCAM	-1.34331264639223	-2.537332604336	-5.22655131325361	0.0000320733218432857	0.00451762831166057
MGP	-1.31882160197095	-2.49462264946989	-4.8126606884006	0.000086541903287586	0.00984817523174326
VAT1	-1.27421683938037	-2.41867485506149	-7.60372225576669	1.51298952655866E-07	0.000121898540175778
CLIC2	-1.25543470043836	-2.38739072570235	-5.5796544891673	0.0000138979197001756	0.00247727343894634
OSTM1	-1.25539340700294	-2.38732239376031	-6.19479089870996	3.33638735292001E-06	0.00098444466617408
RBM47	-1.23834796387906	-2.35928215159588	-4.52020102600937	0.000175482708419246	0.016751529445405
MEIS3	-1.23202977150024	-2.34897241539581	-6.03750400101275	4.78613118486465E-06	0.00126845071480979
ENSOCUT00000008826	-1.21885951713254	-2.32762640444114	-4.50826114075388	0.000180632006027362	0.01708117307701
EPHA1	-1.2042932815412	-2.30424366050066	-4.28415957975561	0.000310980104484856	0.0240201568774334
GPR155	-1.18976902312786	-2.28116218622606	-5.64295583529546	0.0000119776801275301	0.00222815486798226
PRDX1	-1.18501407608716	-2.27365612997223	-5.92710297791614	6.17613881986611E-06	0.00155499735137179
A_04_P088672	-1.17371414078161	-2.25591723751928	-5.51178018219826	0.0000163072587865437	0.00276017484435767
IRF5	-1.15631122333878	-2.22886806917914	-4.63415151046169	0.000133183339960112	0.0136171514389674
CYBB	-1.15204807705981	-2.22229151278189	-4.04698691835201	0.000552606095878493	0.0361283302433689
ANXA4	-1.14743888396578	-2.21520295598948	-4.11032294525775	0.000473998887259265	0.0329216744385384
LRRC10	-1.14158331412193	-2.20623017441423	-4.50907019832527	0.00018027834195201	0.01708117307701
CDKN3	-1.13643090193662	-2.19836494136737	-4.22444515861382	0.000359437446605476	0.026519373807793
A_04_P043842	-1.11862188857697	-2.17139454406938	-4.99698371998973	0.0000555449075503535	0.00686371489496454
CBS	-1.08746078799869	-2.12499697569027	-6.58401963548588	1.38370889004812E-06	0.000535974316602871
CCDC110	-1.08630045754587	-2.12328857069603	-4.43521827723513	0.000215606953294904	0.0187187726433878
LMNA	-1.05813949729596	-2.08224452234978	-4.06782511387801	0.000525406930929063	0.03516438075738
FBN1	-1.02700631751174	-2.03779131663168	-5.71545101291705	0.0000101072198739073	0.00205635982525496
CREG1	-1.02664507239406	-2.03728112564379	-5.86048441500843	7.20810887319958E-06	0.00166386996758652
MGST1	-1.02097470054033	-2.02928950672337	-6.23292832908579	3.05822859956564E-06	0.000951709450497059
AIF1	-0.995676017723993	-1.99401466173031	-4.00016781744117	0.000618934340362128	0.038716072930354
FXYD6	-0.991113490574276	-1.98771854570929	-4.04537141866789	0.000554772352891911	0.0361283302433689
MYC	-0.990920964556208	-1.98745330462069	-5.44590895958663	0.0000190521640908923	0.0030456245168155
DHDH	-0.990105832202181	-1.98633069737177	-5.064741337752	0.0000472150120717452	0.00609618444326341
SLC30A1	-0.972420551300227	-1.96212989323008	-5.11539550483278	0.000041823242498511	0.0056537164456712
PPAP2A	-0.959571895288276	-1.9447327300333	-5.0706831771448	0.0000465477421467433	0.00604880401496583
LHFP	-0.951110045500754	-1.93335966078912	-5.34916810445825	0.0000239596837786135	0.00365602992930935
lcaf0017.e.17.a_5.1.fwd2	-0.949025388494136	-1.93056802350947	-4.09578415185276	0.000490995873201538	0.0337530337133972
RDH10	-0.944803049333079	-1.92492608544218	-4.32310784667315	0.000282951532683576	0.0227968390852503
lcaw0039.b.09.a_5.1.fwd2	-0.933333476461043	-1.90968339727778	-5.72007769418803	9.99846829072787E-06	0.0020549913093045
lcaw0062.g.01.a_5.1.fwd1	-0.926765780470956	-1.90100955115478	-6.19009400337167	3.37239012838901E-06	0.00098444466617408
REEP3	-0.926335985964492	-1.90044330413258	-4.79746749534987	0.0000897711493641348	0.0101582611825416
CD300LF	-0.902896424920098	-1.86981615139457	-4.11748207568067	0.000465846032091856	0.0324673729356199
GSR	-0.902816039264589	-1.86971196984174	-3.91595244095259	0.000758764596257145	0.0438178669138507
ACP5	-0.89986509938147	-1.86589150289639	-3.88421366284875	0.000819240439080655	0.0457847870717926
PTPLA	-0.890450161164364	-1.85375445673591	-4.68030954262069	0.00011911941723393	0.0124316233260405
MARCH3	-0.8894737940609	-1.85250032297815	-5.09209495337712	0.0000442213691382656	0.00582161318420226
MTUS1	-0.879230504253178	-1.8393939550038	-5.24775367874081	0.0000304932344772273	0.00435599098468307
S100A13	-0.86796227541656	-1.8250832529292	-4.66460537047421	0.000123728138657134	0.0128460421073814
ATP1A1	-0.852826649919404	-1.80603599918201	-4.45380155160726	0.000206111396773456	0.0182083147096972
ADO	-0.844264363436205	-1.79534905592926	-4.6876335790514	0.000117029509149575	0.0122771269442226
GALM	-0.839311887316976	-1.78919655709523	-5.17707401155271	0.0000360913913423747	0.00497912879738433
IGSF3	-0.836984053440264	-1.78631195993133	-4.43309661679091	0.000216718599078818	0.0187345322860324
PPARGC1B	-0.824120515804314	-1.77045541831174	-4.08245799082707	0.000507107918887357	0.0345073233183417
CD84	-0.820456903206395	-1.76596518726758	-5.65561660511554	0.0000116272666455164	0.00220940004503766
lcaw0051.g.12.a_5.1.fwd1	-0.819026512780997	-1.76421515153592	-4.29957346017374	0.000299570084876978	0.0235831696219789
MAST1	-0.817306828424322	-1.76211346986487	-4.17018438761385	0.000409978872545734	0.0291794856919299
SPATA5L1	-0.811550464613232	-1.75509663210194	-4.34232129726608	0.000270070551398456	0.0220209817106584
PSEN2	-0.810399183997749	-1.75369661154449	-4.49585199015889	0.000186144535701186	0.0172779872723193
MOCS1	-0.799977872994991	-1.74107442305697	-7.67279420662134	1.30887172433828E-07	0.000114623018572268
CEBPA	-0.799075626490954	-1.73998591359111	-4.7924592063224	0.0000908620588334425	0.0102242658604648
DHRS4	-0.797013668424984	-1.73750083170619	-4.04442806128418	0.000556041226067142	0.0361283302433689
MXI1	-0.793626504006947	-1.73342630619473	-4.84908185258335	0.0000792696831919201	0.00928284859797474
CACNA2D1	-0.780679274685727	-1.71793955255987	-4.04582524397989	0.000554162957065075	0.0361283302433689
lcaw0041.d.02.a_5.1.fwd1	-0.777818610671095	-1.71453649189702	-4.49759088163399	0.000185362006866883	0.0172779872723193
KIDINS220	-0.77730316555156	-1.71392403286163	-4.81300986960643	0.0000864690800413755	0.00984817523174326
LIPA	-0.76470175715436	-1.69901873030567	-3.89147103254216	0.000805003787383182	0.0455304655542146
TNFRSF11B	-0.754020002344965	-1.68648560273417	-4.45600576332354	0.000205013296889973	0.0181910917443076
lcaw0082.d.06.a_5.1.fwd1	-0.749553262702911	-1.68127213607842	-5.70960077827407	0.0000102464590423623	0.00205806291445001
lcaw0082.g.03.a_5.1.fwd2	-0.746255481975393	-1.67743339357626	-3.88043281014396	0.000826755868037891	0.0458747016364165
ASAH1	-0.736225963229234	-1.66581243049297	-4.01613962936323	0.00059546209135204	0.0379550552025721
lcaw0025.c.05.a_5.1.fwd2	-0.716704734291212	-1.64342399275181	-5.53029728615974	0.0000156106168481489	0.00269408532319547
ENDOD1	-0.712263847304336	-1.6383730021933	-5.67104837757172	0.0000112142385068717	0.00215121135243248
PHACTR2	-0.711829652498073	-1.63787999016295	-5.57386288566642	0.0000140885628938133	0.00248922661234375
SGK1	-0.707198776097136	-1.63263102248984	-4.01035521727454	0.000603858864950009	0.0382481926346638
lcaw0046.e.06.a_5.1.fwd2	-0.704828079323065	-1.62995041801817	-4.01297828292979	0.000600036677225192	0.0381259897560562
CHPT1	-0.698367444913205	-1.6226675412506	-3.85333967298007	0.000882646816593109	0.0477910542468237
lcaw0061.g.09.a_5.1.fwd2	-0.692021866447458	-1.61554604132606	-4.98179258877607	0.0000576079796742379	0.00707524345486891
SORD	-0.69182564719578	-1.61532632775542	-4.84288527200717	0.0000804619365242962	0.00936800188134321
CGRRF1	-0.684785403976738	-1.60746285902172	-5.44241525549899	0.0000192102331080608	0.00304671271860283
LBH	-0.683755544657339	-1.60631579063288	-3.95681718407931	0.000687380257536601	0.0412885886211557
TRIM13	-0.658231101302044	-1.57814646034626	-3.92984538809578	0.000733706452536618	0.0432114484414987
RDH14	-0.654196955043153	-1.57373972115255	-4.31036195635739	0.000291834019068371	0.0232914579251464
KLHL24	-0.630209555657414	-1.54778979819229	-3.99084303258386	0.000633060979350174	0.0391138473805865
NCK1	-0.629186613734416	-1.5466927278886	-4.53787807433946	0.000168128561476433	0.0163596400254025
SOAT1	-0.626637128727303	-1.54396187511008	-3.8421953695483	0.000906708653427017	0.0486113300193449
ENSOCUT00000010739	-0.618376066178485	-1.53514620920164	-4.21905765828824	0.000364164019985972	0.0267700426662681
lcaw0009.f.08.a_5.1.fwd1	-0.61722414328378	-1.53392095769425	-4.2613177046137	0.000328692675362656	0.0249831240269986
CC2D2A	-0.612312348849996	-1.52870745579774	-4.49871517141355	0.000184857817263328	0.0172779872723193
HPS3	-0.607448055969841	-1.52356183690302	-5.01497396055963	0.0000531980701797177	0.00669697205974922
PPP2R1B	-0.604735093732546	-1.52069949823309	-7.04160955301756	5.03895199418519E-07	0.000298513444314347
INSIG1	-0.602454219664007	-1.51829720006083	-4.49799971094027	0.000185178507163728	0.0172779872723193
CDH1	-0.588736373071511	-1.50392890994635	-5.10943465873916	0.000042423914073751	0.00569668318182328
CAT	-0.587255828224412	-1.50238631639735	-6.57460910035865	1.41315453915016E-06	0.000537052051463443
NIN	-0.5748141711651	-1.48948559499271	-7.30088507102218	2.87779600121096E-07	0.000199877817435832
DUSP22	-0.574346722271769	-1.48900306362758	-3.91569806287168	0.000759231235872004	0.0438178669138507
ZNF219	-0.57346429873531	-1.48809259428982	-4.10272393908561	0.000482808277263753	0.033303850413173
FBXL3	-0.564273376876709	-1.4786425933222	-4.75001550822354	0.000100660733199414	0.0109595053410951
PCMTD1	-0.560195336519891	-1.47446884237244	-4.0037373028863	0.000613610048898227	0.0385904145813807
ACYP1	-0.550737262702004	-1.46483408115547	-4.17414419239691	0.000406061822372141	0.0291794856919299
lcaf0030.h.23.a_5.1.fwd1	-0.540527696657251	-1.45450443623092	-4.0509263704517	0.000547358828599599	0.0361283302433689
ISCA2	-0.539715570178447	-1.45368589238001	-3.92015062345897	0.000751104281276954	0.0438178669138507
TMEM106B	-0.537790698914367	-1.45174765021943	-4.62257900703237	0.000136964086696338	0.0139329830012002
SIK2	-0.535311314147209	-1.4492548504816	-6.3309054636185	2.44732116826853E-06	0.000821565716187747
LPCAT2	-0.535264161866511	-1.4492074845776	-5.02916264012844	0.0000514180740666152	0.00651360281666518
AP1S2	-0.533006291129307	-1.44694119550219	-4.85121253831478	0.0000788638610053006	0.00928284859797474
lcaw0015.d.08.a_5.1.fwd2	-0.530785143924436	-1.44471522496612	-4.15901723418319	0.000421229701958124	0.0298746783691568
PRPF38B	-0.525602127375514	-1.43953426283478	-3.91759645567649	0.000755755615255033	0.0438178669138507
TGFBR1	-0.522833748103612	-1.43677459736178	-5.29903190877925	0.0000269901874497264	0.00402693596749917
TSC22D1	-0.513641696952273	-1.42764936929828	-3.89045134181182	0.000806989186915629	0.0455304655542146
CCL27	-0.509865738934425	-1.42391767583717	-4.07305985364219	0.000518786350099123	0.0350218425777187
LTA4H	-0.496091733528717	-1.41038763690104	-4.14292573140521	0.00043798553369676	0.0307619121926095
ZNF189	-0.494332432135452	-1.4086687811731	-4.47520378861135	0.000195693964699159	0.0177499042588956
C12ORF45	-0.492834080202872	-1.4072065276434	-4.47163804564281	0.000197392156575126	0.0177499042588956
KCTD6	-0.488518905915425	-1.40300378973987	-4.83734747117729	0.0000815427442244455	0.00938533688096446
RCOR3	-0.47936731644119	-1.39413214562166	-4.17768971009613	0.000402586284595871	0.0290641324169535
PM20D2	-0.469673879855254	-1.38479640052791	-3.93105120675307	0.000731570695394632	0.0432114484414987
lcaw0047.a.12.a_5.1.fwd1	-0.459895079139918	-1.37544178467551	-4.92759417621081	0.0000656208086441743	0.00786746623637476
PIK3CA	-0.456136898013606	-1.3718634591859	-4.09220367549485	0.000495274079706486	0.0339313282770341
CCDC117	-0.455711344551978	-1.37145885867534	-3.95212291429002	0.000695228947538688	0.0415528233273717
AKAP11	-0.455682148792651	-1.37143110480048	-4.07218630370737	0.000519885360477505	0.0350218425777187
NNT	-0.444179264931237	-1.36053989848437	-3.84272999755637	0.000905539635815848	0.0486113300193449
NADK2	-0.437108142872807	-1.35388776122329	-3.95984059709392	0.000682371844876118	0.0412885886211557
GPX8	-0.428125721770255	-1.34548445389409	-4.02124653070525	0.000588145370181347	0.0376076953847387
PTK2	-0.422234131211143	-1.34000105005438	-3.95598925901548	0.000688758106280822	0.0412885886211557
CARF	-0.420701585868495	-1.33857835021746	-5.47947530652166	0.0000175992341093485	0.00294862453773005
CYP2E1	-0.399926945479341	-1.31944109583654	-4.06284631496264	0.000531781840222814	0.0354673835290328
CHD9	-0.393887755846168	-1.31392939720715	-4.0247041652058	0.000583242405411739	0.0374798214526991
ANGEL2	-0.366933492468923	-1.28960879895485	-3.86372000077544	0.000860803912343828	0.0471174009024034
SLC30A9	0.353233355996378	1.27742036529484	3.89281729307666	0.000802389952793737	0.0455304655542146
SDCCAG8	0.365703947835683	1.28851019111107	4.34186605198072	0.000270368857581417	0.0220209817106584
FGF10	0.373355785671299	1.29536241116851	3.86833490609846	0.000851265745886668	0.0469758757634227
TTLL13	0.384780976923685	1.30566155273571	4.30933775846932	0.00029255976839748	0.0232914579251464
MCFD2	0.418696171408773	1.33671895551344	3.82957180449021	0.000934749692083098	0.0499409238672089
PRP	0.455874246837825	1.37161372605242	3.91631294094466	0.000758103770385273	0.0438178669138507
SLC36A1	0.472306873695918	1.38732603397877	3.8823872968486	0.000822862323502577	0.0457847870717926
TRMT10B	0.483071681066572	1.39771641640567	3.87133320029361	0.000845125019027037	0.0467651322341829
SMURF1	0.484020506379542	1.39863596272366	3.96040139434331	0.000681446852772	0.0412885886211557
DDR1	0.484315574620649	1.39892204900511	4.3406989684542	0.00027113511390345	0.0220209817106584
A_04_P057562	0.48864043598937	1.4031219812712	4.05903489609513	0.000536714005737957	0.0355608338933353
lcah0003.c.14.a_5.1.fwd1	0.490157185279552	1.4045979019013	3.97138415797781	0.000663580579871165	0.0405025455750455
ARF4	0.507488589327339	1.42157339784851	3.92485049454948	0.000742619553229104	0.0434821018637809
GAS7	0.523381261309591	1.43731996719596	4.04969484859349	0.000548993840022399	0.0361283302433689
TMEM170A	0.524029657868736	1.43796609319761	4.24278624958548	0.000343801096790966	0.025935736672523
SLC44A1	0.52431292032386	1.43824845487788	3.88343962409941	0.000820773509414589	0.0457847870717926
GATA3	0.532365608169507	1.44629876953509	5.33535291991501	0.0000247585220620018	0.00374951993513414
SPINT1	0.535942713984733	1.44988926005509	3.85784809348751	0.000873093285063078	0.047529310669569
FMN1	0.543667308846666	1.45767319488082	4.5388139527251	0.000167747954479101	0.0163596400254025
SLC8A3	0.564027913687253	1.47839103534096	4.38797522454245	0.000241769338099728	0.0203753891548315
ATG12	0.580290287119704	1.49515006005374	4.2746062837318	0.000318268983526489	0.0244678391839334
CHMP2A	0.585763399719038	1.50083294250227	4.19911954829544	0.000382202473741909	0.0277917769895651
PSMD11	0.586733384477288	1.50184235512254	3.89718775746496	0.000793962336000414	0.0454317879878419
CHSY1	0.599774220604042	1.51547937792633	3.89500647446157	0.000798157500008557	0.0455304655542146
C7ORF43	0.602085198543598	1.51790889063454	4.17092998633545	0.000409238453996259	0.0291794856919299
PSMA6	0.609234306535156	1.52544937971672	5.52924751475989	0.0000156492891874625	0.00269408532319547
DESI1	0.61198662472771	1.52836235120279	5.80420124177072	0.0000082163438762025	0.00176057019526033
ENSOCUT00000008887	0.611992725704441	1.52836881446952	4.29934453602288	0.000299736442420147	0.0235831696219789
C2CD2L	0.614062917752335	1.53056351817474	3.99349794491517	0.000629006586936503	0.0390769139555456
VAMP3	0.622233648766726	1.53925648715663	4.24063126100076	0.000345602473324739	0.0259562585166507
TMEM181	0.622659306869149	1.53971070211009	4.56281784449548	0.000158276301513532	0.0156274571817919
GOSR2	0.63208155444929	1.54979946842297	5.86790248443296	7.08498145340561E-06	0.00165936856319181
STEAP3	0.640346672633473	1.55870366326723	4.12914919476155	0.000452857881381032	0.031671748079086
GBA	0.641534035724542	1.55998703151536	3.99250288586004	0.000630523137501357	0.0390769139555456
TNFRSF12A	0.642344804739308	1.56086396293457	4.0239666592687	0.000584284774905546	0.0374798214526991
KIF21B	0.656224132401052	1.57595258794069	4.29386428568344	0.000303746603313443	0.023621869049959
ENSOCUG00000023649	0.668540081464315	1.58946371402003	4.23938271290727	0.000346650458791532	0.0259562585166507
SNX1	0.680566069895339	1.60276850970164	4.76791290837453	0.0000964052217558171	0.0107281435171584
RAB27A	0.685472954342103	1.60822911595329	5.08369700458937	0.0000451194364329752	0.00590127070540901
ARNTL2	0.693266876271363	1.61694081899318	5.03423685638533	0.0000507962333887172	0.00647555527161735
LOC100351850	0.696081356281218	1.62009830507241	4.45005122393758	0.000207993321110778	0.0182943295799707
TRIM47	0.707890310911938	1.63341378793432	4.10363047797988	0.000481748832302192	0.033303850413173
CDK16	0.708830378104985	1.63447847524219	5.35784290857004	0.0000234715033768072	0.00363224753905776
ST3GAL6	0.729885599504994	1.6585075727668	6.81539301633614	0.0000008274595668433	0.000373094081367791
SERTAD2	0.733932459206964	1.66316633261404	5.78850105628549	8.52246621379102E-06	0.00178811994248103
PPARD	0.734412237074504	1.66371952165981	4.75697216693732	0.0000989845825162486	0.0108947948690835
CCKBR	0.737186516130346	1.66692190526964	3.85106529086082	0.000887505548749314	0.0479252996324629
lcaf0034.k.01.a_5.1.fwd1	0.748473195079323	1.68001392974206	4.71925994300672	0.000108420628299164	0.0116160015702221
ENSOCUT00000001832	0.76417552713548	1.69839911798707	4.72430292277352	0.000107108109644152	0.0115367462270188
BCL3	0.76448154412637	1.6987594118113	3.95089583038154	0.000697295227465067	0.0415530191467496
PHF21B	0.767031813775487	1.70176498528905	4.47966351548563	0.000193590630827489	0.0177241022096695
ANXA3	0.767855659413355	1.70273704937559	4.06123140907143	0.000533866076266122	0.0354888795648589
BCL2L14	0.771769766211651	1.70736293598714	6.29592861808439	2.64961152401681E-06	0.000860781859947526
RAB5C	0.78423880732519	1.7221834237381	4.06775754888537	0.00052549293059137	0.03516438075738
USP20	0.790823772105127	1.73006203795175	4.00602380392033	0.000610223424470245	0.0385301574159238
FCGR1A	0.791212153876823	1.7305278432616	4.28379768930679	0.000311253149886314	0.0240201568774334
MARCH1	0.800695991581784	1.7419412792502	4.14260953478542	0.000438321358319875	0.0307619121926095
GLRX	0.801474455554323	1.74288146716798	4.30482590273304	0.000295778440356321	0.0234549974238465
CASP3	0.802614752002968	1.74425957349845	4.25183265945712	0.000336340908294608	0.02546834050703
HIF1AN	0.812398105157675	1.75612812396056	4.48669284861476	0.000190321362051309	0.0175846462130159
IL23R	0.818068766590414	1.76304434996977	5.83496774085748	7.64856366361954E-06	0.00171174854791805
CDKN2A	0.826922134702296	1.77389686676098	5.88114068694087	6.87055473899456E-06	0.00162807898297445
GPR107	0.846343283456845	1.79793801441532	4.47162707082117	0.000197397406116206	0.0177499042588956
PKP2	0.853207566318474	1.80651291186129	3.95689943636672	0.000687243521269656	0.0412885886211557
PAN2	0.859558923170281	1.81448348168305	4.88763665361129	0.0000722417840433817	0.0085593765541282
RRM2	0.859590700302404	1.81452344835287	3.94212123204005	0.000712249480102778	0.0421944971418534
RNF122	0.868616389490251	1.82591092841445	4.71385404579826	0.000109845602900067	0.01170640282335
lcaw0079.e.09.a_5.1.fwd1	0.871018792356067	1.8289540025592	5.41027902459861	0.0000207282090806592	0.00326177802580186
ENSOCUT00000010139	0.872263361329266	1.83053246609626	4.55679188854601	0.000160602328850794	0.0157797663790863
TWSG1	0.885604892472332	1.84753909437654	4.76336099976197	0.0000974700346734215	0.010787040870286
ITGAV	0.887106489133602	1.84946306494573	5.00492881186228	0.0000544958220950612	0.00677564721381927
KCNK13	0.904179502841248	1.87147983423231	3.88873396699579	0.000810343999008892	0.0455920358325059
IGSF8	0.905051899139744	1.87261185851391	8.10999157695122	5.30835064162125E-08	0.0000594004436797418
RBMS1	0.911176774821257	1.88057882004648	4.00279605793947	0.000615009585970768	0.0385904145813807
TPM2	0.913185391768861	1.88319891171643	6.45140067181346	1.86366185370913E-06	0.000658559246621214
STAB1	0.923746811481321	1.89703567717017	3.88257099399364	0.000822497315100027	0.0457847870717926
ENSOCUG00000010145	0.932751674136745	1.90891342565728	4.34359474108187	0.000269237857378682	0.0220209817106584
PLK2	0.939279168501501	1.91756990018193	4.65867793599786	0.000125513966954777	0.012940237701288
STEAP2	0.94237164567663	1.92168470003155	5.27640975087038	0.0000284822954069417	0.00411129321523622
IFRD1	0.944197782585142	1.92411867337531	4.43942601190115	0.000213419193739336	0.0186090450229338
ANKS6	0.94684117995248	1.9276473974487	5.98629220574401	5.38611735505169E-06	0.00139086122776219
CLDN1	0.95022627878029	1.9321756852115	5.27502709112735	0.0000285761617581706	0.00411129321523622
NLRP3	0.951009278499049	1.93322462736405	4.2340051619534	0.000351200586131687	0.0261256474169745
LAT	0.953591970870166	1.93668855851705	3.85606641670593	0.00087685642922704	0.0476055045754475
EED	0.95419387512248	1.93749672950925	5.24369828242407	0.0000307892315947879	0.00436730072381844
IRAK3	0.963458664878586	1.94997910502537	5.70654573820357	0.0000103199461006579	0.00205806291445001
RUSC2	0.965243266869193	1.95239270575741	3.91068597872904	0.000768483855937023	0.0440991505022323
FAM149A	0.967140268260972	1.95496159775256	7.86512664059775	8.77215686758317E-08	0.0000929940966457159
STXBP6	0.973973528090635	1.96424314843738	4.61036567865825	0.000141071366028977	0.0142786907264104
CHP2	0.979689341621671	1.9720407198328	4.94341063493954	0.0000631725139948848	0.00766518540292151
ZC3H12A	0.984124993865244	1.97811320737544	4.52766082457817	0.00017234061524679	0.0166059608794046
CKAP4	0.987080937100097	1.98217032578608	4.73050648083222	0.000105515466437633	0.0114263038977785
PCLP1	1.00981537462992	2.01365339125514	5.88890452666987	0.0000067478914349746	0.00161804796765784
TXNDC12	1.01387231668064	2.01932387039205	3.89193117536004	0.000804109448011151	0.0455304655542146
FNDC3A	1.01962670605064	2.02739430819696	4.58610303846088	0.00014960194479772	0.0148437555276634
lcaf0006.k.10.a_5.1.fwd1	1.01982294774695	2.02767010200464	4.20163971341284	0.000379874059907945	0.0277225482415429
NPR3	1.03396751934594	2.04764769985606	4.41977580287843	0.000223830568677834	0.0192666466423458
XPO6	1.03745413466499	2.05260231158568	5.04632556779613	0.0000493452496094075	0.00633064979383876
RUNX1	1.04121100606554	2.05795438660341	3.86247955729031	0.000863385688863932	0.0471282236994507
FAM78B	1.04138789499497	2.05820672798928	3.97877633356167	0.00065181809945526	0.040027195607402
PAQR5	1.06161955487784	2.08727335896062	5.67132741612631	0.00001120690923727	0.00215121135243248
PDE4B	1.06305221014039	2.08934713639488	5.6295666896831	0.0000123599655460216	0.00224283266691863
LIMK2	1.07595718804916	2.10812028721953	4.0844260163714	0.000504695737735621	0.0344595984727826
HMCES	1.07626925979397	2.10857634752116	5.51815964551673	0.0000160637525643726	0.00274200088264062
PTGIR	1.07679329239608	2.1093423884528	4.08075518747641	0.000509204283685249	0.0345333086935633
lcaw0026.b.03.a_5.1.fwd2	1.08237133811084	2.11751375063725	6.51855260837321	0.0000016023765101271	0.000597686438277409
PFKP	1.08734969874526	2.12483335466677	3.98867055487653	0.000636397945872495	0.0391997780604397
SFXN3	1.08860717262831	2.12668619754423	4.53271354570824	0.000170244549843612	0.0164858928987982
LOH12CR1	1.09409418201787	2.13479003489443	5.10021624553861	0.0000433700997764798	0.00574710887959116
ENSOCUT00000008573	1.11280676064027	2.16265983373396	4.34586370821895	0.000267760563869178	0.0220209817106584
FUT8	1.12224779483145	2.1768587447667	4.26406556199966	0.000326509602333245	0.0249111985234705
MPP1	1.12812972859183	2.18575201438905	3.84185663274571	0.000907450108592675	0.0486113300193449
SLC39A8	1.12848654378181	2.18629267333071	4.6573411269555	0.000125920295375457	0.012940237701288
RIN2	1.13386495579373	2.19445845213987	5.13106061299399	0.000040285407902642	0.00548262625658795
BDKRB2	1.13427487149386	2.19508205640401	3.94924154945747	0.000700090516524063	0.0415965285658633
lcaw0080.f.08.a_5.1.fwd1	1.13812650026026	2.20095019684529	4.37391425817789	0.000250153891530159	0.0209941653466686
lcaw0001.f.01.a_5.1.fwd2	1.14321245099787	2.20872292649768	4.48461186393133	0.000191283389797046	0.0175928312205118
MFSD2A	1.15149670130611	2.22144234958096	6.93187866118631	6.4041886255849E-07	0.000331778940251755
IL12RB2	1.15494435845306	2.22675735371042	6.08983612513338	4.24332304219018E-06	0.00115498665832155
PLIN2	1.15704473955583	2.23000159117874	4.310753028645	0.000291557379659703	0.0232914579251464
ENSOCUT00000015242	1.16233534687594	2.23819439812911	6.30443150054157	2.59891116160699E-06	0.000858151944542427
MMP3	1.16686107210867	2.24522662407932	5.8203272050301	7.91358012704128E-06	0.00173808842738293
CD53	1.17735779443239	2.26162195645178	4.41231925167976	0.000227913281833236	0.0195345928624895
EPN2	1.18869202509761	2.27945989273075	4.40257841697624	0.000233359382462434	0.0199166300066032
SEC61A1	1.18955292543503	2.28082052221937	5.14672940141748	0.0000388044799775415	0.00531700568508599
SGPL1	1.19632872326552	2.29155787620075	3.97682359854277	0.000654905020368794	0.0400945195144932
MAP2K1	1.21009567059829	2.31352978168767	4.1777228712101	0.000402553918518159	0.0290641324169535
RAB31	1.23881320734292	2.36004310077302	6.65085208772436	1.19189785677657E-06	0.000470729541788109
FAM49A	1.2462790906402	2.37228787563717	4.45651890552425	0.000204758501685621	0.0181910917443076
SLC12A3	1.25602764163327	2.38837213425255	6.21816461929782	3.16298123084405E-06	0.000965284362903951
SERPINB13	1.25766249765452	2.39108016169657	7.06533122716483	4.78543235808505E-07	0.000298513444314347
VEGFC	1.25897912551874	2.39326329787405	5.67379819666446	0.0000111422238232406	0.00215121135243248
RMI2	1.29667241073624	2.4566160797005	4.14537236000191	0.000435395688500107	0.0307619121926095
FLT1	1.30918932124198	2.47802255890059	7.72215187272208	1.18057144375407E-07	0.00010808668190952
SLC7A5	1.3120023621207	2.48285904822732	4.27033391313495	0.000321583715516305	0.0246286661518228
OLFML2B	1.32848380454474	2.51138602903781	4.60047632532829	0.000144487707867634	0.0144789622481089
SLAMF1	1.33803256527113	2.52806326103493	4.29659113482549	0.000301744573963612	0.0235843811238721
lcao0029.c.05.c_5.1.fwd1	1.34325299441974	2.53722769390009	4.83939293047077	0.0000811418377864447	0.00938533688096446
C3AR1	1.35120051702971	2.55124335045201	4.70123570758953	0.000113245601688609	0.0119423712524187
MS4A4A	1.36856246742527	2.5821314872866	4.39300406213845	0.000238839494799596	0.0202130466565271
PPP1R13B	1.36889742668206	2.58273106601443	4.75196095375629	0.000100189132979213	0.0109595053410951
TNIP1	1.3705928938848	2.58576809725172	4.17169773153486	0.0004084774370517	0.0291794856919299
DUSP6	1.39192180844496	2.62428027391561	5.64723195217878	0.0000118581427031704	0.00222815486798226
NUAK1	1.40282812704303	2.64419418005929	5.63054846423961	0.0000123315166255076	0.00224283266691863
PDCD11	1.41446284836465	2.66560469775192	5.27779530089974	0.0000283885466267422	0.00411129321523622
DIRAS2	1.43982719196762	2.71288368242624	5.29577707343052	0.0000271998846851107	0.00402838292152573
lcaw0023.f.08.a_5.1.fwd1	1.44080361801543	2.71472040247212	5.67696355917554	0.0000110599094484363	0.00215121135243248
A_04_P067402	1.45087988143456	2.73374728303295	4.20989502643732	0.000372345592741812	0.0272719451963839
lcap0001.h.02.c_5.1.rev1	1.46014844526425	2.75136672198838	4.52576596592477	0.000173133342501984	0.0166059608794046
TNFRSF19	1.46218970131629	2.75526236096548	6.68322608534029	1.10901064185972E-06	0.000465368590590384
MPZL1	1.47106996384004	2.77227421013989	5.45070025233502	0.000018837534056647	0.0030456245168155
LAD1	1.4720744513221	2.77420509943146	5.89752572631068	6.61429814861188E-06	0.00160512281095591
PRKCH	1.47618546499817	2.78212157479278	6.10401755488178	4.10736113418359E-06	0.00113329408170857
SIRPB2	1.48393395812735	2.79710412024421	4.92125428524519	0.0000666289037671026	0.00794106141820699
CEBPE	1.49344348656491	2.81560213784716	11.9824861710206	5.07261606126901E-11	4.5480463653925E-07
IL1RAP	1.49373399762172	2.8161691640657	4.32801258584505	0.000279606007836308	0.0226177679109997
TNFRSF1B	1.53653924575839	2.90097778097178	5.31734896880012	0.000025840307815833	0.00388414537333215
NEURL1	1.53995873111125	2.90786185285909	6.66141745896355	1.16417076449757E-06	0.0004689745507702
TRAF3IP2	1.5476135632963	2.92333175554989	4.93642710267485	0.0000642419354349497	0.00774826984150153
ACTA2	1.5827163803966	2.99533295807227	5.72267926620983	9.93784199989977E-06	0.0020549913093045
NDP	1.58400308879542	2.99800562220379	6.05298311540413	4.61856516283883E-06	0.001240361860132
CREB5	1.59073557581445	3.01202882333499	7.30286102355412	2.86563491677354E-07	0.000199877817435832
SOCS3	1.59208621638431	3.01484998310901	4.39516277123302	0.000237592751555944	0.020192376379071
ATP8B1	1.62875187188014	3.09245343515845	6.40460844688959	0.0000020712084872055	0.000719280712918848
STOM	1.63024551162132	3.09565674777979	6.11795273384127	0.0000039780952256248	0.00111287213936854
MEFV	1.64835784805261	3.13476620307252	4.59769982176997	0.000145461742370981	0.0145044079942391
UBASH3B	1.66677703693702	3.17504499461002	5.4767372494425	0.000017713413219409	0.00294862453773005
PRRG4	1.69679833375732	3.24180729382078	4.46280149962572	0.000201664581948459	0.0180530133760261
SIGLEC1	1.69906198804559	3.24689782984843	4.23364573981866	0.000351506824049255	0.0261256474169745
ABCA1	1.73942717372188	3.33902564459733	5.37761373964453	0.0000223962813425596	0.00349694495195221
MT2A	1.74910701258621	3.36150434085837	6.86887995502109	0.0000007354506099582	0.000361303565506782
TNFAIP8L3	1.7883990082873	3.45431346674767	6.23772799360191	3.02494353222041E-06	0.000951709450497059
MOXD1	1.80056431878575	3.48356460383139	9.89191490901974	1.736049443145E-09	3.88527865375851E-06
PDPN	1.80770571608571	3.50085113509375	5.01133853343297	0.0000536640893605187	0.00671367756459358
NEBL	1.85663395873615	3.62161693714084	6.66310550695788	1.15980244421938E-06	0.0004689745507702
VSIG4	1.88110082689916	3.68356021604212	5.62412880927868	0.0000125187537254422	0.00225136372801657
GMPR	1.88240551395391	3.6868929141726	5.81005813228634	8.10503832481837E-06	0.00175539442944615
PI3	1.90829631468536	3.75365566900367	5.85473182940338	7.30509340000777E-06	0.00166386996758652
ULK2	2.02077414422449	4.05801484911766	7.00324663402669	5.47853831132823E-07	0.000306524218518815
THBS1	2.15535930620169	4.45479581093316	4.47255021735871	0.000196956330568728	0.0177499042588956
DUSP13	2.15818187234101	4.46351994435283	9.90680691361323	1.68995504888166E-09	3.88527865375851E-06
PTGS2	2.32074602884431	4.99590494913546	4.0319469976681	0.000573103368303707	0.0371171962841584
DGAT2	2.34935208988763	5.09595341756665	3.8636987130111	0.000860848154705812	0.0471174009024034
S100A9	2.36762863408994	5.16092131168881	4.22782657082013	0.000356502208702497	0.0263995128223738
CYP4B1	2.41554435731509	5.33520740768749	5.20911837709096	0.0000334345431746166	0.0046766567265495
TNF	2.56512500378178	5.91806279136144	4.7075034338663	0.000111543720525495	0.0118248085201291
GJB2	2.69875762712529	6.49242582816746	8.81833845280107	1.29816740979843E-08	0.0000201136061293539
CSF3	2.71031344796151	6.54463823856821	6.80278060122546	8.50828166285873E-07	0.000373094081367791
STEAP1	2.75055466765401	6.72975819008539	5.18412640901466	0.0000354888657152175	0.00492977057404076
IL37	2.81217737931398	7.0234378592765	8.34413939733934	3.3083067431943E-08	0.0000416474465133873
S100A8	2.85922752070948	7.25626689325984	3.92740678088589	0.000738044665045126	0.0433402205345159
ENSOCUT00000027590	2.87677108357594	7.34504374747325	9.43005509304724	4.05339610942027E-09	6.80362536966193E-06
GRAMD1B	2.89059084969691	7.41574095887011	10.2545326852249	9.08311659453198E-10	3.04920224078439E-06
LCN2	2.98052363198059	7.89272581278247	5.35512258586267	0.0000236234945693857	0.00363224753905776
ORM1	3.01651000044941	8.09207673386152	7.72690422083994	1.16892266901452E-07	0.00010808668190952
GCH1	3.01729900398185	8.09650346518099	6.9546317352623	6.09280418308715E-07	0.000331679086096598
IL1A	3.17228945434686	9.01476231855912	4.350745039182	0.000264609847928103	0.0220209817106584
CCL4	3.18615384142657	9.10181234072699	3.95762408891017	0.000686040024985578	0.0412885886211557
HBEGF	3.2729623666688	9.66629059441245	8.63574860607174	1.85461970560006E-08	0.0000249038334067976
ENSOCUG00000024425	3.47335947234395	11.106708835382	4.77237279279874	0.0000953733092960384	0.0106722733102267
lcaw0036.g.01.a_5.1.fwd1	3.47468825048047	11.1169432577965	4.44467929643838	0.000210719034312486	0.0184534903874873
TNIP3	3.50220700690817	11.3310292360262	5.91285157847957	0.0000063834357645578	0.00158734769345337
S100A12	3.9760432473695	15.7365049072877	3.86704040192731	0.000853930631608013	0.0469941824640672
IL36G	4.09679831625055	17.1103612699609	7.80683974954886	9.89798358931985E-08	0.0000996825927280402
IL10	4.13845153992646	17.6115690200925	6.45380391942876	1.85359607920222E-06	0.000658559246621214
SERPINB2	4.13976386208237	17.6275963623192	10.4188252436079	6.80723542196099E-10	2.74222671738276E-06
IL1B	4.17929437330141	18.1172787791137	5.47143397195848	0.0000179367107160049	0.00296132153476862
ENSOCUG00000024883	4.34610802376994	20.3380298097568	6.85640488926129	7.55925781961945E-07	0.000362520407149464
SAA1	4.71508031321729	26.2651935951522	6.23106520948304	3.07124984024967E-06	0.000951709450497059
IL6	4.75290488711777	26.9629208949202	7.2497262986837	3.21185128438936E-07	0.000215643695233902
ENSOCUT00000000771	4.81779135443094	28.2032859399725	6.3565328580897	2.30919430182876E-06	0.000788335451312455
F3	5.64684750282074	50.1037785613045	7.04876733745568	4.96103277419901E-07	0.000298513444314347
