# Supplementary material for: Genome-wide immunity studies in the rabbit: transcriptome variations in peripheral blood mononuclear cells after in vitro stimulation by LPS or PMA-Ionomycin
Source: BMC Genomics. 2015 Jan 23;16(1):26. doi: 10.1186/s12864-015-1218-9 (PMC4326531; doi:10.1186/s12864-015-1218-9)
Supplement: Additional file 5: — List of differentially expressed genes (FDR < 0.05) in rabbit PBMCs after PMA-Ionomycin activation by comparison to mock-stimulation at T4 post-stimulation. The file PMA_Iono_T4_S5.xlsx is an excel file, which contains all differentially expressed genes after PMA-Ionomycin activation by comparison to mock-stimulation at T4 post-stimulation. [file 12864_2015_1218_MOESM5_ESM.xlsx]

## Sheet: 5%_PMAvsCpour4H_diff_genes
ID	logFC	FC	t	P.Value	adj.P.Val
FAM26F	-5.59577052202412	-48.3609447051372	-16.7594208340642	7.07874641997389E-14	3.09956761719813E-11
RBP4	-5.00317399303208	-32.070478918226	-10.9568077556364	2.70450050308802E-10	2.31804464396591E-08
TRAF3IP3	-4.41862043673331	-21.3863805747794	-15.9433966554529	1.92922476609743E-13	6.69973193771284E-11
IL16	-4.21904676092233	-18.6234281669577	-14.2613437365695	1.76120427815142E-12	4.17343253770893E-10
LTB	-4.19323934244701	-18.2932479563628	-9.76849776153225	2.17201519385965E-09	1.24286164871367E-07
TM4SF5	-4.06981748552555	-16.7933422880322	-13.2564772363116	7.32607356875419E-12	1.27208425708489E-09
CD79B	-4.00619221433179	-16.0688214436407	-8.19225399739872	4.49213579879365E-08	1.37091817059548E-06
MYRFL	-3.99112848419294	-15.9019136299771	-25.2295744907995	1.54620692541182E-17	3.67389564658159E-14
TLR10	-3.96530344947702	-15.619793218468	-15.7970645006991	2.31989965097443E-13	7.66023258523392E-11
A_04_P069112	-3.87428851748485	-14.6648307689439	-13.3051025380509	6.82440835271875E-12	1.22487528628044E-09
TNFAIP8L2	-3.70054370336293	-13.0009370355924	-10.2408513098627	9.30523608750649E-10	6.26843027674099E-08
KMO	-3.65045671399788	-12.5573202082975	-7.48601087155071	1.93970405227496E-07	0.0000045588703641683
PID1	-3.55098103548923	-11.7206529255844	-7.76146155927602	1.08770241449491E-07	2.86760497810948E-06
PLAC8	-3.5131313593699	-11.4171555461509	-16.0103899493342	1.77388807225387E-13	6.26836027216448E-11
ENSOCUT00000014931	-3.45924151720124	-10.998550644473	-11.3880969053247	1.32022361021574E-10	1.32959719784827E-08
RSAD2	-3.42896494303166	-10.7701388405512	-8.34476174862051	3.3041835055511E-08	0.0000010699817390484
SERPINB2	-3.34061874733742	-10.1303965747945	-8.40756238606359	2.91423899540772E-08	9.68623792830072E-07
TREML1	-3.32689271842927	-10.0344714258794	-7.93689558587469	7.56497988267198E-08	0.0000021192465201221
FAM65B	-3.25978747068137	-9.57841849693248	-14.4154016827793	1.42575967450586E-12	3.53808120349469E-10
lcaw0005.c.09.a_5.1.fwd1	-3.24495045385209	-9.48041657814992	-9.74595178191812	2.26320626964337E-09	1.27690478104081E-07
TLR3	-3.21401403516025	-9.27928750851964	-9.60093017287544	2.95293885508006E-09	1.55701817850845E-07
CALD1	-3.19746855610333	-9.17347634850425	-8.73203161520769	1.53576970077023E-08	5.71783240534454E-07
XAF1	-3.18751442665463	-9.11040017973203	-6.5905303299685	1.36370567691966E-06	0.0000230821510458115
BLNK	-3.17012678312679	-9.00125886768449	-9.7926350325296	2.07859821767868E-09	1.2030783132323E-07
CD14	-3.14735540854061	-8.86029914552264	-10.4163663842021	6.83652750482376E-10	4.81083036696175E-08
lcaw0021.a.12.a_5.1.fwd2	-3.10312211224152	-8.59276304873427	-15.0569402721886	6.03104389787689E-13	1.76631576389694E-10
YPEL3	-3.10224541766142	-8.58754299865237	-9.66705604880521	2.61479486649842E-09	1.41960102967685E-07
GAPT	-3.08885736227512	-8.50822014287995	-9.7608060428042	2.20268986544902E-09	1.25263979908497E-07
ENSOCUT00000005072	-3.0422432676921	-8.237709595554	-7.46826823436765	2.01404469861631E-07	4.71160143083969E-06
EPSTI1	-3.03070582534174	-8.17209415004691	-8.67435672137157	1.71925236514612E-08	6.22826998898796E-07
S100A12	-3.01107150777044	-8.06162965135623	-2.92852327029994	0.00786537444162736	0.0356410285721616
PGLYRP1	-2.98359976964255	-7.90957276449607	-5.66690466421878	0.0000113236542801489	0.000135119102198317
CLEC1B	-2.94640788599338	-7.70827416613214	-9.2623329796915	5.55107106023674E-09	2.60022496035554E-07
SP100	-2.93241612811182	-7.63387798756365	-12.9160316646688	1.2108491530745E-11	1.89476382142347E-09
GRINA	-2.90615716177574	-7.49618813706507	-11.8378873701979	6.38058239576906E-11	7.30214151224889E-09
CYP1A1	-2.90343178712075	-7.48204056201405	-7.32839684673223	2.71314750273986E-07	6.00529857144905E-06
LOC100008921	-2.86547281667286	-7.28774670187437	-7.59195266566596	1.55091558616781E-07	3.80493809215495E-06
RNASE6	-2.81675234939341	-7.04574542838146	-10.5915092687293	5.04378298612687E-10	3.76098707593494E-08
GDF9	-2.81535083541041	-7.03890412402349	-9.1509003423545	6.85412537633807E-09	3.03419326000442E-07
RCSD1	-2.78399681791386	-6.88757831507957	-11.9795263170562	5.09638559021882E-11	6.10576119182475E-09
MAP4K1	-2.74158692333625	-6.68805598139015	-7.39159198278988	2.37064584884733E-07	5.34983689132292E-06
LIMCH1	-2.72545626960362	-6.61369387449382	-8.81023497079129	1.31876233114099E-08	5.03328738335019E-07
SORL1	-2.71273951968021	-6.55565312320742	-8.74485632896713	1.49779666192447E-08	5.61799261908431E-07
CCDC69	-2.68442164346925	-6.42823042047925	-12.3851626094587	2.70696204757067E-11	3.73449517549099E-09
IFIT3	-2.68136016690861	-6.41460383268022	-6.16061848048926	3.60758135508166E-06	0.0000512439376967946
TUBB1	-2.68028937422831	-6.40984457155416	-7.16951610609498	3.81803726568334E-07	7.98576392579375E-06
SCPEP1	-2.65811290818184	-6.31206870253416	-16.8892298605439	6.05869460016046E-14	2.8380052706147E-11
LAD1	-2.65310133275346	-6.29018013450199	-10.6290366974103	4.7277282767971E-10	3.55320533400176E-08
IRF7	-2.6521248871819	-6.28592425206706	-5.44855242279704	0.0000189334423425091	0.000209440329175904
IFIH1	-2.62206722937888	-6.15631575737726	-7.80573974669249	9.92060814449468E-08	2.65014441971369E-06
ENSOCUG00000024883	-2.62166580603278	-6.15460302875452	-4.1359308494362	0.000445474918195855	0.00309885113529669
CXCL10	-2.61651826056567	-6.13268249392137	-6.15143690039177	3.68421858328629E-06	0.0000520754601435455
FAM78A	-2.61432843167085	-6.1233809173992	-9.22275918735159	5.98164478410309E-09	2.76970779865297E-07
APOBEC1	-2.61415269798691	-6.12263507803578	-4.14849585466067	0.000432111537874312	0.00302312976584383
B3GNT7	-2.61262103787669	-6.11613833453074	-10.1911005861605	1.01615982445801E-09	6.8224970614111E-08
ELL3	-2.60532390172926	-6.08528107562057	-6.11112627133719	4.04089119672649E-06	0.0000561708975048067
lcaw0036.g.01.a_5.1.fwd1	-2.60220702204162	-6.07214828289293	-3.3286369429878	0.00309675265352562	0.0162265327646496
ZNF618	-2.57343857682238	-5.95226425286871	-7.42849152362076	2.19156083275711E-07	5.03334302091149E-06
ADORA3	-2.5677423092733	-5.92880895499825	-12.1305410536485	4.01932333234946E-11	5.22304584259244E-09
TRIM6	-2.56216219875455	-5.90592157405132	-16.3672433309887	1.13997972770173E-13	4.41566762987849E-11
SAA1	-2.55215818162788	-5.8651100626428	-3.37272389826758	0.00278999149924436	0.0148627370478127
CLEC4A	-2.55040767992326	-5.85799791579249	-4.56873979503619	0.000156023404473379	0.00124756784950489
RIN2	-2.53893094215321	-5.81158200716813	-11.4893828315513	1.11878838341504E-10	1.17982385438459E-08
RLA-DMB	-2.52262913381026	-5.7462833488072	-14.7023380702391	9.66629463538632E-13	2.65011401294481E-10
ITGB3	-2.51273094490282	-5.70699359909257	-9.22430753010714	5.96416472275898E-09	2.76797709322146E-07
ENSOCUT00000002489	-2.49621330848136	-5.64202597735263	-6.87649285244227	7.23236317404304E-07	0.00001376883355875
IGHM	-2.48649660932674	-5.60415403227067	-5.0669610914682	0.0000469646077656178	0.000453698383508428
PNPLA6	-2.47839916588597	-5.57278759221017	-9.94428714779903	1.5794738273372E-09	9.69931763116642E-08
S100A8	-2.47702107756232	-5.56746690660273	-3.40241177239424	0.00260035005850519	0.0140080906334345
PRKD2	-2.45897170101432	-5.49824693112568	-8.4105002998337	2.89720536367472E-08	9.64553891489854E-07
ARHGDIB	-2.45169008774205	-5.47056593081111	-4.10645575257869	0.000478461854057336	0.00329251064722339
MYL9	-2.44887052321759	-5.45988484417866	-6.80700400428439	8.42928414925738E-07	0.0000157060722788476
SLC44A2	-2.41977054654128	-5.35085912397943	-7.6836496012043	1.27947216902003E-07	0.0000032580440491026
IL37	-2.4079929413753	-5.30735459521276	-7.14486536960417	4.0270802533452E-07	8.36221138792567E-06
MITF	-2.4075043817272	-5.3055575970775	-8.69998569939403	1.63506980712001E-08	5.99882988251572E-07
HENMT1	-2.39194418110369	-5.24864194075289	-7.9378700072184	7.54982425763997E-08	2.11794652085493E-06
ENSOCUT00000005930	-2.38989306334305	-5.2411851094979	-7.62584960149407	1.4442523466144E-07	3.58694584038314E-06
CLEC4D	-2.37322614693987	-5.18098406715353	-7.12891775207626	4.16855692398512E-07	8.58518134590064E-06
FMNL1	-2.36431196470185	-5.14907029067967	-9.9572634844693	1.54299140390172E-09	9.53341498692897E-08
SYK	-2.36319725809923	-5.14509336856401	-10.7179286298895	4.0584139410309E-10	3.11259654079265E-08
CORO1A	-2.359328025838	-5.13131298600348	-7.5814503581288	1.58558478605031E-07	3.86177131325578E-06
STK38	-2.34444043502282	-5.07863374471564	-7.89058815964001	8.32263503399522E-08	2.28074169870383E-06
RAC2	-2.34025027714532	-5.06390478030563	-8.71369989068079	1.59178524820656E-08	5.85068220244099E-07
STAP1	-2.33499492705306	-5.04549189383637	-6.90234813235594	6.83286543071201E-07	0.0000130700451572081
METTL20	-2.33443622914099	-5.04353835552615	-10.7170953993198	4.06420857029325E-10	3.11259654079265E-08
lcao0029.c.05.c_5.1.fwd1	-2.3218813883242	-4.9998381300074	-8.36513778322282	3.172078074803E-08	1.03720773673185E-06
CDC25B	-2.32179329839712	-4.99953285278821	-6.38428700150938	2.16858068457761E-06	0.0000339126957676725
TLR2	-2.31705318653912	-4.98313336758285	-9.74221199709583	2.27871200796193E-09	1.28206193475892E-07
lcaf0004.k.21.a_5.1.fwd2	-2.31184617650018	-4.96518053878646	-5.91493076634336	6.35275551980986E-06	0.0000829813240466992
lcai0004.b.04.a_5.1.rev2	-2.30711768882287	-4.94893361088615	-7.66654026252272	1.32612444749527E-07	3.35141764384564E-06
IGSF6	-2.29726208248625	-4.91524075185351	-5.08526393013287	0.0000449504810833379	0.000437810730164697
MX1	-2.27747873024764	-4.84829918847137	-4.95623572033046	0.0000612551748380034	0.000569622221416004
IL36G	-2.27596063686986	-4.84320018998152	-4.3370599665218	0.000273538309618873	0.00202999853267382
lcaw0033.d.05.a_5.1.fwd2	-2.2302722980235	-4.6922253361992	-9.75811240558203	2.21353798177907E-09	1.25263979908497E-07
RASSF4	-2.22544660200707	-4.67655644932205	-5.16901780609099	0.0000367923766913003	0.000369796432792501
AIM1	-2.2183389895473	-4.65357348626629	-7.44760377829879	2.10433850683837E-07	4.87751279686288E-06
DHX58	-2.19670269812815	-4.58430393992684	-6.14145408232168	3.76943452899048E-06	0.0000529455720243558
CYBB	-2.19549607918346	-4.58047139369103	-7.71247666540512	1.20465819441722E-07	3.11079812204509E-06
A_04_P075077	-2.17672303202131	-4.52125419672248	-6.42927660748043	1.95899877855464E-06	0.0000311184175060312
SERPINB10	-2.17456325291634	-4.51449074051189	-6.76214948673819	0.0000009308231932163	0.000016879819743777
MFNG	-2.17008953969234	-4.50051325077582	-9.05427113541634	8.23975936872037E-09	3.49045534855495E-07
RHOQ	-2.16500347866745	-4.48467512567763	-8.44917077245965	2.68234708449243E-08	9.0046391626411E-07
PCMTD2	-2.15877439335184	-4.46535350754497	-9.68261319682315	2.54123804420127E-09	1.40234566263841E-07
UBE2L6	-2.15501015179454	-4.45371781222611	-6.81279873541734	8.32211892791183E-07	0.0000155406256475918
GPSM3	-2.14650199567761	-4.42752973384114	-7.65642059220279	1.35453960286326E-07	3.40188736669223E-06
CALML4	-2.13996218774119	-4.40750494366549	-9.64994478489384	2.69825296882984E-09	1.44543115154709E-07
SAMHD1	-2.13782644589059	-4.40098497354434	-6.33857156597289	0.0000024051376692055	0.0000368117651467607
lcaw0002.d.12.a_5.1.fwd1	-2.13287164163818	-4.38589611839071	-7.71871642139911	1.18906675770478E-07	3.07842964443313E-06
ENSOCUT00000015242	-2.13183480520356	-4.38274519385515	-11.5629336542156	9.92719745880147E-11	1.06358303837861E-08
CSK	-2.13154230500645	-4.3818567012422	-8.72898079487319	1.54494865999715E-08	5.73640578366516E-07
HIST1H1A	-2.13063028283385	-4.37908751756585	-5.80994575107415	8.10715950610781E-06	0.000101677712809479
PARP14	-2.12885426771463	-4.37370000302946	-7.92791743924611	7.70610666142964E-08	2.15279334777414E-06
lcaw0048.a.03.a_5.1.fwd2	-2.12787961244515	-4.3707462186111	-8.47504356878873	2.54784590955755E-08	8.62499366559803E-07
COTL1	-2.12525877233292	-4.36281340660136	-8.82732713401115	1.27571146248707E-08	4.93193479412948E-07
IFI35	-2.12011141149924	-4.34727515358133	-5.50311424281826	0.0000166440667760533	0.000187812208965415
TRAK2	-2.11071532093274	-4.31905390012022	-7.19349062652769	3.62542311484686E-07	7.62163632911831E-06
PLB1	-2.10958648601149	-4.31567578359906	-7.22910935218691	3.35752656950513E-07	7.09625395204326E-06
IRF5	-2.10831212061912	-4.31186533205091	-8.44948799344933	2.68065431524653E-08	9.0046391626411E-07
PSTPIP2	-2.10666986438409	-4.30695981930778	-4.79792648051927	0.0000896718359929925	0.000776513379437169
LAPTM5	-2.06940368145867	-4.19713154817924	-8.4428836240422	2.71612569623111E-08	9.08817458475951E-07
ENSOCUT00000015838	-2.06791744460054	-4.19280996986038	-6.03322066940607	4.83358763261259E-06	0.0000649487138733041
EFHC1	-2.06319844484417	-4.17911785578727	-5.1909151331206	0.0000349184972696696	0.000353561248074547
PARP9	-2.04789464698967	-4.13502097347217	-5.06075159980915	0.0000476684855313932	0.000458691721299294
TXNIP	-2.04410170218121	-4.12416399614134	-6.19421691857464	3.34076587454377E-06	0.000048132837085165
ICAM2	-2.04190033814487	-4.117875859671	-9.75800304290066	2.21397958730141E-09	1.25263979908497E-07
HCK	-2.03726540756591	-4.10466763325712	-5.41381854030964	0.0000205552107124658	0.000225012529440482
P2RY13	-2.03324675670781	-4.09324992328106	-11.1384380463671	1.99468878387462E-10	1.88612572857744E-08
MGST1	-2.03242091127664	-4.09090748477975	-12.407686368544	2.61472522577555E-11	3.63212382741869E-09
HLA-DMA	-2.02381234806936	-4.06656971838965	-8.27199895344472	3.8241773240838E-08	1.20731316084163E-06
DDX58	-2.0024333033597	-4.00675224214413	-6.12069798940409	3.95312393564722E-06	0.0000550268295174888
PLET1	-1.99975863470432	-3.99933084927984	-4.10705346655582	0.000477769331285875	0.00328969943730858
ENSOCUT00000005443	-1.99888602928657	-3.99691260947403	-4.27364911933294	0.000319008620694404	0.00231298475090954
FGD3	-1.98793507619974	-3.96668841101989	-7.97393912797206	7.01030915345294E-08	1.98595846650983E-06
CRYBA4	-1.98761001905529	-3.9657947674409	-7.17194000053741	3.79809404820367E-07	7.96058380009556E-06
ENSOCUG00000013304	-1.98207650853793	-3.95061294785752	-9.49785047764721	3.5731591317798E-09	1.80377371509546E-07
KIAA1551	-1.98059818336977	-3.94656684029982	-14.4079285620597	1.44038654893538E-12	3.53808120349469E-10
PLA2G16	-1.97974267940497	-3.94422725873615	-10.0784446368476	1.24166966181451E-09	8.00368346999827E-08
SRI	-1.97059033631436	-3.91928459415146	-11.507590746754	1.08610523095934E-10	1.15138587168332E-08
lcaw0038.c.05.a_5.1.fwd2	-1.96922147592977	-3.91556765545165	-3.25626289647156	0.00367295537215587	0.018772054581569
IKZF3	-1.96709993086422	-3.90981387654727	-4.30254189566223	0.000297421289170105	0.00218238965627113
CORO6	-1.95578904546313	-3.87928036165602	-5.06769793395412	0.0000468817840729129	0.00045311559251277
lcaw0022.h.09.a_5.1.fwd2	-1.95436224743624	-3.87544572347473	-10.0500965004438	1.30620565764984E-09	8.28953288344394E-08
MEFV	-1.92972398169928	-3.80982302212447	-5.38250333033318	0.0000221381679330073	0.000239992991661266
PTX3	-1.92917503020285	-3.80837364429646	-6.6906437718833	1.09086635555622E-06	0.0000192425728514262
DHRS3	-1.92463370520818	-3.79640446875073	-6.90451552188033	6.80042324312056E-07	0.0000130327426225437
ANXA11	-1.9133573219856	-3.76684670290009	-8.35145739400943	3.26015742900464E-08	1.06084153368355E-06
DENND2D	-1.91285263433495	-3.76552920441497	-5.67371306074559	0.0000111444463562672	0.000133296578686422
DEF6	-1.91257160268838	-3.76479576472099	-7.29052546963439	2.94242936027733E-07	6.40026049402872E-06
ALOX5AP	-1.90434760042886	-3.74339580994249	-2.78785195426219	0.0108312768509021	0.0466460505304406
ADD3	-1.87726494872354	-3.67377927116331	-8.75842957054819	1.45866341848347E-08	5.5122699015186E-07
LBR	-1.86766633654399	-3.64941782693151	-12.4225448773918	2.55567285962032E-11	3.59974564604703E-09
MVP	-1.8647841808228	-3.64213445049793	-8.82143008295839	1.29039798400415E-08	4.96963598352039E-07
GLCCI1	-1.86228570668133	-3.63583242305069	-5.17209929432683	0.0000365226356801065	0.000367635646111297
RASGRP2	-1.85464716578801	-3.61663289649262	-7.13338919580155	4.12838115420857E-07	8.51114157707973E-06
lcao0017.d.07.c_5.1.rev2	-1.85258163066556	-3.61145859635527	-3.98625145099682	0.00064013430791228	0.00424270655806816
lcaw0067.f.12.a_5.1.fwd2	-1.85162658943156	-3.60906865918456	-4.86816735351214	0.0000757083904181141	0.00067593900700428
lcao0047.a.03.c_5.1.rev2	-1.849578705106	-3.60394927377533	-5.3413290881047	0.0000244096938967644	0.000261660486678355
FCRLA	-1.83934663248487	-3.57847929551305	-5.20617523800091	0.0000336700670396532	0.000342170782196113
ACAP1	-1.83536327128253	-3.56861254285729	-6.88246084328485	7.13806934108779E-07	0.0000136021752760823
lcaw0001.f.10.a_5.1.fwd2	-1.83286519181249	-3.56243870577866	-9.22619053207211	5.94297775738024E-09	2.76451404131993E-07
BCO2	-1.83087511558741	-3.55752800953477	-7.82789292657553	9.47507190562511E-08	2.55142912196659E-06
SLC6A4	-1.82922659970012	-3.55346527146802	-8.37169912145098	3.13070959774101E-08	1.02747983444662E-06
TBC1D9	-1.82540336972221	-3.54406083811882	-8.12213583583736	5.17882147087762E-08	1.54307429092333E-06
TSTD1	-1.81925691393627	-3.52899384513286	-10.917729096047	2.88892738822287E-10	2.45522259297827E-08
ITGB7	-1.81434540243532	-3.5170001644834	-5.41933490134791	0.0000202885112356965	0.000222576902673965
C12orf75	-1.8102629769161	-3.50706210027328	-6.97959535199147	5.76900857357755E-07	0.0000113254747260233
A_04_P040043	-1.80773709179574	-3.50092727237944	-3.56814338480698	0.00175196362338574	0.0101012953843598
HS3ST1	-1.80411831029985	-3.49215673217204	-5.22404894315669	0.0000322652068136112	0.000331574385530489
EPHX1	-1.79095161807008	-3.4604307120876	-5.76745396602492	0.0000089511787708109	0.000110276999293417
B4GALNT1	-1.78616636766486	-3.44897188318782	-7.61856101433216	1.4665312015225E-07	3.63331752288637E-06
BANK1	-1.78604164027725	-3.44867371715429	-4.88530474600094	0.0000726483963355991	0.00065565799566811
C14ORF93	-1.78592786465948	-3.44840175426542	-10.8210758326103	3.40336239724602E-10	2.79798062878895E-08
ZNF831	-1.78310523587465	-3.44166156167796	-8.05913483273156	5.88817863759184E-08	1.71634868478111E-06
LOC100357206	-1.78297432782511	-3.44134928448192	-4.72983602867042	0.000105686435695792	0.000891804016667217
DOCK8	-1.77992046223325	-3.43407241538498	-12.6875789758866	1.70631459628382E-11	2.5060480360263E-09
MS4A1	-1.77596144479041	-3.42466161481676	-8.05818903677181	5.89956065375113E-08	1.71718136832161E-06
UBA7	-1.76085782822932	-3.38899575148159	-4.79402122685614	0.0000905203912017803	0.000782133299786142
S100A6	-1.75479898367814	-3.37479292871008	-6.10933469860571	4.05753893680371E-06	0.0000562857777307854
MARCH2	-1.75197615740729	-3.36819614972956	-6.68800195652351	1.09729328173257E-06	0.0000193196514691062
MS4A2	-1.75020194910509	-3.36405653021422	-8.20756938873467	4.35508810333168E-08	1.34334126458356E-06
PYCARD	-1.74147542971875	-3.34376956922638	-6.70760795064105	1.05050635944396E-06	0.0000187250434441771
CHGB	-1.74112073578177	-3.34294758746495	-11.8215863903858	6.54860154904911E-11	7.41022092140153E-09
PAQR5	-1.73277748269958	-3.3236707730342	-9.25675153450926	5.60980088457971E-09	2.62163826954071E-07
P2RY10	-1.7272191563763	-3.31089017557483	-9.07926341655218	7.8556754399234E-09	3.35942706392648E-07
ABLIM1	-1.72529862336845	-3.30648561106654	-7.55923997131024	1.66155824757897E-07	4.00324237114062E-06
KRT23	-1.72374097778817	-3.30291759897578	-5.86693271050387	7.10095535790237E-06	0.0000915668648008127
CDKN2D	-1.72326343552643	-3.30182449081447	-9.69744313242025	2.47311476365756E-09	1.37227210935511E-07
BAD	-1.71869734455583	-3.2913908250233	-10.0775090744739	1.24374586739622E-09	8.00368346999827E-08
CDC20	-1.70727255444167	-3.26542903230638	-6.03529833602098	0.0000048105087355646	0.0000647249612236087
TMCO4	-1.70272570492544	-3.25515378928313	-5.21937293710302	0.0000326268946496308	0.000334438123171941
lcao0040.g.08.c_5.1.rev1	-1.69194258200871	-3.23091452032881	-7.14422376194152	4.03267573193449E-07	8.36520644620233E-06
SS18L2	-1.68954454304504	-3.22554857462802	-8.0797496233757	5.64564415004407E-08	1.66249363260508E-06
PARM1	-1.68658776946828	-3.21894464931106	-6.07804830233077	4.35983306667204E-06	0.0000597155884819722
ZBED5	-1.68434933658495	-3.2139541250302	-8.31580882325696	3.50174463494098E-08	1.12491452052602E-06
SERPINB8	-1.67988428816311	-3.20402252035786	-7.71980918504688	1.18635771772391E-07	3.07842964443313E-06
HERC5	-1.67856314629723	-3.20108979334276	-4.80872472316657	0.0000873670574211886	0.000759493858686914
SPAG5	-1.67683735560752	-3.19726285286102	-10.1330250518417	1.12655773155184E-09	7.46418612793326E-08
PSMB8	-1.67447267767213	-3.19202660819369	-5.87127211999126	7.02976199466642E-06	0.0000907770108901202
ITGA2B	-1.67306528984577	-3.18891421871643	-8.01126884008417	6.49369199971371E-08	1.86319008914863E-06
DNASE1L3	-1.6726780753186	-3.18805843964744	-6.0378976835256	4.78179339983095E-06	0.0000644246706751806
MYBL2	-1.67098121488077	-3.18431093240244	-4.84160106331565	0.000080711279853661	0.000712707846914704
NTAN1	-1.66851660241426	-3.17887569320578	-7.09791191194446	4.45843282925325E-07	9.06173098353371E-06
PDCD4	-1.66769940678843	-3.17707557076659	-9.50246363565529	3.54270279455783E-09	1.79289245447196E-07
LECT1	-1.66190711375132	-3.16434546546657	-6.44322489059417	0.0000018983266122485	0.0000302980147574558
MALT1	-1.66064681842881	-3.16158239476908	-8.74671992374963	1.49236003318223E-08	5.60804399036501E-07
GIT2	-1.65852486649437	-3.15693567843225	-8.43491468436913	2.75957257315523E-08	9.20253489544581E-07
PRR16	-1.65546865747277	-3.15025509605311	-2.80914417314271	0.0103223594115869	0.0447317046618295
PTAFR	-1.65376694398316	-3.146541441378	-5.59070802018414	0.0000135413229851099	0.000157294883256103
ENSOCUT00000002856	-1.6512799515297	-3.14112194277619	-6.20955264633926	3.22577349685332E-06	0.0000469122958654293
TWF2	-1.65036913554854	-3.13913948559615	-7.51204629140006	1.83569604335338E-07	4.34995173002633E-06
MYLIP	-1.6489617745589	-3.13607872210964	-4.6409388983199	0.000131014926274543	0.00107666366585958
CMTM8	-1.648002177352	-3.13399347769635	-4.60514701077648	0.000142863942258398	0.00115937370063202
lcaw0069.d.03.a_5.1.fwd1	-1.6443771253622	-3.12612859447737	-8.08859603994963	5.54474955720121E-08	1.63757104957693E-06
lcaw0004.f.01.a_5.1.fwd1	-1.6421560395143	-3.12131949920348	-9.16809287050335	6.63405106829938E-09	2.95774682258447E-07
ENSOCUT00000012504	-1.64017545821939	-3.11703738459702	-3.02637182800367	0.00627947433756422	0.0295103061379418
ESYT1	-1.63726943255462	-3.1107650446145	-6.1460704212922	3.72978055568891E-06	0.0000525351328340462
HCLS1	-1.63475748508375	-3.10535345077595	-7.05547147681284	4.88917501227586E-07	9.81832134568897E-06
LDB1	-1.63264656870864	-3.1008130954408	-8.60804181686431	1.95852122534453E-08	6.89659694421145E-07
MARCKS	-1.63087914938736	-3.09701667194158	-6.4419601847034	0.0000019037475766813	0.0000303604779806134
PRAM1	-1.62918397818183	-3.09337980470586	-6.09295143212387	4.21306651375644E-06	0.0000580821134805415
FAM46A	-1.62866975987902	-3.09227743100883	-6.05848381327595	4.56047230095534E-06	0.0000620655628958395
GRAMD1A	-1.62149790276751	-3.0769433937125	-4.94001124697951	0.0000636908125932184	0.000589278983579515
lcaw0005.g.08.a_5.1.fwd1	-1.62059461363978	-3.07501748455065	-9.80408525367449	2.03574908712334E-09	1.19197843351274E-07
NCF4	-1.6133121749002	-3.05953451586638	-8.37602750621012	3.10372507545371E-08	1.02316252814711E-06
FLOT1	-1.610658389489	-3.05391178563835	-12.2458409813671	3.35799143145428E-11	4.50837702925778E-09
UBE2C	-1.6095974379713	-3.05166677807677	-5.94457599114989	5.93132773604956E-06	0.0000779313785124006
SRC	-1.60857834937987	-3.0495119077964	-4.6614180737034	0.000124685211215835	0.00103180342001205
TFDP2	-1.60743136724368	-3.04708842566488	-5.81769949007775	7.96212818577363E-06	0.000100233241198658
PAN2	-1.60192180760171	-3.0354739823197	-9.10887145953381	7.42452097616621E-09	3.23302052728226E-07
GPR19	-1.60151709759385	-3.03462257965262	-9.82753436164906	1.95083083527973E-09	1.15569513777072E-07
lcap0009.f.07.c_5.1.fwd1	-1.60017105518333	-3.0317925804977	-5.84342259514166	7.49965856984969E-06	0.0000960318645352273
FHOD1	-1.59698183222894	-3.02509789945387	-6.10990259507701	4.05225432602753E-06	0.0000562857777307854
A_04_P049212	-1.59540873252199	-3.02180116177574	-3.05627501684796	0.00585956861447234	0.0278619997716482
PIK3CD	-1.59173591409388	-3.01411803310059	-8.58208391640583	2.06132720436878E-08	7.23331925965087E-07
lcap0002.g.02.c_5.1.rev1	-1.58772066169104	-3.00574092052976	-7.75405159285343	1.10461397466754E-07	2.90506482712141E-06
ENSOCUT00000002864	-1.587091495844	-3.00443038907448	-11.6104322695127	9.19231716823316E-11	9.90115788248943E-09
ZBTB18	-1.58594397791531	-3.00204161883596	-10.6337388130573	4.68960213560507E-10	3.53775154364634E-08
TNRC6B	-1.58468106662688	-2.99941483133094	-12.1147327556647	4.12003579671042E-11	5.28571726225104E-09
DLG1	-1.58430378859529	-2.99863055929792	-10.0547747488123	1.2953203457566E-09	8.25643746969284E-08
LIPA	-1.58411079841249	-2.99822945751399	-8.06134055098698	5.86172227475834E-08	1.71111318924902E-06
PLEKHO1	-1.57785836916604	-2.9852636858473	-4.18169440633739	0.000398696319941001	0.00282169405349671
lcaw0002.d.04.a_5.1.fwd1	-1.576743191029	-2.98295702063779	-7.32056755689552	2.75899150370259E-07	6.09337053191235E-06
GTF2I	-1.57548976685627	-2.98036653089211	-6.42951308130953	1.95795378558713E-06	0.0000311184175060312
VAV1	-1.56952123894567	-2.96806202086346	-7.23595017033691	3.30845186936042E-07	7.01461447922712E-06
GYPC	-1.56836582173124	-2.96568592821543	-3.71381637645598	0.00123533190357375	0.00748107492537055
SPIB	-1.56454775752611	-2.95784767488514	-7.64408679416037	1.39002218437109E-07	3.47367578630303E-06
ENSOCUT00000009991	-1.5639130654844	-2.95654670036364	-6.3634564357474	2.27326526574331E-06	0.0000350866735498864
SLC25A12	-1.5624324584642	-2.9535140162652	-7.92223934034856	7.79675961638307E-08	2.17206000486967E-06
LCP2	-1.55801379902343	-2.94448188744713	-6.13938663502095	3.78733322401112E-06	0.0000531599064794648
TRIM14	-1.55601235576356	-2.94039985532102	-8.75852339653621	1.45839661794333E-08	5.5122699015186E-07
CIITA	-1.55474545551242	-2.93781888148237	-7.11284760562702	4.31629587186236E-07	8.81732570497482E-06
DTX3L	-1.54796028605884	-2.92403440402417	-5.86174123950104	7.18709513007589E-06	0.0000924409132247692
FYB	-1.54634174692184	-2.92075581067987	-5.55872128931636	0.0000145996540320554	0.000167654635982702
GPR15	-1.54405194793686	-2.91612375826134	-6.37640589117119	2.20759432754134E-06	0.0000343627240690399
OSTF1	-1.54076250059273	-2.90948236290814	-5.52546713735111	0.0000157893630011891	0.000179677598627091
BCAS4	-1.53929016355392	-2.90651461616195	-5.54051437887817	0.0000152392707730522	0.000174007591786178
KRT19	-1.5378899266914	-2.9036950081278	-6.02827276774736	4.88900586971044E-06	0.0000655185337509699
CCNB2	-1.53472349467736	-2.89732895705558	-5.8357901294435	7.63394847297881E-06	0.000097011350247785
C1ORF56	-1.53454492616755	-2.89697036450324	-10.8065444827785	3.4885678506378E-10	2.83578261650267E-08
C5AR1	-1.53144021397277	-2.89074272250097	-6.6824589992063	1.11090457945667E-06	0.0000195276081792799
CCDC53	-1.53073436451009	-2.88932875068205	-10.8574802382442	3.19925630488592E-10	2.66278597078563E-08
lcaw0033.d.05.a_5.1.rev2	-1.53022796005534	-2.88831473722555	-9.06374807346087	8.0918790178387E-09	3.43853643833981E-07
PQLC3	-1.52558292098611	-2.87903019730384	-5.83953680175542	7.56772361792159E-06	0.0000965963809329384
lcau0004.d.12.a_5.1.fwd1	-1.52421187019834	-2.87629543946153	-4.30512228684738	0.000295565922639805	0.0021719404647249
PIK3C2B	-1.52293395943076	-2.87374880182804	-8.57445416983754	2.0925936029014E-08	7.31753825514584E-07
PEX2	-1.52220338500919	-2.87229391648271	-13.9370504987075	2.76467616192432E-12	6.05283774494344E-10
CSF1R	-1.52193196322526	-2.87175358759415	-4.48464659602494	0.000191267293360312	0.001492062673456
CDKN1B	-1.52111384027721	-2.87012553633689	-9.76904198353848	2.16986167012799E-09	1.24286164871367E-07
HTRA4	-1.51963291106489	-2.86718085861449	-6.27368077239807	2.78711373893279E-06	0.0000414915335769285
CD38	-1.51957275408618	-2.86706130643125	-4.40626481598508	0.000231283141895493	0.00175726331348888
SAP30	-1.51827346856232	-2.8644804045566	-9.47116340619467	3.75475224320437E-09	1.87641396505226E-07
POLG2	-1.51739843145702	-2.86274353946532	-9.44841494454585	3.91708597291349E-09	1.93566126676868E-07
TPM4	-1.51566458474799	-2.85930512948323	-7.51496423503942	1.82440278345424E-07	4.32828278731863E-06
lcag0018.n.15.a_5.1.fwd2	-1.51405420589525	-2.85611526921198	-8.87541399746384	1.16221898311038E-08	4.55436084782281E-07
BAK1	-1.5119083779641	-2.85187031366381	-6.66715233250111	1.14939843207937E-06	0.0000201314636686459
EIF2AK2	-1.51184956489029	-2.85175405635665	-5.79244151974333	8.44455844081869E-06	0.000104994009947512
lcao0046.c.05.c_5.1.rev2	-1.50777118105843	-2.84370375918967	-6.31668291580508	2.52759949333338E-06	0.0000383365278574706
NICN1	-1.50347865923963	-2.83525532168615	-9.65601135112867	2.66835263782819E-09	1.44091042442722E-07
ENSOCUG00000000074	-1.50210943626871	-2.83256573380314	-7.30062013186925	2.87943061361094E-07	6.30407515427733E-06
A_04_P046757	-1.4996630903552	-2.82776668501891	-3.86798772796034	0.000851979642266303	0.00544434452872077
SMARCA2	-1.49632963323553	-2.82124045661861	-6.62545003698146	1.26136763012212E-06	0.0000216041384404079
lcaw0056.h.05.a_5.1.fwd2	-1.49357569377171	-2.81586016878236	-7.38589174560293	2.39962582917317E-07	5.40036463141966E-06
EBPL	-1.4917135391645	-2.81222794975214	-9.02456935242257	8.7216167083182E-09	3.65980841122802E-07
ISG15	-1.49067666321724	-2.8102075061819	-2.79956059642683	0.0105485412171744	0.0455648117513032
UPB1	-1.49014258404393	-2.80916737262268	-7.60981966059283	1.49371844039775E-07	3.68706823854061E-06
LIMD2	-1.48992148567464	-2.80873689028451	-4.16821571902033	0.000411940293426963	0.00290115433223982
ENSOCUT00000002332	-1.48701464858982	-2.80308335948474	-5.33692157943583	0.0000246664726512429	0.000263711301561218
HIP1R	-1.48585941390633	-2.80083969545759	-4.38452478091784	0.000243800400152096	0.00183780975294293
GPRASP2	-1.4856273827431	-2.80038926773995	-9.89734646121249	1.71908829607491E-09	1.04926898362245E-07
FBXL14	-1.48156868573982	-2.79252207581969	-8.29329642544211	3.6637672222039E-08	0.0000011639684446314
lcaw0007.b.06.a_5.1.fwd1	-1.48055775516637	-2.79056597490653	-9.68003776879825	2.55326539030285E-09	1.40315732935959E-07
ANKRD44	-1.47865256833075	-2.78688325575758	-9.0812973411629	7.82524455918144E-09	3.35353353002197E-07
IFIT5	-1.47803128606469	-2.7856833705879	-6.42826752785553	1.96346439029546E-06	0.000031164775216179
IFNGR2	-1.47796774788115	-2.78556068813684	-6.148370212808	3.71018495454798E-06	0.0000523689876345518
CLIC1	-1.47731451820414	-2.78429971546169	-11.7018559696165	7.93262819582595E-11	8.77906577584211E-09
DLGAP5	-1.47701242029581	-2.78371674883548	-7.98810294609272	6.80947276598299E-08	1.93723729452584E-06
HPS5	-1.47407028246738	-2.77804560376483	-11.1095613254978	2.09310766243977E-10	1.95182289522509E-08
CDCA7L	-1.47136453250001	-2.77284030931588	-5.84216995583704	7.52153180695466E-06	0.0000961723130065028
CDKN3	-1.46836456158687	-2.76708039661109	-5.4583393963549	0.0000185004022841146	0.000205648511482691
HDGF	-1.46560646379244	-2.76179543507716	-10.128981922994	1.13469243565438E-09	7.49343443900019E-08
MBTD1	-1.46128313844618	-2.7535315489394	-8.34809337035666	3.28220074305109E-08	1.06457467578961E-06
MAVS	-1.4605849209481	-2.75219925160675	-11.3678535059338	1.36481394368883E-10	1.36766579372042E-08
lcao0041.d.01.c_5.1.fwd1	-1.45863581176983	-2.74848348726347	-6.69015884427761	1.09204317191772E-06	0.0000192440363681248
lcaw0018.e.03.a_5.1.fwd1	-1.45792762993741	-2.74713465859894	-6.56143714343754	0.0000014554524116295	0.0000243284003942252
OAS2	-1.4558126759511	-2.74311038000173	-7.3772927987335	2.44403461463621E-07	5.47583372725278E-06
ECM1	-1.45541548970314	-2.74235528226826	-5.18478206766954	0.0000354333696812182	0.000357743825623607
CMAS	-1.45388642389312	-2.73945028833226	-8.72744136712146	1.54960183015101E-08	5.73751471744514E-07
lcag0002.k.15.a_5.1.fwd2	-1.45191002755978	-2.73569999289862	-5.88525533930477	6.80526529303877E-06	0.0000882624942256194
FAM65A	-1.45089503002021	-2.73377598807532	-4.47373687784075	0.000196390801540595	0.00152494353301105
TROAP	-1.44876362070016	-2.72974014309281	-6.9295976812007	6.43629328975294E-07	0.0000125134960851548
lcaw0073.f.12.a_5.1.fwd2	-1.44410588277039	-2.72094139375014	-3.48148598333042	0.00215462382213816	0.0119653799353479
FIG4	-1.44397077601171	-2.7206865925975	-7.21433872060285	3.46605877943599E-07	7.30265229449787E-06
BAZ2A	-1.44308297082275	-2.719012852443	-4.95338013884594	0.0000616769284625879	0.00057301507984015
KNSTRN	-1.44083939959801	-2.7147877335394	-6.57535282050307	1.41080422558808E-06	0.000023719882063268
IFNAR2	-1.43992675295051	-2.713070906114	-4.75283953459118	0.0000999768845765772	0.000849676965882455
lcaf0024.p.16.a_5.1.fwd2	-1.43767101011936	-2.70883216675831	-7.11785920209177	4.26965339259223E-07	8.73977221886104E-06
PDIA3	-1.43764085665806	-2.70877555062669	-6.72744590204988	0.0000010052465342124	0.000018046056766583
NDC80	-1.43742452251419	-2.70836939638795	-6.37443637031706	2.21745576414642E-06	0.0000344098567037267
ENSOCUT00000001637	-1.43642578706701	-2.70649512054812	-3.86784588238188	0.000852271487542411	0.00544448217636513
ENSOCUT00000010933	-1.4356152375746	-2.70497495721317	-3.00467388374353	0.00660213848317096	0.0307895978995206
ENSOCUT00000003764	-1.43377530582934	-2.70152738386678	-3.9421795268069	0.000712149087223496	0.00464060398410083
CSF2RB	-1.43360618065345	-2.70121070605103	-5.22080038793816	0.0000325160478731499	0.000333471607057528
A_04_P037595	-1.43212680371221	-2.698442234155	-8.8117302918804	1.31493671691544E-08	5.03328738335019E-07
SH2B2	-1.4319183934635	-2.69805244810699	-8.44285968688855	2.71625513852906E-08	9.08817458475951E-07
SH3D19	-1.43113709542314	-2.69659170114392	-9.2168577588004	6.04875694315543E-09	2.77222745706161E-07
TRO	-1.42894336425592	-2.69249443747691	-6.521745829449	1.59093022060021E-06	0.0000261161503694616
OXSM	-1.42539011267509	-2.68587118171717	-9.21756885299214	6.04062910797009E-09	2.77222745706161E-07
DN883775	-1.41602577833515	-2.66849402006191	-8.53321617783689	2.27027885602306E-08	7.80064004797842E-07
TMEM126A	-1.4152769612856	-2.66710932317514	-9.55217754308791	3.23105087780884E-09	1.66871350720066E-07
lcao0048.f.08.c_5.1.rev1	-1.41381198717703	-2.66440240114963	-4.0492184880959	0.000549627575662955	0.0037187096503202
JUP	-1.41122448514344	-2.65962802559801	-4.48873928688842	0.000189380040896151	0.001479632577087
lcaw0079.e.09.a_5.1.fwd1	-1.41101098824443	-2.65923447026758	-8.76440694525946	1.4417667458891E-08	5.46893894457595E-07
ENSOCUT00000027764	-1.41059444764476	-2.6584667964362	-6.65004004701923	1.19405675972054E-06	0.0000207009657185071
lcao0030.b.08.c_5.1.rev2	-1.41001254966137	-2.65739474413795	-6.18779350452803	3.39016870021934E-06	0.0000487518002927607
MYH9	-1.40835987815051	-2.65435232289099	-6.60782500735823	1.31199751337438E-06	0.0000223659334631958
lcaw0015.d.05.a_5.1.fwd1	-1.40831943178904	-2.65427790841976	-7.90438159639054	8.08910231501363E-08	2.23498901000006E-06
SIDT2	-1.40817650152899	-2.65401495760283	-5.41716825971655	0.0000203928400269082	0.00022347801078454
lcas0003.g.06.a_5.1.fwd2	-1.40635868410129	-2.65067296480298	-5.2370466944627	0.0000312810444308789	0.000322778072196087
UMOD	-1.40033532895338	-2.63962928540365	-3.08236771441532	0.00551539141144942	0.0264943987143845
NCAPG	-1.40003668983826	-2.63908293641908	-6.32056566654111	2.50541966518872E-06	0.0000380861606764009
IL18RAP	-1.39972272436602	-2.63850867037961	-4.39441400057049	0.000238024456947595	0.001801686813919
KRCC1	-1.39819212444502	-2.6357108790794	-11.1848146933842	1.84656323709063E-10	1.78947656884164E-08
CSF3	-1.39411660439203	-2.62827567348203	-3.49917807452768	0.0020656511101979	0.0115444907496132
LAX1	-1.39317988791423	-2.62656973426089	-4.53011192005416	0.000171320587773197	0.00135535714019157
CENPL	-1.39306744412588	-2.62636502714418	-7.25501980122603	3.17550835413237E-07	6.82100802050575E-06
GCH1	-1.39067315502005	-2.62200994039066	-3.20538986839435	0.00413903378449878	0.0206972240534693
KIAA0430	-1.38813451827794	-2.61740018045154	-7.43248744681474	2.17302187646598E-07	5.00294803238401E-06
MAP3K5	-1.38428077079203	-2.61041787368109	-10.107949170944	1.17800370818355E-09	7.75403617327875E-08
CCR1	-1.38184157736723	-2.60600811673829	-5.03979794387601	0.0000501234609566891	0.000479385921457565
lcaw0053.c.11.a_5.1.fwd2	-1.38078700407176	-2.60410388729773	-5.07889568645056	0.0000456411571965404	0.000442185756735314
NTN4	-1.38037346791432	-2.60335755022818	-7.78409262798509	1.03768564044265E-07	2.75739632846912E-06
PFN2	-1.3800673928354	-2.6028052932882	-5.87664967851449	6.94254589008738E-06	0.000089811663017431
CEP170	-1.38004167811677	-2.6027589010796	-8.6385380557784	1.84447979636403E-08	6.57548885988747E-07
EMC9	-1.37920359718335	-2.60124736254211	-5.77227332326294	8.85111010457734E-06	0.000109373656273863
BUB1	-1.37862927430165	-2.60021203732526	-5.51843921927899	0.0000160531661250851	0.000182267684380758
NSMAF	-1.37796142760641	-2.59900863598815	-10.2488472969668	9.17474438229012E-10	6.20126514590898E-08
A_04_P039632	-1.37745612483396	-2.59809849471068	-6.82556283316412	8.09097090892769E-07	0.000015182497489432
lcaw0025.f.03.a_5.1.fwd1	-1.37664367087885	-2.59663578700678	-5.44871506565393	0.0000189261624189231	0.000209440329175904
SPI1	-1.37659475865564	-2.59654775379626	-6.33303938790208	2.43550352224824E-06	0.0000371354367487692
CAMP	-1.37629142147296	-2.59600186803289	-4.19623175594761	0.000384888065656192	0.00273550297051765
KLHL20	-1.37535463033072	-2.59431674255898	-8.17662839886138	4.63655386737624E-08	1.40719558556934E-06
lcaw0003.g.04.a_5.1.fwd2	-1.37357150235646	-2.59111222531451	-4.49424833579972	0.00018686914480378	0.00146171585034476
TP53I13	-1.37332915223684	-2.59067699569252	-6.28448066081382	2.71947596944501E-06	0.0000407402041765197
SH3BGRL	-1.3730872176557	-2.59024258524184	-7.67712321423145	1.29706493289019E-07	3.29036295696149E-06
lcaf0005.d.16.a_5.1.fwd2	-1.37150370249454	-2.58740107120957	-2.84953903375541	0.00941876299908827	0.0414554581360575
BCL11A	-1.36814246931969	-2.58137988527861	-6.47405617617089	0.000001770952853149	0.0000285364258945016
CCSAP	-1.3663400126054	-2.57815680622207	-7.78563421020416	1.03436607637287E-07	2.75220627612978E-06
RLA-DRB1	-1.36596310026862	-2.57748333597803	-2.77847629797117	0.011062855119664	0.0474422973560034
BST1	-1.36573656654963	-2.57707864820253	-3.56487395772522	0.0017657166493947	0.0101585446307078
NCOA7	-1.36362247970187	-2.57330503141554	-8.07852857063208	5.65971850852432E-08	1.66343288861771E-06
C19ORF12	-1.35966189658969	-2.56625030996433	-8.59566912676205	2.00684535208752E-08	7.05442915911813E-07
SULT4A1	-1.35792987457193	-2.56317125660489	-6.3342175618354	2.42900385641305E-06	0.0000371118722039578
ANGPT1	-1.35788534031572	-2.56309213582024	-3.41084706925729	0.00254880460629094	0.0137688981018952
SNX24	-1.35762192302715	-2.56262419136391	-3.79343085289067	0.00101986490961242	0.00633624892332307
DTWD1	-1.35731041556369	-2.5620709279485	-10.3547370860752	7.61506487837652E-10	5.28905644069861E-08
CENPU	-1.35644809812262	-2.56054000266887	-6.90599567887525	6.77835872647304E-07	0.0000130078069452349
IFIT2	-1.35572633842924	-2.55925932151015	-4.71165314618955	0.000110431142228408	0.000927179686021086
lcaw0039.b.09.a_5.1.fwd2	-1.35501569092226	-2.5579989835037	-8.3044219717782	3.58275022008909E-08	1.14645849008407E-06
RB1	-1.35183720505022	-2.55236950983588	-10.8624765914225	3.17225199253436E-10	2.65126554496378E-08
ARHGAP30	-1.34952826510049	-2.54828787485489	-5.2530561407444	0.0000301105648561968	0.000313268077135081
VAMP8	-1.34870841128856	-2.54684014685277	-5.21363828455961	0.000033076086590955	0.000337839014257107
IL17RA	-1.34765192864682	-2.54497578371547	-9.01671019301734	8.85393265263314E-09	3.69017593307752E-07
lcaw0038.e.10.a_5.1.fwd1	-1.34711182123519	-2.54402318945501	-8.21201960378527	4.31608087978838E-08	1.33539940216125E-06
INPP5K	-1.34381153538883	-2.5382101745595	-7.89227964368803	8.29362680139981E-08	2.28074169870383E-06
HIST1H4J	-1.34368423453815	-2.5379862172781	-6.53464582855405	0.0000015455359258515	0.0000254562272412334
TAOK3	-1.34253810092643	-2.53597074202353	-8.87112883975012	1.1718947668601E-08	4.58336007652353E-07
lcaw0030.d.09.a_5.1.fwd1	-1.34209984634295	-2.5352004946885	-6.7951921603142	8.65213626739644E-07	0.000016002876831763
lcaw0058.a.06.a_5.1.fwd2	-1.34165402970015	-2.53441719681283	-6.77559406630051	9.03532318967558E-07	0.000016469636170719
LNPEP	-1.34130031459371	-2.53379589311636	-6.58896450785637	1.36848920962814E-06	0.0000231436689003611
ST3GAL2	-1.34090321596322	-2.53309856735403	-4.94550633235362	0.0000628551126052643	0.000583154158496192
TRIM25	-1.34030420310369	-2.53204703282306	-6.70772112443155	1.05024231126875E-06	0.0000187250434441771
RYR1	-1.33977467973538	-2.53111784681517	-5.06134345442602	0.0000476009379275341	0.000458306927216249
SLC25A19	-1.33833553978757	-2.52859422506669	-4.57427443719756	0.000153946995486101	0.0012339038531958
ENSOCUT00000005973	-1.33711153434545	-2.52644983526375	-6.53493336124863	1.54453938044682E-06	0.0000254562272412334
CCDC88A	-1.33462995051259	-2.52210781716381	-7.50228572946263	1.87399816983617E-07	4.41991465302577E-06
lcaw0006.c.07.a_5.1.fwd1	-1.3312275737993	-2.51616681790111	-5.73604508029046	9.63222331994452E-06	0.000117868919872614
LOH12CR1	-1.33122363712723	-2.51615995206333	-6.2056160540029	0.0000032548995179493	0.0000471995580205433
NFXL1	-1.33061980248204	-2.51510704303184	-8.33118216788382	3.39536964562622E-08	1.09774535156025E-06
MUT	-1.33033117135627	-2.51460391136191	-8.22953530468443	4.16602205551533E-08	1.29894761984814E-06
NAAA	-1.33021809243134	-2.51440682358142	-6.82678636699512	8.06916268197821E-07	0.0000151612942854856
ATG16L2	-1.3295794279966	-2.51329397105798	-5.60204847657163	0.0000131851412688811	0.00015386739017254
DAGLB	-1.32851724388728	-2.5114442395872	-6.86891925081147	7.35387022039368E-07	0.0000139737409414311
CREBL2	-1.32851100061834	-2.51143337132506	-6.51861532498391	1.60215088807107E-06	0.000026236197713437
lcai0006.j.19.a_5.1.fwd1	-1.32803996531954	-2.51061353023779	-6.40372440001166	2.07534986764229E-06	0.0000325812135885043
HHEX	-1.32541512111751	-2.50604986438351	-6.76203293810395	9.31063436368595E-07	0.000016879819743777
ENSOCUT00000015217	-1.32539036935581	-2.50600686942255	-3.1112165484564	0.00515756888893179	0.025026199123311
CITED4	-1.32468743624584	-2.50478614981414	-5.16519694455185	0.00003712964488912	0.000372442882149728
PHIP	-1.32188600520377	-2.49992706520014	-10.0645183832632	1.27294984885256E-09	8.16552734254401E-08
BTRC	-1.31904857564192	-2.49501514974669	-9.57991719241197	3.06963607570178E-09	1.5935208720821E-07
SNX20	-1.31898347499788	-2.49490256640518	-9.79924243436774	2.05375910663906E-09	1.1990381427804E-07
FAM126A	-1.31704395250978	-2.49155073646674	-8.53748594677396	2.25117882688935E-08	7.76425409780912E-07
ACTR3	-1.31657908959077	-2.49074804224933	-7.34238906093807	2.63315940315048E-07	5.86693547547091E-06
MUTYH	-1.31608755177105	-2.48989956888022	-6.09517438687898	0.0000041916115746853	0.0000578270139296653
GPR65	-1.31574113332859	-2.48930176854307	-8.98771554907234	9.36032385088047E-09	3.85553462176758E-07
N4BP2L1	-1.31539993698764	-2.48871312007297	-5.79630065889748	8.36896229538345E-06	0.0001043116575208
KIAA0226	-1.31511313070139	-2.48821841564635	-8.67449522979278	1.71878556403221E-08	6.22826998898796E-07
WFDC2	-1.31469653442335	-2.4875000151162	-4.89437901281927	0.0000710790072311264	0.000644027603980813
lcaw0045.b.10.a_5.1.fwd1	-1.3133223258648	-2.48513172785196	-5.7269348137574	9.83947829442613E-06	0.000119822715723296
TNFSF10	-1.31308629654251	-2.48472518595524	-5.96247907741897	5.69075404428031E-06	0.0000749171032417607
SPATA6	-1.31135356714018	-2.48174273169142	-3.60438845410273	0.00160637618059956	0.0093757255953742
ANKRD27	-1.31112228443196	-2.4813449080643	-9.79690248301266	2.06252027834089E-09	1.20067293197521E-07
ANXA4	-1.31040900098059	-2.48011840852493	-4.69410986473369	0.000115212280898768	0.000961709805993778
BBS2	-1.30983453058584	-2.47913104048447	-7.39669326997122	2.34501645048893E-07	5.32506441327487E-06
CCDC28A	-1.30739954465339	-2.47495028324682	-10.1434089515192	1.10594146279545E-09	7.35177324872143E-08
XRCC1	-1.30680503363963	-2.47393060685301	-7.23688776734764	3.30178346273811E-07	7.01241771114699E-06
lcai0002.o.03.a_5.1.rev2	-1.30572997954133	-2.47208779289921	-5.14152104511985	0.0000392905245044225	0.00038946345697248
METTL8	-1.30259010691722	-2.4667134067254	-6.255809487687	2.90284321420381E-06	0.0000429919617797743
KIF2A	-1.3019485930325	-2.46561679303874	-10.5368357749137	5.54401475447109E-10	4.0459255501651E-08
IL15	-1.30138894180475	-2.46466051481094	-3.56638810178828	0.00175933418104912	0.0101364387239249
lcao0036.h.04.c_5.1.fwd1	-1.30096925006969	-2.46394362927677	-3.47847830069102	0.00217011833382273	0.0120348357598727
MED29	-1.30008342915217	-2.46243122172362	-8.40668861390885	2.91932494593977E-08	9.68715701171646E-07
THYN1	-1.2992281989753	-2.46097192412414	-9.5163100710774	3.45289244640628E-09	1.76165823218424E-07
C5ORF63	-1.29770063995851	-2.45836756891247	-11.1437259397553	1.97719339689478E-10	1.87852025472899E-08
PTPN7	-1.29641631246093	-2.45618003515435	-7.81436785429923	9.74456874602785E-08	2.61004127237358E-06
lcaw0040.f.08.a_5.1.fwd1	-1.29108703510214	-2.44712370822173	-8.07011722123956	5.75766032226711E-08	1.68562200888233E-06
LAT	-1.2871421178564	-2.44044141315006	-5.20485243774098	0.0000337764709483516	0.000343079010510185
lcah0007.c.09.a_5.1.rev1	-1.28232546936992	-2.43230722854979	-7.39322593233572	2.36240547556611E-07	5.34046813567369E-06
lcaw0066.a.12.a_5.1.fwd1	-1.28126283670773	-2.43051634593751	-8.9472085911539	1.01184592034496E-08	4.09249006578078E-07
CRLF3	-1.28090441653589	-2.42991258848512	-8.98354454788666	9.43559879257904E-09	3.87070938656063E-07
COMMD10	-1.28033536202704	-2.42895432633977	-9.61768177250656	2.86320499466827E-09	1.5176493421739E-07
lcaw0034.d.12.a_5.1.fwd1	-1.28005208573413	-2.42847744272224	-6.16677576966097	3.55710227460478E-06	0.0000506140792952818
PBXIP1	-1.27925211200637	-2.42713122638478	-4.5590500795992	0.000159726666435356	0.00127241369734416
HIST1H2AA	-1.27785847000067	-2.42478775206098	-6.80455781991062	8.47494709768596E-07	0.0000157357167128573
FXYD6	-1.2764125503199	-2.42235876195743	-5.20986032235442	0.0000333754332656544	0.000340034383832479
lcaf0034.p.22.a_5.1.fwd1	-1.27523773237869	-2.4203869854859	-7.93988505777103	7.51858252266583E-08	2.11507387111083E-06
RNF144A	-1.27521052410417	-2.42034133901822	-6.41420784297787	2.02678062307856E-06	0.0000320183649490576
JAG1	-1.27443627644312	-2.41904276876246	-3.22233768564619	0.00397772380810039	0.0200498781138033
lcaf0007.k.02.a_5.1.fwd2	-1.27393630979928	-2.41820459359847	-4.3922916206089	0.000239252396189655	0.00180962139093204
IRAK3	-1.27333394294616	-2.41719513408254	-7.54193059890645	1.72336140572453E-07	4.12023060267608E-06
ADAM19	-1.27303834606304	-2.41669992051835	-5.79395191530113	8.41488893057612E-06	0.000104754445512771
CYB561A3	-1.27229340687363	-2.41545237359018	-4.29973587714248	0.000299452113639042	0.00219489245739359
FAM111A	-1.26985713494829	-2.41137685332909	-7.5755015328256	1.6055757205201E-07	3.89632604370071E-06
lcah0003.p.23.a_5.1.fwd1	-1.26886257590678	-2.40971508135102	-6.59525483853808	1.34937610695493E-06	0.0000229166387405449
SH2D5	-1.26855343023656	-2.40919877461058	-6.34366088149242	2.37754497742744E-06	0.0000364448332841275
ARPC5L	-1.26804515916052	-2.40835014732633	-5.49199400810868	0.0000170866502715644	0.00019183908013927
PTPN18	-1.26711448434686	-2.40679703460192	-4.90180991338133	0.0000698193643942469	0.000634326403982373
NUSAP1	-1.26558439996643	-2.40424580215173	-7.37048946108684	2.47976904370262E-07	5.54972311980646E-06
lcag0019.f.23.a_5.1.rev2	-1.26184239008433	-2.39801783733192	-3.88608536659672	0.000815545041502991	0.00523476998915017
SPTBN1	-1.26032320755193	-2.39549401261776	-5.64189612988485	0.0000120074931012562	0.000141850396507626
LOC100344422	-1.26028670487016	-2.39543340323952	-8.6228731193356	1.90217561431632E-08	6.72168793395779E-07
A_04_P063562	-1.25678624519934	-2.38962832769707	-6.02489446558819	4.92721653331927E-06	0.000065865054918792
SMC6	-1.25416907833279	-2.38529727598521	-6.06630698739074	4.47913501976196E-06	0.0000610824221855419
lcao0024.f.01.c_5.1.rev2	-1.25312631633996	-2.38357383576166	-4.75113509147343	0.00010038905966223	0.000852460556372954
CDCA2	-1.25299135087758	-2.3833508606432	-8.87865337606424	1.1549594154813E-08	4.54359229426255E-07
PCMTD1	-1.25259481323686	-2.38269586535354	-8.9523426066226	1.00189544569322E-08	4.06858428773242E-07
EFCAB2	-1.25085378740368	-2.37982219291095	-9.01592485650209	8.86726815415311E-09	3.69017593307752E-07
CCDC107	-1.25071631690782	-2.37959543691521	-6.71780076201979	1.02699630498984E-06	0.000018354711246766
TXNDC11	-1.25056880492151	-2.37935214162773	-4.82825230803725	0.0000833497247199897	0.000731379582590783
TSPYL4	-1.24998291087816	-2.37838605719782	-7.53922800742705	1.73322264706165E-07	4.13142846829772E-06
EVI2A	-1.2493886983918	-2.37740665708438	-9.45903906875245	3.84038574591468E-09	1.90524752941412E-07
KIF23	-1.24634204842216	-2.37239140218815	-6.6987469391608	1.07139306306001E-06	0.0000190804589532757
BNIP3L	-1.24283220787343	-2.366626777824	-9.51602049908206	3.45474630976454E-09	1.76165823218424E-07
EPB41L3	-1.24186687719045	-2.3650437590809	-3.60995053839482	0.00158511398682815	0.00928121102403854
NRGN	-1.24170334417439	-2.36477569077218	-4.65209937261045	0.000127526361382081	0.00105271966022864
SRP14	-1.24072116063512	-2.36316630469557	-5.16216192857217	0.0000373997777439683	0.000373791586717806
COMT	-1.24009092105819	-2.36213418382144	-5.84259701975259	7.51406723499863E-06	0.0000961552364976762
TRIM2	-1.24005801278062	-2.36208030349427	-5.63067817953616	0.0000123277628496409	0.000145463268492951
RGS10	-1.23916205196999	-2.36061382977387	-5.81263452404465	8.05656415961847E-06	0.000101169149191418
lcao0017.d.03.c_5.1.rev2	-1.23914150399005	-2.36058020832317	-3.351368623192	0.00293468836165906	0.0155104940909307
lcaw0020.g.07.a_5.1.fwd2	-1.23825108020143	-2.35912372015324	-6.23451006102188	3.04721829427018E-06	0.0000446703572657859
lcaw0074.d.10.a_5.1.fwd1	-1.23661961363936	-2.35645742134608	-5.28505207272826	0.0000279026297919858	0.000292563648761155
TCP11L2	-1.23623536373335	-2.35582988195232	-5.25934329042939	0.0000296631376182294	0.000309092042372673
GOLPH3L	-1.23576279000069	-2.35505832526805	-7.09232777693475	4.51280297503709E-07	9.14455508281661E-06
TNFRSF1A	-1.2346992502149	-2.35332284052326	-5.50063269443841	0.0000167418107799101	0.000188492762844577
CIZ1	-1.23332745988266	-2.3510862408859	-5.31369575895111	0.0000260656052296652	0.000275792883984387
lcaw0005.g.06.a_5.1.rev2	-1.23258121917802	-2.34987044508284	-3.65663858936836	0.00141722458611079	0.00842803000101669
EHD3	-1.23170378656976	-2.34844171203583	-6.64607721982133	1.20465008024591E-06	0.0000208481172936605
GGH	-1.23161033753631	-2.34828959915375	-3.20062606296995	0.0041855069145171	0.0208984829628665
WDR34	-1.23043992404292	-2.34638527760078	-6.8346709884156	7.93006746758199E-07	0.0000149277961618726
lcag0021.f.18.a_5.1.rev1	-1.23028142907503	-2.3461275170752	-5.76341422175205	9.03594779685606E-06	0.000111248203254447
ZNF395	-1.22996137941665	-2.34560710631107	-6.92480642910427	6.5042693732623E-07	0.0000126091428023339
MT2A	-1.22903347040288	-2.34409894961549	-4.82651050401886	0.0000837003602915034	0.000732996807387592
lcaw0018.a.09.a_5.1.fwd1	-1.22758195163407	-2.34174169985589	-6.634678009389	1.23566283678414E-06	0.0000212361099475308
RSRC1	-1.2274794935016	-2.34157539862456	-7.68842460363666	1.26675642840596E-07	3.22974784569025E-06
HELQ	-1.22746924973124	-2.34155877246669	-7.68092349220873	1.28679066568506E-07	3.27254262477631E-06
TBCB	-1.22465602070208	-2.33699722446053	-8.68660106805059	1.67848849510714E-08	6.12289134722963E-07
LACTB	-1.22288804744943	-2.33413506867353	-6.1019598895309	4.12680909243963E-06	0.0000570894153433509
SPATA5L1	-1.22285383832444	-2.33407972241575	-6.54306108755716	0.0000015166406669718	0.0000251101371697105
lcaw0026.g.12.a_5.1.fwd2	-1.22071105368611	-2.33061556842239	-6.51105115432388	1.62959913855556E-06	0.0000266423586434951
BCL2L15	-1.21897019482321	-2.32780497731328	-6.33350808398182	2.43291572320403E-06	0.0000371240821945269
EIF2AK4	-1.21738555169411	-2.3252495411602	-6.79231581050658	8.70731388468591E-07	0.0000160901574555361
ECHDC1	-1.21570246248993	-2.32253842043387	-8.3718859201663	3.12954004602011E-08	1.02747983444662E-06
lcaw0058.b.07.a_5.1.fwd1	-1.21542733161809	-2.32209554021633	-5.06600627418386	0.000047072152925499	0.000454083957962356
AOAH	-1.21483709647133	-2.32114571919724	-3.56241338168856	0.00177613710270217	0.0102064791862329
AK1	-1.21459349785485	-2.32075382753868	-5.55579382910593	0.0000147006239247699	0.000168621849141637
ZNF470	-1.21135934406295	-2.3155571172437	-4.9822842046511	0.0000575400164217801	0.000538805676786376
LPAR6	-1.21134011115051	-2.31552624820404	-5.24188452202714	0.0000309225566698971	0.000320062762818637
ENSOCUT00000006532	-1.20921122838188	-2.31211191008415	-3.41899844004117	0.00249994371043522	0.0135542035573583
COL15A1	-1.20789545620517	-2.31000417035321	-2.85512484656285	0.00929991401902235	0.0409798442728392
CALHM2	-1.20766424964416	-2.30963399834127	-4.10985824632063	0.000474532976501906	0.00327330247010322
RAI14	-1.20455839704068	-2.30466713658187	-6.25699055423701	2.89504536652351E-06	0.0000429080233793351
KIT	-1.20444934190334	-2.3044929304712	-13.5392345252388	4.86375136705921E-12	9.69957228072342E-10
CLIC2	-1.20422816167184	-2.30413965469524	-5.35207212761272	0.0000237951203903107	0.000256026343430363
SMC3	-1.20232006320391	-2.30109422992087	-8.9052072592478	1.09719101828775E-08	4.35889970223904E-07
PAGR1	-1.20208900154541	-2.30072571678518	-5.3946945393361	0.0000215076925641733	0.000234419882915356
TRABD2A	-1.20112499191864	-2.29918888409812	-5.7984607879272	8.32694940092999E-06	0.000103916613899338
PTPRC	-1.20076580849744	-2.29861653324625	-6.36018181622563	2.29018660412319E-06	0.0000352667726148695
ITGA4	-1.19676442790096	-2.29225004824295	-5.35316864643678	0.0000237332824308755	0.000255497474464294
NPHP4	-1.19626105944591	-2.29145040239769	-5.00621094783166	0.000054328413936878	0.00051423069244201
CHPT1	-1.1948654105842	-2.28923474789827	-6.59283637004005	1.35669200048007E-06	0.0000230020961899576
lcaf0030.h.23.a_5.1.fwd1	-1.19294293305331	-2.28618623712948	-8.9403818080648	1.02523583592682E-08	4.13833671487737E-07
DGKE	-1.19250537217984	-2.28549295550421	-6.14742322076629	3.71824111468589E-06	0.0000524092459986027
lcah0003.i.12.a_5.1.rev1	-1.19239954120663	-2.28532530602492	-6.3208700997821	2.50368906534075E-06	0.0000380861606764009
lcaw0061.a.04.a_5.1.fwd1	-1.19130316725406	-2.28358923619985	-5.24584749562188	0.0000306320026720758	0.00031738158324123
MIS18BP1	-1.18760529456445	-2.27774350371498	-6.64350343898298	1.21158182964739E-06	0.0000209294006970477
GUCD1	-1.18735145066862	-2.27734276731223	-6.40650659575675	2.06234504628706E-06	0.0000324275986903309
PTPRJ	-1.18707862045657	-2.27691213634305	-4.00477523169898	0.000612070423060708	0.0040822259805592
TNFRSF17	-1.186429591515	-2.27588804637594	-5.65431827608905	0.0000116627150744843	0.000138426875091492
ABI3	-1.18632304059453	-2.27571996580127	-8.22363392477368	4.2159686134926E-08	1.31248902338436E-06
PHF23	-1.18522019969777	-2.27398099952425	-6.69271927248665	1.08584423863544E-06	0.0000192019970628577
lcaw0074.h.02.a_5.1.fwd1	-1.18392866801636	-2.27194619368071	-7.60232553107742	1.51743987809061E-07	3.73669393529708E-06
STRBP	-1.18381680373946	-2.271770037419	-5.83626310689276	7.62555579528966E-06	0.0000969658742605582
COG4	-1.18370964244283	-2.27160129990014	-5.04799546246358	0.0000491481390651425	0.000470728396124631
RASSF2	-1.18181211018705	-2.26861549682538	-7.41538103891631	2.25353830146935E-07	5.14824840605605E-06
TPST2	-1.18167979111904	-2.26840743669186	-6.25264921349026	2.92381439729665E-06	0.0000432389644569378
MYO1F	-1.17789587964703	-2.26246563600499	-5.08393018677883	0.0000450942526661584	0.000438574812748316
CCNDBP1	-1.1740002193682	-2.25636461800328	-6.46886979403754	1.79175045817828E-06	0.0000288024243644269
SNRK	-1.17354011126184	-2.25564512698708	-5.51735467191738	0.0000160942736532396	0.000182425920047018
FGL2	-1.17318956983334	-2.25509712412449	-4.58603907164718	0.000149625107295783	0.00120646473624967
CC2D1B	-1.17257162650637	-2.25413141496076	-7.42752864843982	2.19605235943909E-07	0.0000050338502631385
DOK1	-1.17164175666362	-2.25267901274135	-5.02612648156721	0.0000517938295825744	0.000493253577045964
NUB1	-1.17047529239954	-2.25085838710537	-5.0200315419177	0.0000525565473907134	0.000499808299123583
EHMT2	-1.1693408884137	-2.24908921271798	-6.42528730427411	1.97671413501252E-06	0.0000313402764693683
EMR2	-1.16879599394714	-2.24823990997046	-2.80675012441859	0.0103784249330958	0.0449166813498961
CD37	-1.16849611160518	-2.24777263354407	-4.10750954657265	0.000477241580198609	0.00328860756358549
PSTPIP1	-1.16817767940244	-2.24727655905519	-6.89667571839143	6.91852652237587E-07	0.0000132213435686617
CREG1	-1.16767622705001	-2.24649558576328	-6.66554441686908	1.15352072330333E-06	0.000020184402268265
NCAPH	-1.1676340450849	-2.24642990298875	-4.09113178568244	0.000496562056947479	0.0034019567860667
HMGN5	-1.16620126759007	-2.24420002322043	-5.27842950439692	0.0000283457397955448	0.000296900619324942
lcap0012.g.03.c_5.1.rev2	-1.16438850228128	-2.24138192720943	-3.12730236096039	0.004967899391058	0.0242167060829357
REC8	-1.16426134489913	-2.24118438324454	-5.50834417878476	0.0000164399643584733	0.0001859257507627
TMEM156	-1.16200798252062	-2.23768658329501	-8.75272340149012	1.47498454467152E-08	5.55952038273301E-07
METTL18	-1.16154332770574	-2.23696599828223	-7.14109370961754	4.06008786581456E-07	8.40732061893187E-06
TRADD	-1.16104941596805	-2.23620029615764	-5.51742547323235	0.0000160915868120324	0.000182425920047018
A_04_P080512	-1.16049930811685	-2.23534778276925	-3.51467316864509	0.00199069326998821	0.0111876517422161
PURA	-1.16019119474067	-2.23487043517218	-6.94394347343616	6.23709248522479E-07	0.0000121496631370791
GPATCH11	-1.16006211981513	-2.23467049490552	-8.0202403897136	6.37549283560749E-08	0.000001837126991342
lcaw0010.e.02.a_5.1.fwd1	-1.15930777780726	-2.23350235808204	-6.58587401282922	0.0000013779811195919	0.0000232651263292708
TMEM50A	-1.15651368460622	-2.22918088034628	-9.13082954825446	7.12063362638012E-09	3.13235653069992E-07
lcaw0079.b.04.a_5.1.fwd1	-1.15524380871026	-2.22721959434342	-4.1524420364296	0.000427997685740636	0.00299782571346089
COMMD3	-1.1528820285883	-2.22357648230131	-6.7865615689653	8.81878542945597E-07	0.000016236560888492
ARRDC3	-1.15262009312726	-2.22317280678814	-7.21636259932834	3.45097680098215E-07	7.28611894396042E-06
MXD4	-1.15203662864595	-2.22227387800026	-6.24290146857913	2.98948095101058E-06	0.0000440161734760637
RB1CC1	-1.14828474984411	-2.21650213145715	-8.98907055345591	9.33600373852434E-09	3.85339728076552E-07
lcaw0070.c.03.a_5.1.fwd2	-1.14667079781673	-2.21402390302796	-4.40384004594552	0.000232646718086085	0.00176629106509232
ITGA11	-1.14626551522687	-2.21340202571357	-5.47144055441174	0.0000179364317915726	0.000200348241659508
A_04_P037594	-1.14342672520043	-2.20905099825098	-6.6320941458152	0.0000012428056410807	0.0000213224797467185
lcah0003.e.22.a_5.1.fwd1	-1.14166441262089	-2.20635419714905	-4.95520635993943	0.0000614068686608232	0.000570769334825243
SDCCAG8	-1.14151761593474	-2.20612970825982	-13.5528112663196	4.76984321186773E-12	9.60741819734399E-10
FAM134C	-1.14114916961646	-2.20556636218888	-8.5542512556389	2.17777413349266E-08	7.55558716438978E-07
SAP130	-1.14095199600229	-2.20526494729357	-6.41762159149153	2.01121743496704E-06	0.0000317974423666453
LGALS3BP	-1.13922187479499	-2.20262191553334	-3.10539220493502	0.00522795474355029	0.0253250275239514
SMCHD1	-1.13734403556823	-2.19975680611898	-5.91165596228122	6.40114657257177E-06	0.0000835592315390413
DHRS1	-1.13719995297433	-2.1995371264006	-3.53797631156604	0.00188296187874837	0.0106745336790739
ENSOCUT00000013676	-1.13690096251015	-2.19908133188664	-6.52065549875832	1.59482912337069E-06	0.0000261588340414759
A_04_P050917	-1.13646171855321	-2.1984118999353	-7.46451876913771	2.03012675725029E-07	4.73821705035172E-06
CTSZ	-1.13605686671369	-2.19779506393943	-4.44895350863499	0.000208547411384016	0.00160879431639098
TDRD7	-1.13532623641442	-2.19668230685739	-6.74774527566014	9.61002210643772E-07	0.0000173600955397191
lcao0043.d.04.c_5.1.rev1	-1.13512577393418	-2.1963770990491	-3.57816973005038	0.00171044034561702	0.00988854461579161
APIP	-1.13501817243672	-2.19621329128304	-6.04035905907022	4.75476367166988E-06	0.0000641517295332588
GRN	-1.13313163812767	-2.19334329877113	-4.00539683103844	0.000611150204604774	0.00407878973530463
DAK	-1.13308010132009	-2.19326494826089	-3.67824271730629	0.00134558782897637	0.00804954857476745
DDX11	-1.12952120435493	-2.18786118372771	-3.87554150798011	0.000836580075816594	0.00535273058675281
POGLUT1	-1.1276256545442	-2.18498845149012	-7.27861886594104	3.01856275773825E-07	6.53060054418516E-06
IL1RL1	-1.12712611213525	-2.18423201619576	-6.53383672561367	1.54834369395956E-06	0.0000254793616697169
ARHGEF3	-1.12640511445405	-2.18314070256108	-4.87912189767828	0.0000737377155739975	0.000663046904951544
CCR6	-1.12530872099075	-2.18148222877218	-6.98305812917992	5.72551121900422E-07	0.0000112620358372249
GGA2	-1.12511329053219	-2.18118674068504	-5.73522248570166	9.65075291398248E-06	0.000118023961866081
DEK	-1.12372232886797	-2.17908478223496	-6.85273742792707	7.62055800401922E-07	0.00001442606008618
TDRD12	-1.12362776568061	-2.1789419561743	-4.28059814220541	0.000313677653325215	0.00227925515630465
lcaw0069.c.04.a_5.1.fwd1	-1.12233436328695	-2.17698937039998	-8.09666220993468	5.45437579661618E-08	1.61561819552122E-06
CUL4B	-1.12172185625287	-2.17606530935608	-8.50679320478952	2.39226226649948E-08	8.16694009692076E-07
VPS45	-1.11833938839728	-2.17096939580359	-5.78214260641338	8.64972915143835E-06	0.000107148120890696
ANKRD26	-1.11682208022197	-2.16868734871016	-5.8369489724203	7.61340227206521E-06	0.0000968724880378632
CYB561D2	-1.11656409034687	-2.16829956796709	-5.05422723498497	0.000048419562946323	0.000465077175424338
SLC39A8	-1.11591068156202	-2.16731774910932	-4.60543968369425	0.000142762807508793	0.00115901993907381
lcao0024.e.06.c_5.1.fwd2	-1.1092085333587	-2.15727266234165	-3.2292971387289	0.00391326564970594	0.0197744597883535
ENSOCUT00000002298	-1.10670577482231	-2.15353351306107	-8.4024969252426	2.9438512559456E-08	9.75247565744347E-07
TAPBPL	-1.10625447913486	-2.15285996226449	-5.12163621564787	0.0000412035942660661	0.000407224139208588
DERA	-1.10625436537593	-2.15285979250787	-5.0205146513452	0.000052495678876904	0.000499465264023902
PRR11	-1.10620147719163	-2.15278087163045	-9.1785135041715	6.5042334174945E-09	2.91777883062749E-07
lcaw0072.e.12.a_5.1.fwd1	-1.10564907875824	-2.15195674379384	-6.0541983643233	4.60566618466896E-06	0.0000625923947477404
NUDT5	-1.10427365187433	-2.1499061034315	-5.9724292566076	5.56137870982505E-06	0.0000733097447469216
NIPSNAP1	-1.10357389613721	-2.14886357933463	-3.96712783933402	0.000670448672697864	0.00440593055969996
TOP2B	-1.10287157033913	-2.14781773458305	-7.50577288824158	1.86022033021051E-07	0.0000043977180623357
THEMIS2	-1.1023414673882	-2.1470286867692	-3.72828591994584	0.00119308008126811	0.00725355236851867
MPST	-1.10168494226746	-2.14605186384463	-4.9855669688824	0.0000570882651523307	0.000535820986345873
GABARAP	-1.10024054078067	-2.14390434879863	-9.72792628797899	2.3389636414938E-09	1.30865015741578E-07
CTSS	-1.09996672122836	-2.14349748026002	-4.848406029295	0.0000793988440127504	0.000703276832060166
A_04_P040162	-1.09985126244477	-2.14332594317019	-5.24024685621901	0.0000310434404305283	0.000320819382838226
ATP8B2	-1.0997542224294	-2.14318178145772	-6.18247191039634	3.43166296330259E-06	0.0000492144654863708
NUDT1	-1.09877644804621	-2.14172975020691	-6.63671615963493	1.23005830861069E-06	0.0000211578432553685
XPO1	-1.09783203093755	-2.14032818975243	-10.0867704674123	1.22335048950744E-09	7.94862114827706E-08
PPP1R18	-1.09567148711944	-2.13712528696382	-7.29485745883757	2.91522234232967E-07	6.34793604531937E-06
lcaw0062.d.01.a_5.1.fwd1	-1.09533628148158	-2.13662879033269	-7.44670009995438	2.10838099241736E-07	4.88126551141039E-06
AICDA	-1.09168592638324	-2.13122945459291	-6.5346060021072	1.54567401032809E-06	0.0000254562272412334
TPD52	-1.09158346621098	-2.13107810009535	-7.38443046221051	2.40711354924811E-07	5.41116976662448E-06
CCNB1	-1.09107285139319	-2.13032397848215	-3.87777171445377	0.000832086424922416	0.00532905716082267
A_04_P081977	-1.09090747244884	-2.1300797892887	-4.25349695283486	0.00033498616028799	0.00241751746346137
LAPTM4B	-1.08880062253029	-2.12697138242993	-4.55181781072037	0.000162548188213085	0.00129255649703433
ARID1B	-1.08797323002626	-2.12575190389405	-8.29683453799074	3.63779925189319E-08	1.15754427380146E-06
ANAPC16	-1.08707148321616	-2.12442363215311	-5.7293958008617	9.78304781216496E-06	0.000119351998202681
ABCC4	-1.0869435561999	-2.12423526308001	-9.54262319157405	3.28866207062632E-09	0.0000001689801822106
lcaf0001.f.18.a_5.1.rev1	-1.08468159138447	-2.1209073382721	-6.18185896644113	3.43647553498789E-06	0.0000492300783966757
CTSE	-1.08384560054564	-2.11967870336229	-2.91132900209045	0.00818110220844716	0.0368643759916203
HINT3	-1.0815268340115	-2.11627459357044	-11.696450507124	8.00186638971783E-11	8.80730015419107E-09
IFNGR1	-1.08115741002626	-2.11573275868199	-3.22556970482077	0.00394766181743907	0.0199282717611172
CGA	-1.08043942387136	-2.11468008375707	-6.78390652791258	8.87071191237152E-07	0.0000162875003955321
MCTP2	-1.08025060448332	-2.11440333332853	-2.89194302121732	0.00855161784827128	0.0382408768902538
CRB3	-1.07953412102102	-2.11335352109493	-9.66184403723157	2.6399286874524E-09	1.4293936457706E-07
lcaw0078.c.03.a_5.1.fwd2	-1.07859081824151	-2.11197216148471	-5.20883433837769	0.0000334572002887538	0.00034041721286876
A_04_P077657	-1.07834391169914	-2.11161074406123	-4.67688612081416	0.00012010913533133	0.000998035562641773
lcah0003.e.17.a_5.1.rev2	-1.07827090971727	-2.11150389690031	-5.76743435046006	0.0000089515884144939	0.000110276999293417
SLC12A3	-1.07807303840304	-2.11121431567304	-5.33717205116575	0.0000246518070950723	0.000263694476106716
COMMD1	-1.07751055291296	-2.11039134483322	-9.40722536756103	4.22977405013866E-09	2.06786672130808E-07
SERPINB1	-1.0774555927776	-2.11031095002946	-3.44419507413953	0.00235463122325358	0.0129193631432235
MPP1	-1.07719106316715	-2.10992404320438	-3.66838451808978	0.00137782255644567	0.00821394220523756
FMR1	-1.07483795054669	-2.10648544949279	-8.92532483594854	1.05542031278819E-08	4.24316885033528E-07
lcao0021.c.11.c_5.1.fwd1	-1.0748131975141	-2.1064493077898	-4.61425235971379	0.000139751030048447	0.00113869953367145
MLLT10	-1.07460628108793	-2.10614721504282	-6.50237328914824	1.66168304309194E-06	0.000027057089615164
DDIT4L	-1.07430640496715	-2.10570948038416	-8.81043660501705	1.31824580145411E-08	5.03328738335019E-07
lcaw0042.e.11.a_5.1.fwd2	-1.07409770282826	-2.10540488774701	-4.5618601814912	0.000158643685475676	0.00126650856633019
RNF130	-1.071969431291	-2.10230127285235	-4.70888288463641	0.000111172629142783	0.000932627695207806
NPRL2	-1.07018141721579	-2.09969738513877	-5.87121533172287	7.03068895782879E-06	0.0000907770108901202
MKI67	-1.07013184545085	-2.09962523966515	-4.76040871903554	0.0000981669825104944	0.000836412589562766
STAT6	-1.06955843448678	-2.09879089223141	-4.77346262043114	0.0000951228463367405	0.00081634613162106
PACS1	-1.06928335191602	-2.09839074823722	-9.15669561095897	6.77911039027355E-09	3.00759562733237E-07
lcai0002.a.05.a_5.1.fwd2	-1.06867879914928	-2.09751161429927	-2.88608465826402	0.00866670741990149	0.0387147529056677
ACER3	-1.06830850005887	-2.09697331136616	-7.58864851103624	1.56173792810468E-07	0.0000038268279012025
LASP1	-1.06794713274704	-2.09644812573052	-4.69846705213547	0.000114005681732662	0.000952822589817125
PSMB9	-1.06726637700167	-2.09545912084441	-3.60470372681392	0.00160516352140544	0.00937136337627486
HK3	-1.06652497575561	-2.09438254066903	-4.11248885093537	0.000471517453471277	0.00325361580946162
GP6	-1.06555928614454	-2.09298110332323	-8.68539930814495	1.68244478785352E-08	6.12289134722963E-07
ANKRD13A	-1.06442849876299	-2.09134126310893	-7.84179737535117	9.20601868490476E-08	2.48896145438056E-06
CASP6	-1.0633562109904	-2.08978744443787	-8.91835578011889	1.06970089509762E-08	4.26651790674383E-07
MXI1	-1.06300964159619	-2.08928548847119	-6.4950209401526	1.68937252760705E-06	0.000027436798920559
PLEKHA2	-1.06265338769158	-2.08876963155049	-6.24112384090214	3.00161782510054E-06	0.0000440981664720459
BCAT2	-1.06075359818966	-2.08602087945298	-2.9857897210657	0.00689588222355648	0.0319670563283946
ENSOCUT00000016790	-1.0595566909115	-2.0842909655863	-3.35422414112169	0.00291492435287959	0.0154141261002102
ENSOCUT00000023394	-1.05838475061541	-2.08259852702555	-4.23081064407586	0.000353931776472878	0.00254058939476718
lcaw0041.a.09.a_5.1.fwd2	-1.05803603452058	-2.08209519968183	-6.00106754961537	5.20552175803105E-06	0.0000692991535031469
SLC35B3	-1.05799740080127	-2.0820394443058	-11.8820817907048	5.94722501322348E-11	6.92422001250563E-09
FRA10AC1	-1.05710913883526	-2.08075793492143	-6.80155684360427	8.53131340951968E-07	0.0000158084374144016
CPNE3	-1.05684708778524	-2.0803800204847	-4.18745775678971	0.000393163831495005	0.00278645527585235
GNB4	-1.05660832374199	-2.08003574894419	-7.43241448787802	2.17335891586536E-07	5.00294803238401E-06
MAPK9	-1.05611534107814	-2.07932510230221	-6.47902362087176	1.75126507930225E-06	0.0000282417784045684
IL10RA	-1.05610327564777	-2.07930771273157	-4.82186785533522	0.0000846422407827055	0.000740279641270193
lcaf0032.l.01.a_5.1.fwd2	-1.0540156869064	-2.07630111728086	-3.02663190993892	0.00627570032715505	0.0294994529730588
lcaw0074.e.12.a_5.1.fwd2	-1.05330729411062	-2.0752818611905	-6.46745264796481	1.79747668707885E-06	0.0000288714317632713
ENSOCUT00000007008	-1.05281848304187	-2.07457883741681	-3.2909152492442	0.0033851245865898	0.0174873504547555
RUFY1	-1.05255685255844	-2.07420264990925	-6.1738288290119	3.50016603853711E-06	0.0000500357305523168
TBCEL	-1.05236483014967	-2.07392659234156	-9.67697488770489	2.56764598961259E-09	1.40536754137981E-07
ENSOCUT00000014839	-1.05166002061289	-2.07291365044821	-5.77751220767302	8.74362337735329E-06	0.000108244660151598
TREML2	-1.04966170314425	-2.07004438706963	-5.8183173532266	7.95068567836872E-06	0.000100172189327233
TCF7	-1.04964186357432	-2.07001592054911	-6.99313793070588	5.60080282802908E-07	0.000011038294575554
ZNF32	-1.04746723501426	-2.06689805803138	-5.70504314380631	0.0000103562868435357	0.000125358371155346
KCNN2	-1.0469251345456	-2.06612155579779	-4.01715082410004	0.000594006188467739	0.00398284708659028
ARHGEF18	-1.04632771340999	-2.06526615038298	-5.34902342025676	0.0000239679128096604	0.000257472906566496
ENSOCUT00000023215	-1.04584189707062	-2.06457080514504	-4.37034328593705	0.000252329251384371	0.00189192849349325
CMPK1	-1.04558695020904	-2.06420599530828	-7.04248586706781	5.02934530489411E-07	0.0000100198885391867
EB383041	-1.04439427366921	-2.06250022060515	-7.33985142063316	2.64748385266818E-07	5.89233367518701E-06
snoU2-30	-1.04338679228241	-2.06106041167194	-6.54146154094202	1.52209004971482E-06	0.000025170720674348
PARVG	-1.04255133207041	-2.05986720352149	-4.18646457188723	0.000394111738244498	0.0027912090828835
TFEB	-1.03759710083787	-2.05280572757394	-6.0248304532732	4.92794348935655E-06	0.000065865054918792
MADD	-1.03619677416274	-2.05081417433531	-6.37528544331838	2.21319891616001E-06	0.0000343967998219868
TANK	-1.0354814243589	-2.04979754516354	-7.69490670111373	1.24970281811186E-07	3.20248271786374E-06
DLG3	-1.03530840250739	-2.04955172848698	-8.61576807932359	1.92895626387285E-08	6.80438477529367E-07
lcao0041.f.11.c_5.1.fwd1	-1.03520731834287	-2.049408129209	-7.11235096163863	4.32094653397318E-07	8.81788298756715E-06
lcap0001.h.11.c_5.1.fwd1	-1.03380465996196	-2.04741656312112	-3.66061083983527	0.00140377687765382	0.00835299080345739
TPM1	-1.03263145702121	-2.04575227603399	-4.27585643091972	0.000317305529030879	0.00230312359125764
lcaw0021.g.05.a_5.1.fwd2	-1.03156102583387	-2.0442349596338	-6.28106124180169	2.74070750373781E-06	0.0000409520256233584
lcaw0080.h.07.a_5.1.fwd1	-1.03155431492215	-2.04422545059131	-7.32900503798266	2.70961924822542E-07	6.00529857144905E-06
ACTG1	-1.02881647589184	-2.04034975069105	-7.95931159139638	7.22414368967276E-08	2.04366154771613E-06
NAA38	-1.02741238288918	-2.0383649603607	-7.26646525101834	3.09836797581815E-07	6.68172674185537E-06
lcaw0038.g.10.a_5.1.fwd1	-1.02715919186684	-2.03800726146441	-7.11169053747638	4.32713884452244E-07	8.82158204517925E-06
lcaw0056.g.11.a_5.1.fwd1	-1.02415937101105	-2.03377400024079	-4.83111790170417	0.000082776085329855	0.000727939966331887
CASP8	-1.02413249197742	-2.03373610909335	-9.82976020816241	1.94296332113642E-09	1.15442971133716E-07
DCP1B	-1.02224558906569	-2.03107792142406	-5.42106371546831	0.00002020565397017	0.000221909641367047
MICU2	-1.02034864550339	-2.02840909106598	-6.28802201371111	2.69766471645759E-06	0.0000404890929350885
FES	-1.01861394147704	-2.02597158714445	-4.71327877502638	0.000109998348512612	0.000924316535561551
FAM149B1	-1.01788617804481	-2.02494984923652	-4.45293244720021	0.000206545989527702	0.00159457620585166
PTPN12	-1.01752539608455	-2.02444352321828	-5.32725830053818	0.0000252390893298971	0.000268692250149465
lcaw0010.c.09.a_5.1.fwd1	-1.01507141471143	-2.02100293197341	-5.25955852463173	0.000029647940354423	0.000309092042372673
EML3	-1.01501119357319	-2.02091857280298	-4.52473537457124	0.000173566034076047	0.00137174235854118
RGS14	-1.01326405738358	-2.01847267620924	-4.641193492573	0.000130934284118299	0.00107644014314725
PLEKHA3	-1.01228377191852	-2.0171016259986	-8.3489942771019	3.27628235280891E-08	1.06436901855285E-06
LYRM7	-1.01226131276183	-2.01707022501116	-5.59815355445506	0.0000133063852562247	0.0001550128466344
LDLRAD4	-1.01079181069042	-2.0150167211731	-5.45313985854481	0.000018729195687054	0.000207733182559825
APCDD1	-1.00791722369049	-2.01100577368653	-3.84666117494577	0.0008969894391776	0.00569044449887093
lcap0004.b.10.c_5.1.fwd2	-1.00780034406384	-2.01084285908814	-6.37965659235626	2.19141611074789E-06	0.0000341898386399706
lcah0005.l.21.a_5.1.fwd1	-1.00736600560172	-2.01023756489057	-6.5749275250607	1.41214775844069E-06	0.0000237226690162739
CCS	-1.0064996050937	-2.00903069307871	-5.60247575272279	0.0000131719093305791	0.000153860312359233
HEATR5B	-1.00588756288582	-2.0081785720408	-7.54932622404459	1.69667056599516E-07	4.07429317220511E-06
S100A4	-1.00580386103046	-2.00806206550847	-5.22966499415242	0.000031836175536337	0.000327499615757355
lcaf0003.g.16.a_5.1.fwd2	-1.00549057097034	-2.0076260498813	-3.30035765867083	0.00331057764552988	0.0171815653017941
ATRN	-1.00457269317481	-2.00634915542888	-8.68877208210299	1.67136570362531E-08	6.10973647956823E-07
lcaw0053.b.08.a_5.1.fwd2	-1.00425767295864	-2.0059111061343	-3.58524036828259	0.00168174104065007	0.00975622927441637
FURIN	-1.00388401710262	-2.00539164543314	-5.78381654023208	8.61603901345538E-06	0.000106862227714913
SKAP2	-1.00366798267448	-2.00509137324139	-6.09927579014316	4.15231931565892E-06	0.000057402893380921
ITM2B	-1.00337463128573	-2.00468370805531	-4.81539095624951	0.0000859741393948641	0.000749974497917433
CUEDC2	-1.00324720922652	-2.00450665771641	-3.46936073641941	0.00221775886565833	0.0122518099484613
PTEN	-1.00139094235062	-2.00192918537847	-8.64740605822423	1.81262282642232E-08	6.50799446876977E-07
IRX4	-1.00063567819428	-2.00088143126944	-4.20231911555856	0.000379248778464254	0.00269923282538057
CASC5	-1.00057929064298	-2.00080322860269	-5.31361863726267	0.0000260703828371697	0.000275792883984387
KCTD4	-1.0004539287818	-2.00062937791893	-3.33413450424411	0.0030567760226921	0.01606721885414
DBI	-0.99963392866166	-1.9994925817471	-5.02159245118655	0.0000523601402747464	0.000498411127322279
lcao0049.f.11.c_5.1.fwd1	-0.998642998835262	-1.9981196813912	-5.14032291688731	0.0000394032038189808	0.000390388259381166
GPR155	-0.99748966929544	-1.99652296864409	-4.73099403378292	0.000105391312588682	0.000890059462541398
HPS3	-0.996994441651903	-1.99583774851279	-8.2309937690462	4.15377270734838E-08	1.29803310769983E-06
KYNU	-0.995577547839373	-1.99387856665311	-6.21574475556625	3.18049777044556E-06	0.0000463542591116603
ANKMY2	-0.995568586787827	-1.99386618205857	-4.66977923236705	0.000122190264110649	0.00101407346506662
WDR44	-0.99538204107574	-1.9936083845822	-6.16541014726227	3.56823532350839E-06	0.0000507208157276683
MDC1	-0.995279705987111	-1.99346697641946	-10.8013972970485	3.51927729679804E-10	2.83670301505024E-08
ENSOCUT00000017090	-0.994215543837531	-1.99199709550168	-9.18378466351702	6.43957093709045E-09	2.89521959408205E-07
NFIX	-0.994067560366818	-1.99179277822225	-7.0584866331377	4.85720692553597E-07	9.77361257683771E-06
PDSS2	-0.993463682394427	-1.99095923540577	-6.19827030135147	3.30997058302829E-06	0.0000478852113596195
PIGK	-0.993243002167537	-1.99065471385302	-5.06885801264823	0.0000467516866215656	0.000452075118546123
PGM2L1	-0.992045973794495	-1.98900371913446	-7.04683122546894	4.98198618933593E-07	9.95507597476234E-06
RGS18	-0.991149094487633	-1.98776760072795	-5.2164178741431	0.000032857585232195	0.0003359479602776
GTPBP2	-0.989964292578058	-1.9861358324131	-5.14612071423356	0.0000388609669732329	0.000385585023041802
CAPN1	-0.989843493093386	-1.98596953660291	-6.56543238639932	1.44248746398787E-06	0.0000241317130395712
lcaw0060.e.01.a_5.1.fwd1	-0.988188355947786	-1.98369243226926	-6.09729094925999	4.17128725983058E-06	0.0000575860644191279
ENSOCUT00000001743	-0.986650001488458	-1.98157833635207	-6.22752015313985	3.09618290007789E-06	0.0000453221773062274
HNRNPUL1	-0.984650904142845	-1.97883442681084	-7.65520108640389	1.35800598009911E-07	0.0000034063457597953
KIFC1	-0.983457462182676	-1.97719815065036	-5.22088854395392	0.0000325092147682556	0.000333471607057528
AP5S1	-0.982583631726571	-1.97600093794804	-4.69361349959248	0.0001153505485485	0.000962465098949415
SMIM11P1	-0.980918280192666	-1.9737212894246	-8.24920096636087	4.0039467669628E-08	1.25815126022098E-06
TRAT1	-0.980102384889925	-1.97260539548021	-7.61465728248037	1.47860897141488E-07	0.0000036587397914298
lcao0024.c.07.c_5.1.rev1	-0.979587061436186	-1.97190091652354	-4.33939374824091	0.000271994640289282	0.00202010178639628
GMCL1	-0.979228983170166	-1.97141154959464	-6.354784649506	2.31835800728087E-06	0.000035646081666146
lcaw0045.f.12.a_5.1.fwd2	-0.978271514039452	-1.97010362281166	-7.23658514495157	3.30393427061786E-07	7.01241771114699E-06
CHMP2B	-0.977903254536749	-1.96960080220739	-6.30067388499828	0.0000026211932151081	0.0000395180192654995
RNF212B	-0.977609266762942	-1.96919948415651	-5.66130006591843	0.0000114733773061108	0.00013666278279106
lcaw0001.h.04.a_5.1.fwd1	-0.975307431368023	-1.96606011039955	-5.28903217893463	0.0000276397122873596	0.000290108955128711
ENSOCUT00000000560	-0.975209622542251	-1.96592682407986	-5.15075255275895	0.0000384332120897664	0.000381993226922313
FANCF	-0.974553936525499	-1.96503353907329	-6.0308154237107	4.86044662433647E-06	0.0000652225955412293
C9ORF91	-0.974247380437725	-1.96461603642668	-3.90427241184851	0.000780487003088111	0.00503864397955152
CCNG2	-0.972003695428773	-1.96156303246737	-3.36341225060015	0.00285220748710455	0.0151305894742159
ASPM	-0.970978724555125	-1.96016992381605	-4.85008411792124	0.0000790785243167215	0.000701056178163471
GP9	-0.970251522891908	-1.95918213388333	-3.82885497600646	0.000936367511932904	0.00589753421680817
FAM135A	-0.969900144949472	-1.95870502018949	-7.62721366061515	1.44012175196177E-07	3.58110275654494E-06
lcaw0041.f.07.a_5.1.fwd1	-0.969881661174865	-1.95867992546804	-3.32265202342079	0.00314085255393845	0.0164191674387304
lcaf0029.k.11.a_5.1.fwd1	-0.969524045980949	-1.95819446812989	-8.45406221154457	2.65636750288219E-08	8.97727420185455E-07
CCR10	-0.96883538639524	-1.95725996184201	-5.72036759264169	9.99169396344607E-06	0.000121529408098871
CAPZB	-0.968302202707217	-1.95653674159184	-6.18506223543499	3.41140083768388E-06	0.0000489753639861929
H3F3A	-0.968194647427481	-1.95639088400821	-5.85197596287276	7.35202597175377E-06	0.000094381457694751
PHF11	-0.967375810040051	-1.95528080084921	-5.64447559371331	0.0000119350558663264	0.000141161394277194
lcag0019.a.12.a_5.1.rev1	-0.966928710131563	-1.95467494140178	-5.08284530781141	0.000045211541048859	0.000439428382285406
ENSOCUT00000010178	-0.965480779814798	-1.95271415741753	-5.79938561721606	8.30902796742708E-06	0.000103782512915687
ENSG00000146047	-0.964040256947449	-1.95076535643209	-5.98314457495131	5.42540971244665E-06	0.0000718465499198556
PBK	-0.962965733531824	-1.94931296172526	-7.87065150360828	8.67253300814644E-08	2.35738407355041E-06
TPX2	-0.961522097060323	-1.94736335234289	-5.905822599146	6.48827885620766E-06	0.0000845322850722734
IL3RA	-0.961357670975944	-1.94714142111292	-2.76475675130857	0.0114102203838113	0.0486607366018902
CALCRL	-0.961076319854048	-1.94676173102392	-5.68414058449533	0.0000108755595636432	0.000130779415361732
PNOC	-0.960690412019865	-1.94624105956397	-4.62824558262863	0.000135099507946302	0.00110616841018472
GTF2H5	-0.960522127747598	-1.94601405201919	-4.4732347570506	0.000196629899056743	0.00152562381617909
lcaw0046.d.08.a_5.1.fwd1	-0.959581440153594	-1.94474559642076	-3.97226315026264	0.000662170948849687	0.00436720604182397
ENSOCUT00000016124	-0.959140224724114	-1.94415093119713	-3.8064559985543	0.00098834041678917	0.00617850796864291
SOCS6	-0.958765154902865	-1.9436455592768	-3.14983926443548	0.00471346947769361	0.0231840542661062
IFNAR1	-0.958343392721226	-1.94307743063231	-5.6464849699887	0.0000118789364303775	0.000140744433870979
SLC25A28	-0.958243739132212	-1.94294321796315	-4.14968151613191	0.000430871371274061	0.00301550075059143
HELLS	-0.958157125734462	-1.94282657525106	-2.86150141572274	0.00916598932020254	0.0405493865336085
RMDN1	-0.958142885019314	-1.94280739787642	-4.21902076002996	0.000364196604756678	0.0026012936216344
lcaw0003.d.04.a_5.1.fwd1	-0.956656032935406	-1.94080615775515	-6.13230041848743	0.0000038493433618928	0.0000538162558202874
SH2D1A	-0.956157140619429	-1.94013513175384	-6.38909222177564	2.14514070605636E-06	0.0000335722020989799
LRRC6	-0.955477984967121	-1.93922201872137	-5.22190892188526	0.0000324302296217791	0.000333100298338539
lcaw0036.e.08.a_5.1.fwd2	-0.954826241243842	-1.93834616463909	-6.28325158857842	2.72708796385533E-06	0.0000408090681782868
lcaw0001.g.05.a_5.1.fwd1	-0.954807069334773	-1.93832040621583	-4.02709160954471	0.000579880729379076	0.0038972164334846
POLD4	-0.954429702751874	-1.93781346492054	-4.13586110022243	0.000445550237703267	0.00309885113529669
lcaw0004.h.01.a_5.1.fwd2	-0.954153413407292	-1.93744239138559	-7.43044714349508	2.18246753665092E-07	0.0000050181804935186
A_04_P033872	-0.95187335354756	-1.93438284268943	-2.88831594648277	0.00862269951113187	0.0385267110810155
ACYP2	-0.95181055707786	-1.93429864626088	-5.40436254025427	0.0000210206946814458	0.000229733495536453
SWAP70	-0.951532727059898	-1.93392618051471	-4.83158178411918	0.0000826835998949332	0.000727572332496175
NGLY1	-0.950305378779141	-1.93228162533054	-4.44341983931568	0.000211363249505011	0.00162647096013471
DHRS11	-0.949586328057173	-1.93131880070735	-3.50616324531541	0.00203152365915856	0.0113821834611326
ZNF318	-0.949507107619779	-1.93121275215575	-7.14032220777763	4.06687385295086E-07	8.41016151397702E-06
ABR	-0.947647694864643	-1.92872531826112	-7.01016600959854	5.39643275532977E-07	0.0000106878022180779
HEXB	-0.946552199155331	-1.92726131634433	-5.08250124383958	0.0000452488029404195	0.000439441363946928
RFWD2	-0.946201569755754	-1.92679297594754	-7.12475851824811	4.20628840255299E-07	0.0000086452103065533
lcaw0049.f.11.a_5.1.fwd1	-0.946176981416358	-1.92676013724319	-9.6156118871335	2.87413810855087E-09	1.51944592604808E-07
USP25	-0.946042362887402	-1.92658035876816	-4.85131137449114	0.0000788450870932843	0.000699497251366463
lcaw0032.e.05.a_5.1.fwd1	-0.945992200796748	-1.92651337328905	-5.26898889542703	0.0000289897765137697	0.000303016127939984
FUNDC1	-0.945222482675326	-1.9254857987109	-5.97306997526395	5.55315152335128E-06	0.0000732492324710815
A_04_P059792	-0.944619509880648	-1.92468121220338	-8.53253374347645	2.27334708974448E-08	7.80064004797842E-07
ZFP90	-0.944262399277196	-1.92420485442162	-7.44589933159649	2.11196980578891E-07	4.88396048544206E-06
ALDH6A1	-0.942463503983943	-1.92180706014133	-7.11848377177348	4.26387700546004E-07	8.73682712553165E-06
CCDC23	-0.942311341770154	-1.92160437628384	-7.6319502617998	1.42587282764364E-07	3.55005321315182E-06
PIAS1	-0.942108704403932	-1.92133449145463	-9.03729977450289	8.5116137751401E-09	3.58663022298895E-07
IL18R1	-0.941910980454226	-1.92107118715108	-3.56293791292489	0.00177391067640585	0.0101969488710521
lcao0021.e.06.c_5.1.fwd2	-0.940986104892318	-1.91984003132844	-7.47023099061128	2.00567849149994E-07	4.69748560183626E-06
CLEC4E	-0.940922942706056	-1.91975598124453	-3.4623775799408	0.00225493815576049	0.0124435518721446
CENPH	-0.940698733695229	-1.9194576554495	-5.60781798477638	0.0000130076069042772	0.000152236617237624
CTDSP2	-0.939084346144716	-1.91731096793832	-8.01317330057762	6.46841327385937E-08	1.85858459575001E-06
RAB4A	-0.938516683100784	-1.91655670425019	-6.55492272025955	1.47684910276253E-06	0.0000246043793447833
B4GALT1	-0.937270636708208	-1.91490210123612	-5.38522233507025	0.0000219959454675034	0.00023866674056858
MCEE	-0.937060979243691	-1.91462384121746	-7.73243735158304	1.15550921668655E-07	3.01090124741273E-06
MVB12B	-0.936949144922476	-1.91447542983963	-7.39135134191346	2.37186195211566E-07	5.34983689132292E-06
lcaw0031.e.05.a_5.1.fwd1	-0.936757868439182	-1.91422162023832	-4.57830652437834	0.000152451802201345	0.00122386775605401
MYBPH	-0.935529776508309	-1.91259283538189	-2.85782452898446	0.00924298723820235	0.0407914655898054
IL18	-0.935345598216939	-1.91234868427138	-3.24729225831417	0.00375126209511185	0.019085102581395
S100A13	-0.93524121752632	-1.91221032858997	-5.02617605571441	0.0000517876720236666	0.000493253577045964
PHF3	-0.935215682637729	-1.91217648384509	-9.58475494880271	3.04235243469133E-09	1.58754048548064E-07
SGTB	-0.934377788904559	-1.91106624538777	-5.85888477217335	7.23494512775102E-06	0.0000929376688540567
PHF14	-0.93213696871711	-1.90810024654142	-8.81547010610998	1.30541898257744E-08	5.01789105860206E-07
lcaw0063.g.04.a_5.1.fwd1	-0.931978988804466	-1.90789131464805	-5.80852254848018	8.13407130850715E-06	0.000101888348442756
CBR3	-0.931928436408308	-1.90782446282902	-4.41902166724372	0.000224240128736813	0.00171066013145061
lcao0021.e.12.c_5.1.rev1	-0.931800223351944	-1.90765492101349	-4.98317332807457	0.0000574173057053148	0.000538407528638943
PHKG2	-0.9316112237098	-1.90740502587167	-3.97237092787736	0.000661998311842183	0.00436720604182397
PRR13	-0.931154372804969	-1.90680111324221	-5.9741354799664	5.53949735349918E-06	0.0000731170089739059
TNFSF8	-0.929783868156319	-1.9049905858257	-4.06567362014915	0.000528152338845279	0.00358787332513376
SPNS3	-0.929105050600327	-1.90409445958969	-4.62192284310217	0.000137181662158092	0.00111957578573269
MARCH8	-0.927531325738441	-1.90201856207648	-4.78298686015094	0.0000929620242105228	0.000799846685881397
TCN1	-0.927373513627372	-1.90181051731319	-3.54551632322131	0.00184934541192744	0.0105373452014264
ZNF688	-0.926212351192105	-1.90028044864251	-5.65990809824532	0.0000115108743382958	0.000137028387069713
RTTN	-0.925990501439228	-1.89998825637474	-6.79817328808411	8.59532735870884E-07	0.000015912415777492
PAOX	-0.92578561954622	-1.89971845191853	-5.4059795365637	0.0000209403433975079	0.000228979585620306
AGO4	-0.925468680658854	-1.89930115754614	-4.21938165972333	0.000363878020039827	0.00259994007791493
AGER	-0.925244195501988	-1.89900564689665	-6.10402840353699	4.10725884708869E-06	0.0000568580121636154
CENPA	-0.924947492869175	-1.89861514022336	-4.86830135449445	0.000075683965824347	0.00067593900700428
lcao0021.g.12.c_5.1.fwd1	-0.924235718812841	-1.89767866255218	-3.41122621158412	0.00254651139344271	0.0137659239094802
CMPK2	-0.924009502900369	-1.89738112811581	-5.35028686571625	0.0000238961501015418	0.000256838983642079
PPP3CC	-0.922046010067417	-1.89480056873817	-7.33623429493047	2.66804054078343E-07	5.93153118901323E-06
CLDN3	-0.921881614288809	-1.89458466762323	-8.02379391910822	6.32929134910449E-08	1.82642673859116E-06
SOCS5	-0.921648540903682	-1.8942786143119	-4.99924484159226	0.00005524428241012	0.000521185169229338
ESPL1	-0.921566133350485	-1.89417041514091	-3.62817492886757	0.00151736934669525	0.00893389458671024
TSC22D3	-0.919367637929854	-1.89128612323644	-3.70573571609624	0.0012595669573921	0.00760725566890305
HNMT	-0.918039596343264	-1.88954594193769	-3.31810613072711	0.00317475733718791	0.0165791968591234
NET1	-0.917109338289267	-1.88832794458255	-4.20572651216123	0.000376128279350103	0.00267986409715946
ANKRD33B	-0.913346222890124	-1.88340886175223	-5.82250185961925	7.87363089098254E-06	0.0000995711557401491
TSHZ3	-0.912433964520267	-1.88221830356512	-5.86202721909035	7.18232236844958E-06	0.0000924409132247692
lcaw0053.g.09.a_5.1.fwd2	-0.912425945308156	-1.88220784129455	-4.11327078841073	0.000470624787732921	0.00324856904541346
CCDC18	-0.911011510689123	-1.88036340762911	-6.66519242944398	1.15442515207235E-06	0.000020184402268265
TRIM13	-0.910429543778195	-1.87960504320252	-5.43554890786163	0.0000195247889884328	0.000215371467582154
ENSOCUT00000017649	-0.910172435414229	-1.87927010123322	-6.31952625072975	2.51133762489953E-06	0.0000381185851098164
CAMK2G	-0.909776600457997	-1.87875455308442	-6.04877400962915	4.66352775581149E-06	0.0000632543946515522
SUMO1	-0.909560996666302	-1.87847380328788	-9.84702206737288	1.8830548437287E-09	1.12547450036746E-07
ADAR	-0.908518811855525	-1.87711730737922	-7.160262587917	3.89516866084265E-07	8.13863974758223E-06
KRTCAP3	-0.908469914289745	-1.87705368692656	-6.37464336361237	2.21641722605839E-06	0.0000344098567037267
NCF1	-0.907222095555639	-1.87543088372765	-11.3486682316304	1.40851865879097E-10	1.39755580420531E-08
BMI1	-0.906217112878514	-1.87412491179241	-7.18193034885395	3.71702002137963E-07	7.79877263235714E-06
FAM101B	-0.905783783423949	-1.87356208212199	-5.38836534801412	0.0000218327004036586	0.000237448299962468
F13A1	-0.904002812988737	-1.87125064425221	-2.8834724894242	0.00871850022908862	0.0388771378380126
H2AFV	-0.903788989404697	-1.87097332447321	-5.34158338529475	0.000024394961772603	0.000261641810449291
ARHGAP20	-0.903576186530779	-1.87069736931537	-2.81787438520727	0.0101203416603512	0.0439603022908764
WDSUB1	-0.903358458489594	-1.87041506950199	-7.69103936639072	1.25984862527273E-07	3.22028819926946E-06
A_04_P044092	-0.901714779598079	-1.86828529777737	-3.25161974855813	0.00371328601500759	0.0189205684073572
ITGAL	-0.901065961477445	-1.86744526936658	-5.472066627489	0.000017909922757677	0.000200300757459817
POLR3GL	-0.900836732136823	-1.86714857517328	-3.89008860871887	0.000807696620220179	0.00519266687662778
ZNF576	-0.900709096466402	-1.86698339527605	-4.83185607702679	0.0000826289624702293	0.000727409336571398
PON3	-0.900392218911941	-1.86657337087754	-5.68202335768705	0.0000109296150573892	0.000131116323100615
CENPF	-0.89994421659541	-1.8659938309567	-6.83612323762551	7.90471754362795E-07	0.0000148939963296309
KIFAP3	-0.899655773950719	-1.86562079412031	-10.4148320574232	6.85487198549311E-10	4.81083036696175E-08
OSBPL1A	-0.899415497806306	-1.86531010694648	-4.17975398575441	0.000400576442193203	0.00283117234766857
lcaw0005.g.01.a_5.1.fwd2	-0.898850844619433	-1.86458019024322	-6.48864858599273	1.71375363565366E-06	0.0000277373545078747
FBXO7	-0.898064604648739	-1.86356430813871	-4.11685684535309	0.000466552442968265	0.00322377334691828
GRK6	-0.896645599808856	-1.8617322461767	-3.69401967092216	0.00129554029347091	0.00778844136588512
COG6	-0.896627980434705	-1.86170950931563	-8.10545512782671	5.35758968261027E-08	1.58928676564265E-06
TGM1	-0.894708007352894	-1.8592335496515	-3.65305513711775	0.0014294648998694	0.00849079386999986
lcaw0082.g.03.a_5.1.fwd2	-0.892924961103098	-1.85693711723164	-4.64309529343629	0.000130333470860127	0.00107237613156237
lcap0011.e.04.c_5.1.rev1	-0.892680935226084	-1.85662305058936	-4.45203342226193	0.000206996511183616	0.00159744204147908
LAMB2	-0.892365459752016	-1.85621710547605	-5.59201057495106	0.0000134999193080365	0.000156904428564612
TMPO	-0.89235509737872	-1.85620377296644	-4.84680430895528	0.0000797058076972833	0.00070568544115986
GRAMD1B	-0.892063622885864	-1.85582879323221	-3.16464558764601	0.00455322673615693	0.0224671957177053
PDS5B	-0.892034967834457	-1.85579193281484	-9.29002490415781	5.26896039271695E-09	2.47961215490899E-07
lcaw0041.f.08.a_5.1.fwd1	-0.891911610730647	-1.85563326079835	-6.08945005005821	4.24708812029552E-06	0.0000584722138885799
RDH8	-0.890679741809614	-1.85404947404482	-2.90305504490775	0.00833732047150602	0.0374760787630159
PIGF	-0.889823783225222	-1.85294978296204	-6.19804271213958	3.31169195829361E-06	0.0000478852113596195
lcaf0039.n.16.a_5.1.rev2	-0.889421916246058	-1.85243371018879	-7.05327277185785	4.91262299607997E-07	9.85558290707598E-06
GEMIN2	-0.889341458528433	-1.85233040461953	-6.64052411028152	1.21965691788437E-06	0.0000210508394516084
ZNF189	-0.889318384611578	-1.85230077938706	-8.05102142884473	5.98655941893869E-08	1.73748241810177E-06
DENND5A	-0.888717716064597	-1.85152973131525	-3.1276361026299	0.0049640365047053	0.024203733545818
lcaw0028.d.01.a_5.1.fwd1	-0.888527430928652	-1.85128553878458	-5.33606603437362	0.0000247166331374579	0.000264107387084709
AURKB	-0.888523471970484	-1.85128045860357	-3.52111628384114	0.00196031588208863	0.0110499345573274
GPRASP1	-0.888452994491805	-1.85119002341907	-7.31282803534515	2.8050937344234E-07	6.15470566435252E-06
ENSOCUT00000010275	-0.888135989309467	-1.85078330381041	-3.62821062484567	0.00151723949327758	0.00893389458671024
LDLRAD3	-0.887549510645934	-1.85003108363064	-4.51870096648421	0.000176121453078852	0.00139060694155792
FAM134B	-0.887418232987776	-1.84986274819467	-3.53762138398254	0.00188455898967278	0.0106805816460296
ZMYND11	-0.887076524016309	-1.84942465155928	-4.8837729384396	0.0000729167528855085	0.000657425799740337
NIPAL3	-0.886835822765436	-1.84911611671233	-5.56376829924713	0.0000144272334489503	0.000165769159229183
RASGRP3	-0.886808618190194	-1.84908124867521	-5.47135859064946	0.0000179399052329423	0.000200348241659508
CCDC77	-0.885394638585717	-1.84726985939637	-6.96796569738602	5.91759467679792E-07	0.0000115720574737926
DNPEP	-0.884922384041969	-1.84666526951981	-5.62741702212418	0.0000124224901186459	0.000146238337796473
ENSOCUG00000022753	-0.884458620428606	-1.84607174247612	-2.97830666341876	0.00701572085618125	0.0324479103295529
HIST1H2BA	-0.883952179360778	-1.84542381450812	-4.60422374324224	0.000143183454858579	0.00116149864992408
RFTN1	-0.883148382257474	-1.84439592356222	-5.246389612256	0.000030592472082336	0.000317135137767582
TAPBP	-0.882821379863638	-1.84397791870449	-4.04899757223051	0.000549921722516862	0.00371945041468591
GUSB	-0.881201107921991	-1.8419081337001	-3.48224755392579	0.00215071771236145	0.0119502775620371
AP1G2	-0.88062478673395	-1.84117248364633	-5.18260545635724	0.0000356179411117269	0.000359427139214631
SCCPDH	-0.878500156370213	-1.83846301848536	-7.09713393033487	4.46596711824903E-07	9.06789412255765E-06
PYGB	-0.877184021799385	-1.83678659948964	-4.62250402442432	0.000136988932380713	0.00111936351968046
SYNGR1	-0.877134920494592	-1.8367240865667	-3.54150031603828	0.00186717640412564	0.0105999625512679
KLHL9	-0.876841304234486	-1.83635031583386	-4.64534433014664	0.000129626538528894	0.00106699539805844
TMCO1	-0.876824419831164	-1.83632882446038	-7.12003581043771	4.24955760713634E-07	8.71635329154177E-06
IFT74	-0.876691080813491	-1.83615911224828	-11.0247031755867	2.41258812512859E-10	2.15019247859912E-08
LZTR1	-0.876149992108633	-1.83547058235229	-5.30827179670501	0.0000264037902027133	0.000279026832247141
GSAP	-0.87597504617023	-1.83524802065643	-7.49824667024832	1.89008802903763E-07	4.44768333403862E-06
ATG4C	-0.87577805448951	-1.83499744523981	-6.98206690262067	5.7379278837797E-07	0.0000112754481400089
SPATS2	-0.875644782184633	-1.83482794091856	-6.35344638055052	2.32539805814282E-06	0.0000357270539184688
MAGED2	-0.87560845349264	-1.83478173845858	-4.29926331186736	0.000299795489641124	0.0021966099499278
ENSOCUT00000013607	-0.875162055182127	-1.8342141086103	-3.21360440791916	0.00406007030799756	0.0203884158922181
TM2D2	-0.87388903092541	-1.83259632446642	-7.94261714121922	7.47643662513309E-08	2.10615925179623E-06
lcah0005.m.06.a_5.1.rev1	-0.873409704019681	-1.83198755629768	-2.82184170936173	0.0100297866783323	0.043619063042806
INPP5F	-0.87340069775009	-1.83197611983893	-9.42210410261017	4.11394291107427E-09	2.02599115195252E-07
JAK1	-0.872412098852766	-1.83072119822156	-4.81130992381434	0.0000868241941148746	0.0007560799471949
ENSOCUT00000013853	-0.871900192058693	-1.83007172459889	-5.24861175258985	0.000030430975846119	0.000315848589235572
CDC26	-0.871067660556581	-1.82901595550293	-6.69398548461688	1.08279202392625E-06	0.000019181703558419
PHF21B	-0.870921183812978	-1.82883026504606	-5.08640421677805	0.0000448279312709806	0.000437039782991332
FOXO1	-0.870427309942589	-1.82820431370058	-3.55712118668895	0.00179875449664401	0.0103132687365225
VCPIP1	-0.869819480361134	-1.82743422537723	-6.4248955641239	1.97846256618075E-06	0.0000313402764693683
PAPSS1	-0.869432598992154	-1.82694423584607	-5.9783844676828	5.48538771054487E-06	0.0000725258558209128
ADAM8	-0.869060792740917	-1.82647346292014	-3.00957276698019	0.00652792368924913	0.0304858425571194
FBXL4	-0.867751613486368	-1.82481677423427	-7.63791403838541	1.40813859893808E-07	0.0000035145883097659
CEP192	-0.866835219195147	-1.82365802575618	-6.99539143188789	5.57330608547484E-07	0.0000109948610356155
WDR35	-0.866814599044196	-1.82363196076394	-8.06277892695448	5.84453586695923E-08	1.70857244459061E-06
ATP10D	-0.866120620384642	-1.82275495121554	-8.17087861950887	4.69089472868294E-08	1.41867870308006E-06
IRF9	-0.865573261501973	-1.82206352867293	-3.38863489866607	0.00268673455894508	0.0144156120101949
IRF2BP2	-0.865284035173779	-1.82169828452339	-4.29417209258159	0.000303519950524601	0.00221905584154865
lcap0025.f.12.c_5.1.fwd2	-0.864981289184355	-1.82131604574714	-4.85119101241219	0.0000788679504445059	0.000699497251366463
KIF15	-0.864250457256554	-1.82039364787942	-4.09254880801808	0.000494860078910889	0.00339269955743849
CA4	-0.864239717756428	-1.82038009682082	-2.87372073821281	0.00891447825722764	0.0396632253273866
BID	-0.863902961044327	-1.8199552297092	-4.58173016332883	0.000151193700491813	0.00121570599413417
ENSOCUT00000000989	-0.863648517904493	-1.81963427879664	-5.15332085667769	0.0000381980856765854	0.000380000531247237
GPCPD1	-0.863596886401033	-1.81956915846992	-7.80895839033775	9.85455776109341E-08	2.63599604812674E-06
MON1A	-0.863428907321717	-1.81935731067812	-4.57363593159578	0.000154185116688388	0.00123483745855359
HCST	-0.86242899195324	-1.81809677189805	-3.54271152274001	0.00186178096695513	0.0105752939188974
SMIM14	-0.86181183504925	-1.81731919175705	-4.2169735465366	0.000366009064593602	0.0026133125058647
SUSD3	-0.861503353321464	-1.81693064822089	-3.23553196299361	0.00385638110306683	0.0195459702537831
H2AFX	-0.861140587169106	-1.81647383783441	-5.08220315317805	0.0000452811110880756	0.000439543199776394
FBXL3	-0.860650266977018	-1.81585658855969	-7.24489632653853	3.24538515690429E-07	6.93933628772466E-06
lcaw0012.a.09.a_5.1.fwd1	-0.859926467628815	-1.81494580274749	-3.4456543027367	0.00234647368765654	0.0128851344102448
TECTB	-0.859541953761094	-1.8144621393129	-4.3366858812167	0.000273786560893349	0.00203041565151467
HTR7	-0.858749458206293	-1.81346569982573	-4.71541968079091	0.000109430977392992	0.000920701230847806
CLN3	-0.857781907054486	-1.81224989708468	-4.1884998252817	0.000392171715932905	0.00278040221834586
SEMA4B	-0.856887426097741	-1.81112663779776	-4.35020265244552	0.000264958097034566	0.00197656361892728
MAPT	-0.855953543535714	-1.80995464217529	-4.51104383701943	0.000179418517411178	0.00141165928816248
EXOC6	-0.855442152526439	-1.8093131826312	-5.21244593993965	0.0000331702668315363	0.000338457707457348
BPNT1	-0.854947126150633	-1.80869246648683	-8.66820348666298	1.74012280975151E-08	6.28128201326431E-07
SPOP	-0.854618641933707	-1.8082806959608	-6.78885115049572	8.77425706830849E-07	0.0000161693582680576
lcap0016.g.07.c_5.1.rev1	-0.853624861819985	-1.80703551624069	-7.32005619474552	2.7620133530116E-07	6.09337053191235E-06
RAB44	-0.853463391851697	-1.80683327971019	-3.10412466848645	0.00524339510529921	0.0253937158477847
F5	-0.852837558346615	-1.80604965493472	-3.80101042813906	0.00100140122019791	0.0062427184702031
ENSOCUT00000017125	-0.852097286545875	-1.80512317730747	-4.19832464981921	0.000382939842637685	0.00272261712333507
BRWD3	-0.851563083486878	-1.80445489760434	-9.10436976881335	7.48846258033415E-09	3.25070287269592E-07
38961	-0.85150736706042	-1.8043852114722	-3.43205076196728	0.00242360690433	0.0132186001264595
INPP5D	-0.849819390723616	-1.80227528639855	-4.09582655276491	0.000490945430781988	0.00337035544199414
SPA17	-0.84961119490727	-1.80201521819932	-5.09076195968912	0.0000443627004148958	0.00043334311918372
ST7L	-0.849299737522367	-1.80162623067749	-4.62297041433922	0.000136834466424352	0.00111911253065809
lcaw0044.f.04.a_5.1.fwd1	-0.848744213278839	-1.80093262991491	-4.23563882058028	0.000349812017961831	0.00251639773778114
PTS	-0.848428111501273	-1.80053807969593	-4.55184888263486	0.000162535959646542	0.00129255649703433
HLTF	-0.848261028985845	-1.80032956645982	-5.60996318796801	0.00001294221879841	0.000151647568957285
SLC27A2	-0.847873950097908	-1.79984659807833	-4.20708091299384	0.000374895049109365	0.00267202267486229
PJA2	-0.847149562852872	-1.79894310938771	-6.83406052461909	7.94074840125024E-07	0.0000149339453126034
CEP152	-0.846439511075741	-1.79805794070549	-4.91038440617558	0.0000683938531862123	0.000623061506502346
lcaw0026.h.04.a_5.1.fwd2	-0.845875826499631	-1.79735554725272	-3.29121153824787	0.00338276077572349	0.0174841076583583
FARS2	-0.845639488234103	-1.7970611336109	-4.15798709599172	0.000422282948279273	0.00296673287207573
TBCE	-0.845232064307546	-1.7965537066712	-6.8156356456723	8.2701653405646E-07	0.0000154668217539139
NEK2	-0.845018480885128	-1.7962877560189	-3.48542863796529	0.00213447676683148	0.0118731375414304
FAM161B	-0.844520174792609	-1.79566742632936	-3.90626667598944	0.00077673490306237	0.00501763772209181
lcaw0059.h.05.a_5.1.fwd1	-0.844382177419167	-1.79549567448261	-4.99067406531836	0.0000563925799142231	0.000530032358671154
HAUS1	-0.844249735269814	-1.79533085212954	-6.53135341695655	1.55699402393644E-06	0.0000256007948001043
PAFAH1B3	-0.843189846033778	-1.79401238011108	-4.60034976796306	0.000144531962888578	0.0011705519889432
PRKACB	-0.842682674585046	-1.79338181584031	-5.13995101061749	0.0000394382466955105	0.000390543345595365
A_04_P059982	-0.842419097949648	-1.79305419957055	-6.5001306064208	1.67007950180978E-06	0.0000271718427507695
DICER1	-0.840695034695388	-1.79091272657336	-3.60601599140525	0.00160012571860098	0.00935008187527149
C7ORF49	-0.840610593082622	-1.79080790668485	-2.85746092171643	0.00925063501072735	0.0408162739071348
ANKRD54	-0.840384906781444	-1.79052778566789	-3.40609634282113	0.00257771068370954	0.0139084512700984
ZNF362	-0.838887357462437	-1.78867014258088	-5.05548893042962	0.0000482733897301024	0.000463894377835746
PLK1	-0.838270418137403	-1.78790541752956	-4.15736199213869	0.000422923354777486	0.00297019602926364
SH3BGRL3	-0.837970798063307	-1.78753414243965	-3.4308500380932	0.00243053305073106	0.0132492007328349
CD19	-0.837673283383496	-1.78716555254322	-2.75390021052094	0.0116924100038086	0.0496016264314897
LOC100342545	-0.837421178918035	-1.786853280691	-6.07762449355838	4.36408232774616E-06	0.0000597155884819722
MAD2L1	-0.837302804038668	-1.78670667322503	-2.94068088231299	0.00764921074809929	0.0348103034089959
PRF1	-0.834991688201389	-1.78384676153464	-3.82836538621598	0.000937474066453035	0.00590265790762646
RNF144B	-0.83474099332366	-1.78353681218248	-4.01518804667876	0.000596835406375576	0.00399915460918724
lcaw0060.b.05.a_5.1.fwd1	-0.833870968791574	-1.78246156554752	-3.56532404163312	0.0017638170689519	0.0101510602869451
NMI	-0.833315929223644	-1.78177594150174	-2.90389567331515	0.00832131948870785	0.0374125038262396
FIS1	-0.832335768377217	-1.78056582166194	-3.0447060714616	0.00601871031468681	0.0285043176953731
lcaw0009.e.08.a_5.1.fwd2	-0.832293379836893	-1.78051350674076	-5.58159456755637	0.0000138346465163202	0.000160007687035767
TAX1BP3	-0.832103203695188	-1.78027881481871	-5.29741138806243	0.0000270943858591078	0.000285128066862147
ENSOCUT00000002441	-0.831906189260952	-1.78003571654356	-5.45247846655416	0.0000187585041483165	0.000207943748241822
ARHGAP15	-0.830897972817889	-1.77879218670449	-3.62839320767716	0.00151657547173159	0.00893389458671024
IDE	-0.830025723042357	-1.77771705848668	-4.06857887471189	0.00052444846094123	0.00356632035796025
A_04_P077707	-0.829443232492599	-1.77699944711187	-3.7051467111551	0.00126135169881724	0.0076157511743336
BTG1	-0.829437358605343	-1.77699221212952	-4.9227038291771	0.0000663970431658914	0.000609002387726496
IMPA2	-0.829418141809336	-1.77696854263011	-3.4006190732301	0.00261143522780023	0.0140565281556259
ELP4	-0.828092138017292	-1.77533605312285	-5.17990662911016	0.0000358481490021844	0.000361212438395582
CDC123	-0.827816835573215	-1.77499730674174	-3.29333577330146	0.00336586049140793	0.0174146319080243
FAM162A	-0.827668070399544	-1.77481428527062	-5.43406041266525	0.0000195936663186866	0.000216012932124239
DAPK1	-0.827547510176593	-1.77466597737483	-5.39337047050986	0.000021575275336629	0.000235029310887172
WDFY2	-0.827253045629895	-1.77430379211004	-7.8730802842023	8.62910738404949E-08	2.34874974229088E-06
ADAMTS17	-0.826241776523716	-1.77306051488115	-4.72146441173645	0.000107844897163944	0.000908495156284467
TMEM63A	-0.825990729636162	-1.77275200713348	-3.77971292892475	0.00105414151413661	0.00653509337572776
LGALS8	-0.82585958083458	-1.77259086168869	-2.76488337793963	0.0114069674873977	0.0486571662708947
AURKA	-0.825251802993942	-1.77184426277717	-3.10743962822832	0.00520310699165485	0.0252167904297189
SLC17A5	-0.824818808514988	-1.77131256089711	-4.78746605370101	0.0000919629810255201	0.000791927474910656
lcaw0046.e.06.a_5.1.fwd2	-0.824037099385404	-1.77035305379452	-4.69170153853413	0.000115884708394075	0.000966521654854435
A_04_P078117	-0.823977983120833	-1.77028051281229	-5.26135900205005	0.0000295211211535931	0.0003080903742361
FAM192A	-0.823412230586917	-1.76958643381002	-3.23161875265281	0.0038919894132089	0.0196867028530521
MKNK1	-0.823359139410387	-1.76952131422866	-3.43844013311809	0.00238707453523831	0.0130724457011338
IL12RB2	-0.823156201827153	-1.76927242093291	-4.34037045839063	0.00027135119116639	0.00201606628272719
DHRS4	-0.822413327262094	-1.76836161919853	-4.17331806282061	0.000406875937509802	0.00286950109710169
DOCK10	-0.822064065105204	-1.76793356820941	-4.44393960615759	0.000211097148537113	0.00162535121018139
UPF2	-0.821065969623895	-1.76671088690186	-7.23202870458543	3.33649274445052E-07	7.06662848146398E-06
lcai0002.l.15.a_5.1.rev1	-0.820887561441748	-1.76649242341475	-3.77585998260992	0.00106397198099173	0.00658387823076358
lcaw0041.g.03.a_5.1.fwd1	-0.81983553689053	-1.76520475281669	-4.72127066029938	0.000107895374663069	0.000908540399859341
IL6R	-0.819780927497491	-1.76513793693876	-6.14341779022052	0.0000037525140244759	0.0000527446877048106
TSPAN13	-0.819293746191495	-1.76454197105469	-3.0610457752	0.00579513010649224	0.0275881613341921
ENSOCUT00000000231	-0.818811617779668	-1.76395238444223	-5.11129382216896	0.0000422356354232002	0.000416198712668346
CCDC22	-0.818789876060177	-1.76392580150692	-4.82898721040553	0.0000832022293927043	0.000730540237326874
SCFD1	-0.818437857367422	-1.76349545476763	-7.86128694995225	8.84208839774678E-08	2.40013700430145E-06
lcaw0011.c.09.a_5.1.fwd1	-0.818075267565094	-1.76305229449871	-6.20261753263005	3.27726532836539E-06	0.0000474555558906799
lcaw0026.g.12.a_5.1.rev2	-0.816926850064438	-1.76164942389559	-6.72314476017193	1.01488660736762E-06	0.0000181543925804606
DEPDC1B	-0.816844145432537	-1.76154843762548	-7.07386359019257	4.6974833518097E-07	9.49014139138926E-06
PSMB10	-0.81549454367421	-1.75990132776721	-2.89696249243886	0.00845417217618806	0.0379082671355253
ABCA3	-0.81537162917151	-1.75975139436081	-4.35495710051145	0.000261920971850844	0.00195682945660968
RTN4IP1	-0.815291443526027	-1.75965358929728	-5.21613487716251	0.0000328797643274075	0.000336004166962273
SLMAP	-0.814431874878539	-1.75860548660745	-8.86838886238234	1.17812520970565E-08	4.59879805695565E-07
RAVER1	-0.814099483260609	-1.75820035705961	-3.09757405840863	0.00532389521027814	0.0257032352170236
lcaw0010.h.03.a_5.1.fwd2	-0.8138430821744	-1.75788791096976	-3.4773315940018	0.00217605446105447	0.0120611141867251
ACLY	-0.813265901852785	-1.75718477181111	-4.34166545580888	0.000270500405854013	0.00201122893123349
lcai0004.o.05.a_5.1.fwd1	-0.812878674531364	-1.75671319699749	-3.04552787575132	0.00600726958396615	0.0284568259549027
CRYBA1	-0.812317385226665	-1.75602986994884	-3.99703723324624	0.000623641747024436	0.00414978264571067
COMMD7	-0.812167490280241	-1.7558474292236	-3.29468142780209	0.00335519709760751	0.0173646085617438
DYNLT3	-0.811684466583477	-1.75525965846771	-4.28334714988991	0.000311593415751776	0.00226656358976969
GNAI2	-0.810638377686994	-1.75398739228882	-7.99967579357211	6.64978622606741E-08	1.89716705616784E-06
FAM35A	-0.810187209356355	-1.75343896048768	-5.53008697663277	0.0000156183566085466	0.000177832073945362
STAT1	-0.808679100222769	-1.75160697550176	-2.95948044202223	0.00732612412743219	0.0335675141434802
NEURL1	-0.808182300934632	-1.75100390467758	-3.49596361299006	0.00208154426011632	0.0116204169864919
PDK1	-0.808011078539628	-1.75079610380262	-5.82226081949397	7.87804873633941E-06	0.0000995711557401491
ENSOCUT00000000086	-0.807624543315805	-1.75032708318903	-3.35063107067279	0.00293981441830382	0.0155335104967145
PHF12	-0.806488871671823	-1.74894978958192	-9.0973649215719	7.58909450727563E-09	3.28024767308038E-07
MARCH9	-0.806056035432143	-1.74842514973662	-3.57983243132241	0.00170364854728508	0.00985776760684172
LIN37	-0.806032816121474	-1.74839701010982	-6.48625545273436	1.72300281815317E-06	0.0000278529075146398
FOXO3	-0.805871990561601	-1.74820211704658	-4.74917031845157	0.000100866314254282	0.000856152255250627
TMEM14C	-0.805309616792782	-1.74752078704138	-2.96252799215737	0.00727499794001954	0.0333788174277616
VAMP5	-0.804833782717926	-1.74694450945004	-3.13758688912676	0.00485018639504435	0.023717517448163
CREB3	-0.804755699124862	-1.74684996139313	-3.40882106686251	0.00256109298102468	0.0138299020975333
lcah0003.j.11.a_5.1.fwd2	-0.804218200978071	-1.74619926689016	-3.59189009376134	0.00165518244145968	0.00962711081024571
CDK1	-0.803930849312002	-1.74585149879858	-4.09832308437475	0.000487984504376696	0.00335345748452931
PHTF1	-0.803890556951653	-1.74580274040307	-9.4478908420624	3.92091051951952E-09	1.93566126676868E-07
ERLEC1	-0.803713841787229	-1.74558891078855	-5.31271619050593	0.0000261263545606976	0.000276239912630745
FAM180B	-0.803601045568048	-1.74545243833463	-5.61957011932356	0.0000126534687751898	0.000148783519013352
ARHGEF1	-0.80300442262845	-1.74473076006206	-2.93938549321858	0.00767196908806331	0.0348823479394517
lcaw0039.c.11.a_5.1.fwd1	-0.802186569397907	-1.74374196529573	-4.97614192688038	0.0000583950056048984	0.000544785642841067
lcai0002.j.16.a_5.1.rev2	-0.802179359681735	-1.74373325115111	-3.10031356242939	0.00529008544292636	0.0255706505858946
lcaw0004.e.11.a_5.1.fwd2	-0.801928554339782	-1.74343013816489	-5.23570671069363	0.0000313810819061425	0.00032364452214722
lcaw0009.h.01.a_5.1.fwd1	-0.801519556352615	-1.74293595309324	-8.72848213890828	1.54645434441971E-08	5.73640578366516E-07
ALG5	-0.80141896666477	-1.74281443380703	-5.6295266674728	0.0000123611266877389	0.000145686257310964
CALCOCO2	-0.801014061848366	-1.74232536652609	-7.23129532350223	3.34176394544501E-07	7.07035812911276E-06
LMBRD2	-0.800547143583775	-1.74176156622041	-3.99576739148974	0.000625561316502933	0.00415510923389066
AGL	-0.800488767130308	-1.7416910899222	-8.50011919707701	2.42413167732924E-08	8.24778044675094E-07
lcap0022.c.02.c_5.1.fwd1	-0.79878437643354	-1.73963468215754	-6.37354895651792	2.22191379572738E-06	0.0000344524924353663
EEPD1	-0.798776499187144	-1.73962518361957	-4.93275167039781	0.0000648121005849929	0.000597184505939125
SUPT20H	-0.798302109372886	-1.73905325069034	-5.65251200168926	0.0000117122151500232	0.000138932530949216
GEMIN6	-0.797284305808201	-1.7378268027352	-3.30067062976431	0.00330813433406755	0.0171746472333539
lcai0002.l.16.a_5.1.rev1	-0.796913213127122	-1.73737985320269	-4.80885714995888	0.0000873391662522682	0.000759493858686914
VPS52	-0.79681401430939	-1.73726039614667	-3.02856802716278	0.00624767415160124	0.0293814272149316
AGA	-0.796056473837322	-1.7363484226771	-6.72401022502818	1.01293926155524E-06	0.000018135664538885
ZNF652	-0.792411359266055	-1.73196690072018	-8.30398675481846	3.58588446406992E-08	1.14645849008407E-06
PCNT	-0.791930360257854	-1.73138955382529	-6.90582133165861	6.78095387374472E-07	0.0000130078069452349
SLC33A1	-0.791560663368629	-1.73094593455156	-5.04852982943368	0.0000490852320256483	0.000470573414307762
lcaw0003.g.02.a_5.1.fwd1	-0.79136056136791	-1.73070586876119	-3.5560109953789	0.00180353492752285	0.010334793886249
AAMP	-0.79113046296355	-1.73042985692795	-3.58367821530293	0.0016880407051343	0.00978150629540133
lcaw0055.f.11.a_5.1.fwd1	-0.790800131031221	-1.73003368810079	-3.55313517325458	0.00181597618606539	0.0103824559579134
ENSOCUT00000001178	-0.790784710232987	-1.73001519607226	-2.91362570535218	0.00813823790962208	0.0367091110748322
A_04_P097687	-0.790442231287009	-1.72960455942065	-3.60381136837721	0.00160859820756004	0.00938597482522432
lcaf0001.l.03.a_5.1.fwd1	-0.79009107372242	-1.72918361819868	-4.98102980713381	0.0000577135908317586	0.000539678341008952
GALNT12	-0.788940080239006	-1.72780461203264	-4.41269131352017	0.000227707807091663	0.00173271275044967
EHBP1L1	-0.788407430417955	-1.7271668161576	-3.96790277902994	0.000669192976068471	0.00440055008944536
SMIM13	-0.788293324249742	-1.72703021584492	-4.26850381814901	0.000323014138262685	0.00234034200463561
TBC1D31	-0.787846948727195	-1.72649594855687	-4.03618156832746	0.000567256934763625	0.00381874638369282
TGOLN2	-0.78723918062282	-1.72576877604397	-6.91359472410477	6.66623297378408E-07	0.000012854568822782
lcah0007.n.15.a_5.1.fwd1	-0.786600193463783	-1.72500458133699	-4.80934310670128	0.0000872368930357368	0.000759017494395599
LRIG3	-0.786502518230563	-1.72488779676613	-6.80617706882693	8.44469223485971E-07	0.0000157202394634514
lcaf0013.a.08.a_5.1.rev1	-0.78607616249424	-1.7243781206885	-6.27147759322748	2.80112194734599E-06	0.0000416078158284977
MTMR4	-0.785092935790597	-1.72320332147257	-6.90688117196594	6.76519395692465E-07	0.0000130023412862955
FHL1	-0.785007409605451	-1.72310116915781	-6.03123340058692	4.85576822193219E-06	0.0000652032556841055
TYROBP	-0.783929393508902	-1.72181410784485	-4.13141679205952	0.000450375747168525	0.00312701423628694
A_04_P042032	-0.782923096363272	-1.72061354054615	-2.75748355561977	0.0115985454025461	0.049348944127183
TAF6L	-0.782642055819869	-1.72027839344005	-5.94592789020571	5.91280439371566E-06	0.0000777387115523635
ANGEL2	-0.781785233025313	-1.71925701602786	-8.23200744316525	4.14528097428118E-08	1.29803310769983E-06
KDM2A	-0.781454030264223	-1.718862367611	-7.4057684215538	2.30012473051077E-07	5.23492794598281E-06
C19ORF33	-0.78132984553999	-1.71871441724287	-4.8197415868424	0.0000850771720885587	0.000742793411446792
ERG	-0.781049832639052	-1.71838086406974	-5.15369231413275	0.0000381641998490832	0.000379981865229972
APLF	-0.779962194915314	-1.71708587692994	-7.39982004996531	2.32944834813833E-07	5.29568268941334E-06
GLT8D1	-0.779063353600585	-1.71601641526596	-5.53109247345293	0.0000155813878044409	0.000177611948589161
APOM	-0.778560039710982	-1.71541785200016	-5.29767410546335	0.0000270774656192582	0.000285098961057553
lcaw0082.e.08.a_5.1.fwd2	-0.77854873272675	-1.7154044076297	-4.0710947136032	0.000521261945226749	0.00354824538721094
MEN1	-0.778533895070187	-1.71538676533534	-6.47285689739339	1.77573992086524E-06	0.0000285678542220988
PPP2R5C	-0.778409557903514	-1.71523893288743	-6.2060882275861	3.25139185448255E-06	0.0000471995580205433
EXOC1	-0.777829459216183	-1.71454938464001	-5.17990068433793	0.0000358486577476303	0.000361212438395582
ELF4	-0.777669341404987	-1.71435910557682	-3.45841393804882	0.00227631196480856	0.0125546209187224
ZC3H7B	-0.777210412032663	-1.71381384507387	-4.59299330071867	0.000147127958959963	0.0011891859347398
TGFB1	-0.777146483196184	-1.71373790407836	-4.01612347753157	0.000595485375284586	0.00399143641563466
GFRA3	-0.776975374034882	-1.71353466024764	-3.08199778320607	0.00552013186136876	0.0265108478664019
RPRD2	-0.775865366832534	-1.71221677653939	-7.97457452482568	7.00116987849587E-08	1.98595846650983E-06
lcaw0007.e.10.a_5.1.fwd1	-0.77582262639925	-1.71216605216533	-5.2755628767701	0.0000285397510193667	0.000298777372677798
HMGN2	-0.775635005368954	-1.71194340118076	-4.71490877144865	0.000109566107410493	0.000921068670894049
ABCG2	-0.774368470479258	-1.71044115398235	-4.91251668888166	0.0000680439481238939	0.000620716124597586
PDE4B	-0.774364569077373	-1.71043652853544	-4.10077411265912	0.00048509485357087	0.00333473738587866
HDDC3	-0.772967518835915	-1.70878100946232	-4.81844936479206	0.0000853425987949309	0.000744787965739817
A_04_P102218	-0.772640480873625	-1.7083936975854	-4.31736922992653	0.000286916735646734	0.002114554295425
SNRPN	-0.772397281124414	-1.70810573243025	-6.13061832405307	3.86421488347334E-06	0.0000539757393778918
KIAA1033	-0.772391020576022	-1.70809832015316	-6.65425082786207	1.18290527536899E-06	0.0000205397224624847
CXCL9	-0.772059349424059	-1.70770567873897	-3.73194565075051	0.00118262151758335	0.00720737143938392
NOS2	-0.771917685966932	-1.70753800115898	-5.49307101769387	0.0000170432670294641	0.000191458719747611
KBTBD3	-0.771547779574068	-1.70710024526672	-7.04517422953803	4.99999112423251E-07	9.98115175661955E-06
CHST15	-0.771396768925158	-1.70692156798763	-3.60038712657553	0.00162184533412009	0.00945460780835282
METTL25	-0.771040860563935	-1.70650052770412	-6.2924138075289	2.67086405075876E-06	0.0000401167365476383
ABHD12	-0.770658260455803	-1.70604802686321	-3.54334541449177	0.00185896333995355	0.0105682301985166
ENSOCUT00000011974	-0.770401035455925	-1.70574387451493	-3.86322106761793	0.000861841437761477	0.00550387135047295
TRAPPC11	-0.770282187727469	-1.70560336288273	-5.59951352394389	0.000013263922714779	0.000154697122942141
RFESD	-0.769637686427313	-1.70484158159772	-5.98522429744674	5.39941554186249E-06	0.0000715493604238121
RBL2	-0.76896960420912	-1.70405228750839	-9.09519234652334	7.62058937626282E-09	3.28680752069991E-07
KMT2C	-0.768870088454262	-1.70393474762899	-6.64601904713296	1.20480630174863E-06	0.0000208481172936605
EVI5L	-0.768503557032897	-1.70350190057686	-2.76745958270532	0.0113409785114248	0.0484064397493365
RARS2	-0.768478265165476	-1.70347203676965	-5.89285971746082	0.0000066862636479348	0.0000867749499978755
TIMELESS	-0.768112099544159	-1.70303973907025	-3.71496004382151	0.00123193926296494	0.00746277312319997
CBX1	-0.767988173594289	-1.70289345607413	-4.43710253758932	0.00021462448847188	0.00164935766760801
ARHGAP11A	-0.767977636939059	-1.70288101911745	-6.25007084672134	2.94103890796151E-06	0.0000434617796655618
EIF2AK3	-0.767944472602075	-1.70284187413584	-5.00741374814654	0.0000541718374578991	0.000512989727351671
ENSOCUT00000011409	-0.767666145301916	-1.70251339053151	-6.95092464237351	6.14245632020408E-07	0.000011988503411003
C7ORF55	-0.766920594947138	-1.70163379955182	-4.25307291877208	0.000335330808771575	0.00241913794780697
FBXO8	-0.76674935539961	-1.70143183745911	-4.87537535868035	0.0000744058056023975	0.000667861736383017
TTC33	-0.766459360865286	-1.70108986889803	-6.82124087020814	8.16849103975631E-07	0.0000152908686359453
HNRNPLL	-0.76611762450833	-1.70068697334946	-3.93059573976282	0.000732376696649086	0.00476009403804643
LOC100344076	-0.765378322873993	-1.69981568834151	-4.88884440041339	0.0000720320946135045	0.000651783670128125
VAMP7	-0.764605943287977	-1.69890589693241	-7.49822165244771	1.89018813123675E-07	4.44768333403862E-06
TEX264	-0.764599286616011	-1.69889805810796	-3.99661857911017	0.000624273962076217	0.00415124666363129
HJURP	-0.764598004940406	-1.69889654882487	-6.07077903651266	0.0000044333066545476	0.0000605805038235399
LRP10	-0.764494319176603	-1.69877445437559	-3.25264637033787	0.00370433182717138	0.0188925388653939
PEX7	-0.764350400571239	-1.69860499856598	-6.48846080935645	1.71447752766875E-06	0.0000277373545078747
ITFG2	-0.762950795889103	-1.69695792650259	-7.58174466012825	1.58460247118656E-07	3.86177131325578E-06
PPIL3	-0.762622024137205	-1.69657125555071	-5.45506411106154	0.0000186441901306924	0.000206904285185899
lcao0021.b.08.c_5.1.fwd1	-0.762035033513828	-1.69588111049399	-3.76129464113035	0.00110195981337692	0.0067835191201216
LAMTOR5	-0.761937010136974	-1.6957658883984	-6.04427004375154	4.71213562796186E-06	0.0000638277308798976
CACUL1	-0.761529790252675	-1.69528730344451	-8.64438420701844	1.82341398949541E-08	6.53508978228053E-07
LOC100008827	-0.761491644121212	-1.69524247914306	-5.97547008673465	5.52244305852456E-06	0.0000729397036621651
USP3	-0.761375902277246	-1.69510648185011	-6.14497148186031	3.73918150828906E-06	0.0000526307434940309
lcaf0030.j.09.a_5.1.fwd1	-0.760980230522581	-1.69464164779167	-6.00656083834569	5.13996614795083E-06	0.0000684716918994878
lcaf0039.n.20.a_5.1.rev1	-0.760974082107645	-1.69463442565703	-5.51673495237687	0.0000161178108931891	0.000182589958948602
KLHL28	-0.760970778204537	-1.69463054479422	-6.28548786246917	2.71325429483741E-06	0.0000406927535417834
GABPB2	-0.760061469547807	-1.69356278156879	-3.54706880260145	0.00184249733660983	0.0105072427389567
lcaw0024.b.02.a_5.1.fwd2	-0.760047784506146	-1.69354671693514	-4.6481035071368	0.000128764523638476	0.00106163529886458
VAV3	-0.759754435639771	-1.69320239641642	-6.2795941594662	2.74986870449151E-06	0.000041058454741192
NDUFA8	-0.759388897426523	-1.69277344105301	-5.09029112418188	0.0000444127301861991	0.000433621527586245
SLC38A9	-0.759357906711201	-1.69273707876238	-7.82200251700813	9.59148518109208E-08	2.57588926023409E-06
ADI1	-0.758703334743704	-1.69196923324782	-2.80831306384357	0.0103417901731771	0.0447870001436536
lcaw0038.b.05.a_5.1.fwd2	-0.758379450692033	-1.69158942994455	-3.04922416866827	0.00595607022753482	0.0282541607449379
lcaw0053.c.12.a_5.1.fwd1	-0.75827233013018	-1.69146383355864	-4.88296525679973	0.0000730586530028427	0.000658410464779981
NDUFB6	-0.757979574122173	-1.69112063146351	-4.83860759295931	0.0000812955267950414	0.000717238064260063
CIAO1	-0.757871500776217	-1.69099395311881	-4.77668182137371	0.0000943868788757051	0.000811066772318452
USP15	-0.756224591266931	-1.68906469919675	-7.88261154585401	8.46084757817024E-08	2.30919230243232E-06
CASP3	-0.75621258805166	-1.68905064624566	-4.00601829376636	0.000610231563392582	0.00407400866750195
EPS15	-0.756015201237188	-1.68881956933002	-7.67766336628869	1.29559946198397E-07	3.29036295696149E-06
FAM122A	-0.756008426334087	-1.68881163864353	-9.52257374051694	3.41304316517468E-09	1.74924975656357E-07
lcag0024.m.24.a_5.1.fwd1	-0.755550417416274	-1.68827558077755	-5.42692918026753	0.0000199270919877972	0.000219208895039984
STXBP3	-0.75508928742994	-1.68773604188124	-5.0939426744967	0.0000440262171716739	0.000431101636495798
RNF103	-0.754970432278048	-1.68759700497102	-5.50135997930004	0.0000167131039389069	0.000188274798399028
OAS3	-0.754891237046558	-1.68750436864562	-3.70481179319277	0.00126236764480569	0.00761645924095382
MAP2K5	-0.754746622551323	-1.68733522315408	-6.91801292137058	6.60191898779129E-07	0.0000127615981048073
ARSA	-0.754369088276861	-1.6868937275381	-3.54283099283114	0.00186124960604218	0.0105752939188974
lcag0023.o.17.a_5.1.fwd2	-0.754085876900897	-1.6865626107112	-3.73981650030212	0.00116043438770214	0.00709361743159227
ENSOCUT00000015736	-0.753352635536161	-1.68570564286519	-3.75735068349442	0.00111247462454295	0.00684406349650097
TCF12	-0.752902813455817	-1.68518013373216	-4.39149431932343	0.000239715326949676	0.00181176214462303
DCAF5	-0.752735695676436	-1.68498493845997	-6.69058670553103	0.0000010910047759075	0.0000192425728514262
DYSF	-0.750650790753495	-1.6825516479217	-3.34574375147523	0.00297400308260493	0.0156976860822402
CEP55	-0.750606599843532	-1.68250011080018	-3.25601389282747	0.00367510738585659	0.0187782884236234
KLC4	-0.750305612254912	-1.68214912960559	-3.49030576454314	0.0021098098535839	0.0117554052754874
ARL4C	-0.750249115490103	-1.68208325697122	-3.2947615526269	0.00335456320141285	0.0173646085617438
SPATA7	-0.749850177203564	-1.68161818665359	-6.14772228348017	3.71569502657765E-06	0.0000524092459986027
lcap0004.b.10.c_5.1.rev2	-0.74958795036459	-1.68131256049141	-4.57363332595942	0.000154186089179937	0.00123483745855359
ADH5	-0.748519871338252	-1.68006828498105	-5.19096762929308	0.0000349141230901088	0.000353561248074547
lcaf0029.l.19.a_5.1.fwd1	-0.748300351896054	-1.67981266644422	-6.18230888311588	3.43294231001643E-06	0.0000492144654863708
ILDR2	-0.747252973413021	-1.67859358611469	-6.49473703453481	0.0000016904511697157	0.000027436798920559
lcag0018.n.17.a_5.1.fwd1	-0.746194481307334	-1.67736246909708	-4.33910515660284	0.00027218505440715	0.002020770868363
FAIM	-0.746152471236033	-1.67731362641794	-2.93208894518347	0.00780137718028064	0.0353749075113041
LOC100353638	-0.745407307725844	-1.6764475042334	-5.58834234260551	0.0000136168504508238	0.000157899022326133
TBXAS1	-0.744663062043602	-1.67558289528086	-3.31642882457861	0.00318735708714494	0.0166320586656149
TBC1D1	-0.743860876228667	-1.67465147514589	-4.87327288485211	0.0000747833965167417	0.000670653238041056
FAM92A1	-0.742901611552284	-1.67353835005022	-3.47453857067243	0.00219057967739055	0.0121282726393624
ZSWIM5	-0.742692468631772	-1.67329576009213	-5.77245934316454	0.0000088472705448439	0.000109373656273863
COQ2	-0.742203561214582	-1.67272880166906	-4.73962136603448	0.00010321857515298	0.000873174523616686
KCNAB2	-0.740779116622958	-1.67107804837019	-2.828121327789	0.0098880287661956	0.0431185701252894
lcai0002.b.22.a_5.1.fwd1	-0.740511987590188	-1.67076866064403	-3.11546585671316	0.00510679552561443	0.0247977520436176
PAX5	-0.740273259284712	-1.67049221499108	-4.90399959098734	0.0000694525012742649	0.000631563106395595
ZFYVE16	-0.74018580913549	-1.67039095979722	-4.49630873285173	0.00018593867365645	0.00145556811690175
TLK1	-0.738854980494536	-1.66885080122816	-5.24652628330979	0.0000305825143378801	0.000317135137767582
PRKCH	-0.73842118044473	-1.66834907445281	-3.05336690761736	0.00589918655618432	0.0280305297510414
lcaw0003.h.10.a_5.1.fwd1	-0.738167726951399	-1.66805600367344	-4.66541505119706	0.000123486190050903	0.00102356330864415
DGUOK	-0.737984671382089	-1.66784436672893	-5.71507451749847	0.0000101161223746749	0.000122820335666487
FAN1	-0.73724125020333	-1.66698514743335	-6.65899593771114	1.17046665190483E-06	0.0000204117223399714
TSPO	-0.737218907900562	-1.66695933186081	-4.58413536902465	0.000150316094163783	0.00121009862855592
PIBF1	-0.737136600223493	-1.66686423231951	-7.82460392487745	9.53989228181481E-08	0.0000025654540766397
lcaw0036.b.05.a_5.1.fwd2	-0.737129440583137	-1.6668559602187	-5.63513365809604	0.0000121995314613915	0.000144034561955069
ADD1	-0.736639746902574	-1.66629027565399	-4.92721510234403	0.0000656806490731212	0.000604281707049292
KLF7	-0.73596738044111	-1.66551388380785	-3.7962921816899	0.00101285554057418	0.00630047445900094
GLO1	-0.735242787479463	-1.66467759021014	-6.15460899215453	0.0000036575551805038	0.0000518441072805823
ANXA3	-0.735195124265676	-1.66462259412921	-3.88848801706443	0.000810825581331831	0.00520779619234239
GLTP	-0.734371676216037	-1.66367274743412	-3.95087002046099	0.000697338754062718	0.00455588620964361
STAB1	-0.734309206367999	-1.66360071063446	-3.08635179015667	0.00546458616218047	0.0263005243676557
CENPC	-0.733956881081888	-1.66319448685509	-6.99168676480474	5.6185833978235E-07	0.0000110625128835739
NAE1	-0.73224530007795	-1.66122248026277	-5.31841001993913	0.0000257752427870855	0.000273244705377619
CKLF	-0.731753869683894	-1.66065670844798	-2.92626012187962	0.00790625430770549	0.0358182128353135
A_04_P101948	-0.731498762934973	-1.66036308625593	-3.9111451815474	0.000767631504873443	0.00496201340537898
SGOL2	-0.731136723478734	-1.65994647601327	-4.76466527876528	0.0000971637228149958	0.000828565497434228
lcaw0019.h.05.a_5.1.fwd2	-0.731090647762914	-1.65989346273006	-3.29200881922965	0.00337640799690941	0.0174602336004491
ING2	-0.730972550909251	-1.6597575919003	-3.54273434691053	0.00186167944157077	0.0105752939188974
ATP5J	-0.730926846900654	-1.65970501226874	-3.86037764761881	0.000867777988960557	0.00553476385485863
lcas0004.e.02.a_5.1.fwd1	-0.730921917639926	-1.65969934155905	-3.82687422635646	0.000940852317664907	0.00592207730700205
BAZ2B	-0.730828759394977	-1.65959217429111	-5.50361817045095	0.0000166242889122914	0.000187694185690231
ZNF292	-0.730307822359298	-1.65899302690737	-5.51780540242766	0.0000160771766581894	0.000182425920047018
MCCC1	-0.730102993430861	-1.6587575054472	-2.9496723973334	0.00749301537932552	0.0341921875329349
KDM7A	-0.730040163893175	-1.65868526793691	-4.74223500155186	0.000102569298617455	0.000869507917825239
VNN3	-0.729897489237331	-1.65852124113872	-2.78318723087989	0.0109459133821244	0.0470191058525803
ENSOCUT00000001821	-0.729806277060256	-1.65841638699643	-5.18755614901488	0.0000351995384844966	0.000355918224977274
UGP2	-0.729701810484612	-1.65829630423213	-6.2721795661498	2.79665087402328E-06	0.0000415720604461822
TMEM102	-0.72962825854505	-1.65821176259515	-5.79533884623681	8.38773831483016E-06	0.000104481029769517
ZNF217	-0.728900788776044	-1.65737583066875	-7.15829420880962	3.91178146540948E-07	8.16488106489926E-06
A_04_P071858	-0.728567221730262	-1.65699267134762	-3.54972975572342	0.00183081759270387	0.0104435933028154
ENSOCUT00000014827	-0.728478893849771	-1.65689122636705	-6.85641443403801	7.55909894473378E-07	0.0000143366639307747
ARHGAP24	-0.728398478918816	-1.65679887484678	-4.15824572167005	0.000422018274376055	0.00296590791433444
ESRP2	-0.72780114272534	-1.65611303268894	-4.6064228487699	0.000142423596235351	0.00115719890091668
ARMC9	-0.727413863046391	-1.65566852236162	-4.5899438826456	0.00014821775442654	0.00119703368470705
RFX2	-0.727052433868493	-1.65525379024938	-2.97217351735641	0.00711542983276671	0.0327736079788674
RING1	-0.725968845217001	-1.65401101838103	-3.94231266665094	0.000711919851868006	0.00464060398410083
SEMA4A	-0.725884483293142	-1.65391430253462	-3.37013671465757	0.00280714366877634	0.0149343602156611
lcaw0064.b.11.a_5.1.fwd2	-0.725753968335461	-1.65376468616709	-3.48717920037119	0.00212559064662092	0.0118302422780432
ENSOCUT00000016904	-0.725297840575774	-1.65324190849961	-4.31291713678402	0.000290031254450694	0.00213594498250307
ANXA6	-0.725145523988299	-1.65306737204804	-2.95796899357021	0.00735160811956151	0.0336613072844301
lcap0006.f.05.c_5.1.rev2	-0.725074087486875	-1.65298552077474	-2.76638063175555	0.0113685713978013	0.0485036570842011
BCKDK	-0.724926620994824	-1.65281656786953	-3.55483068064084	0.00180863099287351	0.0103522152482121
VPS53	-0.724042038337576	-1.65180346066682	-3.08106780164132	0.00553206639632734	0.0265555007995294
ZUFSP	-0.723470754634742	-1.65114950292759	-5.64575879275921	0.0000118991866041766	0.000140901479471678
FAM49B	-0.722837745923983	-1.65042518994147	-7.54920169224818	1.69711645888198E-07	4.07429317220511E-06
ELK3	-0.722380515035329	-1.64990220636806	-3.85074735841891	0.000888186850648828	0.00564705162429567
RAB37	-0.722116461628221	-1.64960025590736	-5.09212691341396	0.0000442179861619614	0.000432139096202924
lcaw0040.h.05.a_5.1.fwd1	-0.721602478162611	-1.64901266378492	-4.24477723603189	0.000342145150482653	0.00246476667418512
RWDD3	-0.721134251122542	-1.64847756314642	-6.29883272316337	2.63218228655017E-06	0.0000396540131755374
SEMA4C	-0.720813776042789	-1.64811141694712	-5.2347065343843	0.0000314559622138456	0.000324250763004748
lcaw0080.f.10.a_5.1.fwd1	-0.720664400826084	-1.64794078195597	-4.36925815814348	0.000252994034285217	0.00189534244926062
TMSB15B	-0.72032274592543	-1.6475505675543	-3.74217144793561	0.00115387628291999	0.00705781235668824
lcaf0026.n.20.a_5.1.fwd1	-0.719787023562572	-1.64693888885378	-3.05231386434125	0.0059135960018815	0.0280857464442106
F2	-0.719610795614778	-1.6467377244174	-7.69549835148593	1.24815808900693E-07	3.20248271786374E-06
SLAMF6	-0.719599255073734	-1.64672455173173	-2.91938615689815	0.00803167191999822	0.0363047432254497
lcap0021.g.03.c_5.1.fwd1	-0.719497981625928	-1.64660895999893	-6.36560684578888	2.26222287653247E-06	0.0000349698335987083
TTC3	-0.718933824083534	-1.64596518897882	-4.79369042032884	0.0000905926416642373	0.000782133299786142
OR1G1	-0.718654802684289	-1.64564688532564	-3.53467125743938	0.00189788559838074	0.0107379808209508
CDC42SE2	-0.718250173036137	-1.645185398919	-6.13221180460066	3.85012534192404E-06	0.0000538162558202874
NAGPA	-0.717893771609912	-1.64477902474649	-4.52775684269536	0.000172300542586821	0.0013625746088668
FBXO28	-0.717044986285239	-1.6438116313168	-5.61351760433418	0.0000128346119662955	0.000150649623674315
BCL3	-0.716850299141888	-1.64358981909096	-3.70473411640566	0.00126260338623497	0.00761645924095382
SLC4A11	-0.715249667484247	-1.64176731123552	-2.87434959214787	0.00890171446981341	0.0396151862242558
CAPN15	-0.714346801670318	-1.64074018366511	-3.66198307617415	0.00139916057310123	0.00833074725679395
ITSN1	-0.71425243517201	-1.64063286656915	-3.03464839709987	0.00616043915388759	0.0290593830064646
SCN1B	-0.71400497578674	-1.64035147987812	-5.70752363304846	0.0000102963652077461	0.000124783025279436
CWC27	-0.713845805916331	-1.64017051292213	-3.2101162204114	0.00409342084698964	0.0205149745459232
SIPA1L3	-0.713657849735833	-1.63995684329997	-4.32764777619233	0.000279853476088294	0.00206931303794802
P2RY12	-0.713236561187149	-1.63947802126703	-5.4734069122568	0.0000178533065695972	0.000199778500513792
SNX2	-0.712953665875891	-1.63915657067486	-6.76151384084932	9.3213423119345E-07	0.0000168840356876785
ADCY4	-0.712234220772394	-1.63833935765282	-4.13700645274651	0.000444315021403453	0.00309560469080192
HRSP12	-0.712006947774799	-1.63808128442249	-3.86257927455618	0.000863177860712931	0.00551065878620598
ULK1	-0.711084389830058	-1.63703411799236	-4.49268916146848	0.00018757637035385	0.00146667828092673
TLR1	-0.710360671492187	-1.63621311669572	-5.43187107976843	0.0000196954225697198	0.000217015974507274
SERPINE1	-0.710025438631473	-1.63583296103877	-3.39820391989211	0.00262644238590925	0.0141259819858435
DPH6	-0.70981411066534	-1.63559335951182	-5.44459158730505	0.0000191116113943428	0.000211276661199151
GPSM2	-0.709582460649271	-1.63533075736752	-3.56162775122939	0.00177947692740965	0.0102201951160209
UBR3	-0.709002132596469	-1.6346730733538	-6.80447788251275	8.47644356739656E-07	0.0000157357167128573
EP300	-0.708138753266154	-1.63369509763526	-5.83783245206642	7.59777614116599E-06	0.0000968489733265647
WIPF1	-0.70723538031997	-1.63267244631553	-5.6798129348426	0.0000109863420299651	0.000131640036387601
INO80C	-0.707118198767777	-1.63253983941219	-3.80162090487961	0.000999928580418412	0.00623546794637389
ZNF354A	-0.706114781817384	-1.63140477720964	-3.85165807736849	0.000886236640210061	0.00563643145156649
IRF2	-0.705843481752334	-1.6310980189575	-5.16201883665655	0.0000374125627456607	0.000373791586717806
GBA2	-0.705623631680216	-1.63084947738406	-4.17117992521693	0.000408990550314634	0.00288138778049575
ARHGEF39	-0.705012465291784	-1.63015874977547	-6.48532097621166	1.72662833401605E-06	0.000027889132240378
PPP2R5A	-0.704987500762382	-1.63013054160064	-6.60268325834984	1.32715697762942E-06	0.000022577361354233
EFCAB11	-0.704514140431726	-1.6295957698481	-7.45928659577571	2.05278970013319E-07	4.78003354220609E-06
CROT	-0.704445425656062	-1.62951815494134	-5.51866167900923	0.0000160447474557726	0.000182267684380758
lcaw0008.d.03.a_5.1.fwd2	-0.704282959715634	-1.62933466065744	-3.97924351234343	0.000651081719921534	0.00430519623375224
HIST1H2AC	-0.703946989400169	-1.62895527046753	-3.38031814610368	0.00274023298371983	0.014628617216561
BMPR2	-0.703917852938356	-1.62892237265307	-6.24454507627904	2.97830378079843E-06	0.0000438930344793702
PI4KB	-0.703877381767913	-1.62887667798549	-4.31011172234503	0.000292011169095627	0.00214895468320209
A_04_P086312	-0.702422111190873	-1.62723443130243	-4.23359311912712	0.000351551680762155	0.00252620547767083
ENSOCUT00000030080	-0.702355177962534	-1.6271589381981	-5.5442464210811	0.000015105879142925	0.000172778317828958
NCOA1	-0.702253619378609	-1.62704439830119	-5.49517132372575	0.000016958986085411	0.000190618246502426
MAT2B	-0.701282949110508	-1.62595006277045	-4.04501360049189	0.000555253300619688	0.00374921621893455
lcaw0022.c.02.a_5.1.fwd1	-0.700164059223851	-1.62468953733425	-3.58746148062433	0.00167282378052031	0.00972074411541048
DCAF17	-0.700043715261383	-1.62455401775696	-4.59300170697133	0.000147124965910915	0.0011891859347398
TBCC	-0.699842987196159	-1.6243280026316	-5.61110705508956	0.0000129074893714235	0.000151416803097968
ENSOCUT00000017025	-0.699519557910225	-1.62396389493913	-4.06867360341096	0.000524328128669602	0.00356632035796025
lcaw0001.f.10.a_5.1.rev2	-0.698966504069299	-1.62334147140796	-4.50201382125689	0.000183386463651421	0.0014383840151351
FAM188A	-0.698837505649026	-1.62319632699587	-6.13854020588288	3.79468613703453E-06	0.0000532260224040038
ZNF24	-0.698474828043153	-1.6227883246452	-4.07372097501121	0.000517956133529341	0.00352812730522421
PSIP1	-0.697882043711521	-1.62212167932989	-6.75192994572431	9.52132604492354E-07	0.0000172307771066352
HERC2	-0.697367952179404	-1.62154375368822	-4.86543166325889	0.0000762087726689906	0.000678901857186558
CASP9	-0.697209205496506	-1.62136533723637	-4.91623291761059	0.000067438435659144	0.000616308970529256
PPP1R35	-0.69714545866927	-1.62129369727803	-5.66622005347968	0.0000113418359816583	0.000135255926786597
STK10	-0.696755121351976	-1.62085509742872	-7.43618114513929	2.1560286926694E-07	4.97442496308672E-06
UBASH3A	-0.696340279677392	-1.62038909348454	-5.83894357942065	7.57817003078997E-06	0.0000966684615327243
DYRK2	-0.695892413326336	-1.61988614234327	-3.52553035982871	0.00193976781709824	0.0109503372679352
NNT	-0.695304408039286	-1.6192260530604	-6.01529003525045	5.03752359323743E-06	0.0000672404242644058
ENSOCUT00000012412	-0.695276358227509	-1.61919457132434	-6.09266183540778	4.21586981970766E-06	0.0000580821134805415
A_04_P066044	-0.694899898314882	-1.61877211037015	-4.06582338348367	0.000527960772133604	0.00358778200820346
ELF2	-0.694287750693111	-1.61808539746841	-5.54830995938474	0.0000149619893197382	0.000171327111357685
KIF11	-0.693289507389346	-1.61696618365059	-7.29649436448007	2.90500927959735E-07	6.33254295558981E-06
ALDH1A1	-0.693256296316781	-1.61692896125664	-6.78257697153898	8.89683279890427E-07	0.0000163138259462362
ACAT1	-0.693142829781253	-1.61680179639667	-4.35127648922362	0.0002642690654625	0.00197217766452229
PSENEN	-0.693128535539266	-1.61678577718195	-3.34110661304488	0.00300679996757091	0.0158500300829137
CDK18	-0.692974783758203	-1.6166134812773	-4.03996513918037	0.000562083384733019	0.00378898378021836
SAP30L	-0.692559075785213	-1.61614772636673	-6.38186120723042	2.18051323252292E-06	0.0000340674913662632
UBL7	-0.692469031597458	-1.61604685947255	-4.79725839855239	0.000089816429663015	0.000777431253232681
ENSOCUT00000003203	-0.69165058911416	-1.61513033430937	-4.4576612834045	0.000204192406540689	0.00157943296948639
DAPP1	-0.691645507489376	-1.61512464532338	-4.40760847029241	0.000230530986383069	0.0017528709428946
TDRD3	-0.690669400995487	-1.61403224505828	-7.73971002172818	1.13811969832483E-07	2.97328235585716E-06
GUCA2A	-0.69015574050174	-1.61345768355852	-3.5126533431743	0.00200031087424238	0.0112323004262587
ABCG1	-0.689892827610419	-1.61316367812944	-4.38746801448817	0.000242066834914299	0.00182674770697585
lcao0019.g.12.c_5.1.fwd1	-0.68848205098164	-1.61158697537379	-4.10694924829027	0.000477890008617065	0.00328969943730858
C10ORF128	-0.688074970337783	-1.61113230318285	-4.32851882390934	0.000279262964562634	0.00206646386194731
TTC14	-0.687147594768349	-1.61009698762402	-3.96414926899518	0.00067529691131673	0.0044305636442155
CPSF2	-0.686977308440111	-1.60990695347547	-4.3946778751508	0.000237872229851046	0.001801686813919
AMACR	-0.68653798526469	-1.60941678629632	-5.58886977716166	0.0000135999743317141	0.000157794172228909
PANK2	-0.68634030120093	-1.60919627243508	-3.40364795639275	0.00259273290633945	0.013970793525813
SMIM8	-0.686251248961538	-1.60909694575484	-7.54095755706557	1.72690517477023E-07	4.12124692301207E-06
RBM26	-0.686173343595808	-1.60901005705146	-4.70147435522052	0.000113180325056481	0.000947497135198521
TMX1	-0.685830927090503	-1.60862821181912	-4.01724013074939	0.000593877776355088	0.00398284708659028
GSR	-0.685827122102148	-1.6086239692014	-2.9747659280124	0.00707311910952561	0.0326421987761609
lcaw0025.d.04.a_5.1.rev2	-0.684589873367921	-1.60724501194788	-5.09405304744062	0.0000440145874761232	0.000431101636495798
A_04_P089295	-0.684100296287339	-1.60669968753647	-4.87392292883156	0.00007466644660826	0.000669902702709832
PARN	-0.683396238888341	-1.60591578463796	-3.43718341026574	0.00239421724768579	0.0131008757954054
NUF2	-0.68334670175102	-1.60586064401383	-5.29095480363005	0.0000275136095495499	0.000288943537145475
PPP1CB	-0.682599816871194	-1.60502950327367	-7.20836515588199	3.51097051215408E-07	7.38954734125469E-06
FAM118B	-0.682301455507059	-1.60469760411005	-4.51423400092792	0.000178037406508547	0.00140243623069814
PLXNC1	-0.682102110258073	-1.60447588937826	-6.26367048455969	2.85134358354728E-06	0.0000422914303827756
MELK	-0.681780357014816	-1.60411809528896	-3.87240319785528	0.000842944230161957	0.00539002624886417
ERP27	-0.681736805355471	-1.60406967136819	-4.86572368884911	0.0000761551997850224	0.000678724793836249
lcaw0035.h.05.a_5.1.fwd2	-0.681288697076187	-1.60357151669203	-3.60970786299441	0.00158603585902409	0.00928390998909132
ZNF396	-0.681147213631449	-1.60341426398711	-8.200747737819	4.41558957284509E-08	1.35609492042838E-06
lcaw0049.g.01.a_5.1.fwd1	-0.680732280795397	-1.60295317308182	-4.08921357590391	0.00049887530093168	0.00341548141106931
MLYCD	-0.680136497057202	-1.60229134487854	-3.72521159786285	0.00120193622831362	0.00730298627773542
GSTK1	-0.679946059281317	-1.60207985412475	-3.1172984913888	0.00508504745112046	0.0247040583117386
lcao0023.g.10.c_5.1.fwd1	-0.679908297639913	-1.60203792123422	-3.87666857344676	0.000834306149591117	0.00534157484585641
APH1A	-0.679455723180451	-1.60153543961851	-5.20875274451546	0.0000334637117207897	0.00034041721286876
RICTOR	-0.679281803881168	-1.60134238348044	-6.74367073136658	9.69719889550602E-07	0.0000175018799420504
PCBD2	-0.678638491735978	-1.60062848807715	-4.17393568579215	0.000406267143178901	0.00286621113762152
SPTY2D1	-0.678490303137936	-1.60046408555034	-4.38245421645622	0.000245027411125054	0.00184498770649751
RSU1	-0.678488445250983	-1.60046202449146	-3.01133633821916	0.00650140367042303	0.0303901770085079
CENPE	-0.678172015999198	-1.60011103037826	-4.73077824297986	0.000105446244881847	0.000890150152728481
CCDC110	-0.677681895578214	-1.59956752404443	-2.76688379217857	0.0113556957472693	0.0484589880808259
lcaw0074.b.12.a_5.1.fwd1	-0.677599506254346	-1.59947617866646	-4.67057865979376	0.000121954365153065	0.00101253290309688
lcaw0017.e.05.a_5.1.fwd1	-0.677309546924816	-1.5991547410627	-3.98665421542575	0.000639510719764154	0.0042399687022678
CELF2	-0.676891009450148	-1.59869088065438	-5.16844018714549	0.0000368431633558075	0.000369937685101035
ARHGEF6	-0.676299475707903	-1.59803551987107	-5.77028732953896	8.89220821002657E-06	0.000109746849121541
lcag0001.n.14.a_5.1.fwd1	-0.676211980765551	-1.59793860695324	-3.64355931161006	0.0014624065010064	0.00865074647379468
NDUFB3	-0.676128429554241	-1.59784606775646	-4.37295971397383	0.000250733533107541	0.00188302566139153
C9ORF64	-0.675934592204799	-1.59763139907601	-6.9183200602769	6.59747184766585E-07	0.0000127615981048073
NUDT18	-0.675582984148237	-1.5972420779732	-4.3014015219938	0.000298244954705832	0.00218684014477061
ENSOCUT00000016735	-0.675503396434155	-1.59715396694772	-4.77685694199985	0.0000943470081846798	0.000811066772318452
HDAC8	-0.675354027190443	-1.59698861437918	-4.47245041869787	0.0001970039662341	0.00152617457226432
NSD1	-0.675111916789627	-1.59672063320426	-4.12298262482092	0.000459677050962247	0.00318610294579545
LPAR2	-0.674844917010079	-1.59642515522902	-4.57154925043355	0.000154965898463345	0.00124058947807977
AMN1	-0.674726809144004	-1.59629446742228	-7.31143126312833	2.81349801170593E-07	6.16642839518834E-06
FANCL	-0.67351484291742	-1.59495402988617	-5.21901871518297	0.0000326544605621928	0.00033448936495607
MBOAT1	-0.673512949194766	-1.5949519363054	-4.28587531746826	0.000309688841168817	0.00225433778056463
TEX9	-0.673408623739173	-1.59483660488288	-3.08258522369928	0.00551260599247747	0.0264873353770232
MARCH5	-0.673114952744643	-1.59451199741347	-4.87213418896566	0.0000749887060669642	0.000671896137722772
CA13	-0.672249441330015	-1.59355569382317	-3.79663063556308	0.00101202959118527	0.00629843519426335
CECR2	-0.671991467011906	-1.5932707689575	-5.97821709565137	5.48750890036099E-06	0.0000725258558209128
ENSOCUT00000003412	-0.6717005872728	-1.59294956215036	-4.63315773703994	0.00013350384407113	0.00109488372446283
ENSOCUT00000006010	-0.671579265194055	-1.59281561019173	-4.48280347625256	0.00019212336009832	0.00149665236411513
ZNF148	-0.671390069509778	-1.59260674132355	-4.1557754470077	0.000424553091706675	0.00297956389308566
NCKAP1L	-0.670632519393381	-1.59177069303467	-3.07844440347935	0.0055658670123867	0.0266884408719452
VPS54	-0.67010632937281	-1.59119023693993	-4.86630571975357	0.0000760485380120009	0.000678074215421745
CCDC51	-0.6700622324782	-1.59114160193817	-3.54176569238494	0.00186599294783981	0.0105962306048462
ENSOCUT00000017912	-0.668412240766823	-1.58932287403555	-4.31877474920316	0.000285940454111143	0.0021096749548376
BOLA1	-0.668211445179634	-1.58910168604822	-5.11288877587063	0.0000420747878984694	0.00041481663135143
RPA1	-0.667978015557306	-1.58884458847181	-4.66357383711886	0.000124037072544157	0.00102770658789979
AKR1A1	-0.667965525083077	-1.58883083273279	-2.7644461949981	0.0114182019562928	0.0486844673589438
TNRC6A	-0.667953997953585	-1.58881813802943	-5.84964450231758	7.39197101529726E-06	0.0000948338090382913
RNF145	-0.667171552910642	-1.58795667681446	-5.18651730040501	0.0000352869207524253	0.00035662275855261
ANAPC13	-0.666541651655902	-1.587263503591	-3.13666435636725	0.00486063426077372	0.0237559539752676
A_04_P054507	-0.666403238105588	-1.58711122730816	-4.61524212996151	0.00013941678746349	0.00113643582885051
ENSOCUT00000031019	-0.666100761660238	-1.58677850734512	-4.65908864992641	0.000125389394023555	0.0010363533748143
lcaw0081.f.12.a_5.1.fwd2	-0.665709282920605	-1.58634798962693	-3.94117898321413	0.000713874132896508	0.00465034048667577
SCAF8	-0.664853842625285	-1.58540764969909	-3.92287082073727	0.000746181824612951	0.00484200847659602
CASC4	-0.664668033673081	-1.58520347351731	-4.34567458589474	0.000267883388194246	0.00199619208472383
ENSOCUT00000008484	-0.664526999549713	-1.58504851571364	-3.16843359093525	0.00451308579090842	0.0222800426471758
CA5B	-0.664397655175774	-1.5849064150534	-4.22037388109615	0.000363003569031092	0.00259645521570463
lcaw0033.b.11.a_5.1.fwd2	-0.663800035528994	-1.58425002195933	-3.77343510223911	0.00107020526617627	0.00661432171565584
lcaw0008.e.06.a_5.1.fwd1	-0.663490702931524	-1.5839103745449	-3.20835325637452	0.0041103774946826	0.0205845906260311
NCAPD3	-0.663078976499644	-1.58345841158566	-4.64548313219836	0.000129583035960346	0.00106699539805844
NENF	-0.662846689240643	-1.58320348064437	-3.42764647279095	0.00244910708509875	0.0133324094346105
lcaw0023.b.08.a_5.1.fwd1	-0.662724309456427	-1.58306918761823	-2.90281728413287	0.00834185147744754	0.0374850592413353
GIN1	-0.662685645940625	-1.58302676271299	-4.72268564301729	0.000107527280432802	0.000906577849509205
MGEA5	-0.662658335062002	-1.58299679557418	-6.40563692782273	2.06640114467723E-06	0.0000324660310889928
lcaf0011.n.10.a_5.1.fwd2	-0.662370592375495	-1.58268110146216	-3.32931244239581	0.00309181329710126	0.0162212654679546
ENSOCUT00000003747	-0.661753495397991	-1.58200427174644	-4.77831699809057	0.0000940152493506098	0.000808563258932529
INO80B	-0.661031803461194	-1.58121308984317	-3.10887938899127	0.00518570225604156	0.0251384873263993
MICALL1	-0.66071553013161	-1.58086648803053	-2.94886805762205	0.00750686240814375	0.0342398601958404
NUGGC	-0.660215697677006	-1.58031887991471	-3.8085155212248	0.000983444845077777	0.00615363344813811
lcaw0009.g.04.a_5.1.fwd1	-0.660145627630947	-1.58024212750029	-3.68547145716818	0.00132242458106107	0.00793927746996484
LGALSL	-0.659690794138144	-1.57974400853584	-3.6460084845948	0.00145383930011112	0.00860765172922935
C4orf29	-0.659314544709714	-1.57933207097147	-5.29269951484622	0.000027399681257051	0.000288190276699489
lcag0020.o.22.a_5.1.rev2	-0.65907826425329	-1.57907343367412	-3.43472526102825	0.00240824889507655	0.0131633512197102
ITGAE	-0.659067325681902	-1.57906146112171	-3.04447822736099	0.00602188595567835	0.0285100582349066
ADRBK2	-0.659046075542036	-1.57903820254742	-5.29168220686376	0.0000274660523673632	0.000288737592266926
OSCP1	-0.658990467083214	-1.57897733993534	-4.39445558870532	0.000238000458612561	0.001801686813919
FAM72C	-0.658945648778802	-1.57892828869037	-3.01047988854884	0.00651426971900826	0.0304343581796808
VPS26B	-0.656368201219346	-1.57610997183505	-6.78235260813278	8.90124849315542E-07	0.0000163138259462362
XPC	-0.6562697530788	-1.57600242325577	-3.41290046622835	0.00253640889049138	0.0137149927173899
CCDC57	-0.655111314571183	-1.57473745106887	-5.52472448048808	0.0000158170300936086	0.000179890807535553
PSME1	-0.65502613502792	-1.57464447822755	-3.17974816856332	0.00439521721130382	0.0218104126804833
RPS6KA1	-0.654394747987818	-1.57395549506426	-3.56425115926623	0.00176834848747351	0.0101707810493122
HEMK1	-0.653973106824343	-1.57349555901493	-3.06941404922599	0.0056837465500346	0.0271413046493117
WDR83	-0.65337787867575	-1.57284649899934	-2.86569633461124	0.00907889095193312	0.040208228134089
C5ORF42	-0.653220500613183	-1.57267493257188	-3.8430603479757	0.000904818037764291	0.00572748111773989
GLB1	-0.652711845458226	-1.57212054776759	-3.55942983413491	0.00178885338879744	0.0102652203645946
METTL9	-0.652376608531934	-1.57175527886662	-4.70390785627004	0.000112516855680489	0.000942726500464394
S100A5	-0.651437095279763	-1.57073205209167	-4.30218838363319	0.000297676379073695	0.00218346599683262
NR3C1	-0.650812298270025	-1.5700519525668	-3.00135872379448	0.00665282043971838	0.0309900807809453
CSRP1	-0.65074786975327	-1.56998183805406	-4.14349397691153	0.000437382658911007	0.00305364350633813
PINK1	-0.650721570578997	-1.56995321880434	-2.87068624984419	0.00897631503113609	0.0399044324057224
TMEM106B	-0.65010551959276	-1.56928296990701	-5.58798085071359	0.0000136284292752267	0.000157942360449722
lcaf0010.o.12.a_5.1.rev1	-0.649942785795582	-1.56910596716778	-4.92065993708568	0.0000667242085292365	0.000611724628218426
RNF125	-0.649905607360279	-1.56906553162779	-3.77676818690306	0.0010616466424745	0.00657352802727373
SMPD1	-0.649761099726934	-1.56890837395782	-3.69058192572683	0.00130628664579279	0.00784706997302665
METTL21C	-0.649669809845568	-1.5688091007754	-5.78337843685638	8.62484347885956E-06	0.000106905598369963
RBCK1	-0.649640868548271	-1.56877762987276	-5.09666935479687	0.0000437398231429418	0.000428922842134924
LRRC2	-0.649243133745725	-1.56834519512941	-3.73872321026567	0.0011634915015573	0.00710801814833029
ARV1	-0.649040670663709	-1.56812511416066	-3.53392206023501	0.00190128464964882	0.0107511722103387
FMNL3	-0.647581249341441	-1.56653961063505	-3.47936998658519	0.00216551333460629	0.0120159144864022
lcaw0070.h.05.a_5.1.fwd1	-0.647472168175557	-1.56642117014528	-4.34327875426275	0.000269444238385602	0.00200433492827159
lcaw0011.b.05.a_5.1.fwd1	-0.647444987842249	-1.56639165909323	-4.28878458279789	0.000307511572016884	0.00224091826467586
KLHL35	-0.647406616099078	-1.56634999791229	-2.86067778042114	0.0091831837288879	0.0406076150751394
FAM32A	-0.647152084961852	-1.56607367501137	-3.81232400649795	0.000974455037279017	0.00610496838596391
CTNNBIP1	-0.646693924485355	-1.56557641181878	-3.3962912127291	0.00263838723386813	0.0141750855333614
CAMK4	-0.646647472000077	-1.56552600356037	-3.81472665981308	0.000968825530355405	0.00607510732921129
C16ORF62	-0.645720288230932	-1.56452020266104	-3.84548656607485	0.000899535769445323	0.00570121128639638
GSG2	-0.645619927721015	-1.56441137121738	-3.38161865847875	0.00273179920236539	0.0145951988153962
PIK3R1	-0.644777135529595	-1.56349774178557	-3.37125750364539	0.00279970060914312	0.0149026346906345
lcaw0074.e.11.a_5.1.fwd1	-0.644337708840843	-1.56302159263801	-5.3898870056241	0.0000217541096323012	0.000236721380990713
ACAP2	-0.64397708507735	-1.56263094023333	-6.44858872856742	1.87551053759297E-06	0.0000299902621607126
LMNB1	-0.643825186765668	-1.56246642278529	-6.78904571624067	8.77048375973426E-07	0.0000161693582680576
PCED1B	-0.643729146685391	-1.56236241299679	-3.70476004002064	0.00126252470577799	0.00761645924095382
GUCY1A3	-0.643122352607622	-1.56170542528243	-2.89408080376985	0.00850998536212614	0.038107631205857
NRM	-0.642530327711555	-1.56106469471312	-5.29094374126729	0.000027514333444793	0.000288943537145475
lcao0042.c.12.c_5.1.rev1	-0.642049460779679	-1.56054446051235	-7.37932987813639	2.43343833105171E-07	5.45816423875762E-06
STAG2	-0.642017936322545	-1.56051036128966	-3.39767772288234	0.00262972320507857	0.0141398517876916
EML4	-0.641866752008131	-1.56034683932471	-3.8104490476891	0.000978870610010255	0.00613072507053065
CARF	-0.641544990773499	-1.55999887726148	-8.35587516911547	3.23144128790293E-08	1.05319887412526E-06
EME1	-0.640456779666471	-1.55882262866199	-2.91418686072331	0.0081277975616059	0.0366816263692283
ADAM15	-0.640188767328224	-1.55853306996668	-3.77391795358114	0.00106896119935867	0.00661068973825066
lcaw0027.c.12.a_5.1.fwd1	-0.640021527156943	-1.55835241208455	-3.20310901569835	0.00416122176812528	0.0207926888746165
TTC5	-0.639062754906105	-1.55731712143167	-4.55960645470997	0.000159511657612759	0.00127148480020171
SLX4	-0.63857203077844	-1.55678749936483	-4.6381801924059	0.000131891951306935	0.00108342890832964
lcaw0080.f.12.a_5.1.fwd2	-0.638539644494478	-1.55675255227297	-4.17409284020214	0.000406112380338333	0.00286621113762152
NECAP2	-0.638341736562585	-1.5565390126556	-3.51788843165706	0.00197547696925156	0.0111207538051048
CRAMP1L	-0.638165995478375	-1.55634941528014	-5.75400115203262	9.23665865937775E-06	0.000113372808480918
PRMT9	-0.637942863990213	-1.55610872428327	-3.61943240198931	0.00154950422804843	0.00909915864762435
NIPBL	-0.637010369732026	-1.55510324941913	-5.2210592091775	0.0000324959903884655	0.000333471607057528
PPP1CA	-0.636843837787098	-1.55492375242561	-4.00761475692482	0.000607877972600175	0.00406098776919161
FUCA1	-0.636409982781068	-1.55445621770161	-3.19315873423549	0.00425937413510117	0.0212094718984445
FLOT2	-0.636397326624342	-1.5544425811709	-2.85894062124321	0.00921955007126958	0.0407058696921333
MBD4	-0.635798041894448	-1.55379701144025	-5.66960712928364	0.0000112521723604314	0.000134345735437943
ALDH3A2	-0.635567796388232	-1.55354905451029	-4.19912330446207	0.000382198992789184	0.00271830936185019
TK2	-0.635530940956106	-1.55350936768198	-6.13316461543192	3.84172569744833E-06	0.0000537734808881197
INCENP	-0.635324892215913	-1.55328750805016	-4.36603172869207	0.000254981025161893	0.00190781122169794
ZMAT5	-0.634730129889297	-1.55264728509057	-4.39714545025822	0.000236453419214896	0.00179248956335206
DYM	-0.634055308485655	-1.55192120328968	-3.4438061361083	0.00235681018678311	0.012927797053972
lcao0049.h.08.c_5.1.fwd2	-0.633477311353044	-1.55129957063886	-4.50091201299542	0.000183876609855082	0.00144166705943988
ITFG1	-0.633373728404586	-1.55118819407591	-4.26461956438269	0.000326071226272026	0.00235994489384518
STAU2	-0.633330061537095	-1.55114124409527	-4.09688655838465	0.000489686067113043	0.00336285603947866
ENSOCUT00000002895	-0.633063980826968	-1.5508551886962	-4.47325262837651	0.00019662138416181	0.00152562381617909
CAB39L	-0.632727394187537	-1.55049341005683	-3.17885988541544	0.00440436188904393	0.021843063814515
ENSOCUT00000003828	-0.632487210083454	-1.5502353008499	-3.54339319064386	0.00185875114635422	0.0105682301985166
PTPRA	-0.632411967172087	-1.55015445134787	-4.35457053959907	0.000262166598328667	0.00195793831054357
lcaw0042.g.01.a_5.1.fwd2	-0.631941384645078	-1.54964889984878	-3.77758964691137	0.00105954772881301	0.00656541191875438
IQGAP2	-0.631373201151425	-1.54903871436892	-5.65898013244666	0.000011535941332168	0.000137173315976451
ATP2A1	-0.630313636110028	-1.54790146453151	-6.29395067902234	2.66154987643043E-06	0.0000400066698590012
PLXDC2	-0.629526007730033	-1.54705663014149	-3.2910824722121	0.00338379027449501	0.0174849419468647
lcao0024.b.02.c_5.1.rev1	-0.62907402171997	-1.54657202430967	-2.78999720114624	0.0107789409022581	0.0464671608575962
SLC25A11	-0.628729944330833	-1.5462032166286	-2.92276675965187	0.00796975557459701	0.0360653374036246
TMEM218	-0.628484826672728	-1.54594053497668	-5.86664919570492	0.0000071056322895414	0.0000915685512322092
KDM1B	-0.628445787538983	-1.54589870259975	-7.68846172734935	1.26665808054137E-07	3.22974784569025E-06
SLC25A46	-0.628162013062087	-1.54559465812618	-3.75476741663258	0.00111941542457984	0.00688045940857098
GCA	-0.628105218831563	-1.54553381426867	-3.70111511123581	0.0012736349952498	0.00767381276527713
SMARCAL1	-0.627374583898391	-1.5447512960847	-6.61616016348882	1.28779908761448E-06	0.0000220007202906962
ENSOCUT00000012972	-0.627366816290041	-1.54474297901808	-3.18452276088096	0.00434637820170388	0.0215893340909296
VDAC1	-0.627277160356727	-1.54464698432323	-3.65023026118068	0.00143918743478827	0.00853595798336437
A_04_P045742	-0.627269067547435	-1.544638319638	-4.85449259862134	0.0000782432173213299	0.000696409581655425
SH3BGRL2	-0.626797222848869	-1.54413321619619	-5.16142900281249	0.0000374653100913836	0.000374133007367699
NIT1	-0.626693714644346	-1.54402243413988	-4.97633901670472	0.0000583673727593268	0.000544780177070602
lcaf0034.i.24.a_5.1.fwd2	-0.626634822738927	-1.54395940725985	-3.32790249052634	0.00310213181089841	0.016246265973769
FCHO2	-0.626369551601366	-1.54367554254486	-3.22683588381283	0.0039359449300903	0.0198790879593477
A_04_P034006	-0.626309946942001	-1.54361176721355	-6.18768783875793	3.39098759855812E-06	0.0000487518002927607
CYP2J1	-0.626021572898801	-1.5433032521993	-4.32768778112454	0.000279826328086032	0.00206931303794802
ENSOCUT00000014243	-0.626016301220474	-1.54329761290394	-6.69697453630338	1.07562175568687E-06	0.000019118637554287
SCP2	-0.62559199514612	-1.54284378569334	-4.97079505265466	0.0000591497281268772	0.00055157121478313
BCKDHB	-0.625029059066267	-1.54224188925487	-3.97185146635799	0.000662830791424091	0.00437012693972636
CCM2	-0.62438412747901	-1.54155261106635	-2.80227091937989	0.0104841012447603	0.0453350724070333
CYB5A	-0.624274525363874	-1.54143550315077	-2.94953768165865	0.00749533285471816	0.0341950157100188
ERAP1	-0.624073325457711	-1.54122054777573	-4.47292959064752	0.000196775354444136	0.00152579621244523
lcaf0033.c.16.a_5.1.rev2	-0.624001987879461	-1.54114434024742	-3.82976962325383	0.000934303719624088	0.00588637645313368
AASDH	-0.62356646275134	-1.54067916516578	-3.34145379144657	0.00300433232852401	0.015841168000296
NFAM1	-0.62355184844356	-1.54066355837098	-4.11826725441145	0.000464960414700199	0.00321571413139368
lcap0012.a.09.c_5.1.fwd2	-0.623515119024487	-1.54062433528116	-3.68353300579749	0.00132859715159636	0.00796446542483746
lcau0004.c.03.a_5.1.rev2	-0.623264347227224	-1.54035656451405	-5.19652677385265	0.0000344540436377539	0.000349608739018458
C11ORF83	-0.623237306592893	-1.54032769366672	-2.96880720786052	0.00717073403285738	0.032983084012289
ABCB1	-0.623017375182384	-1.54009289655962	-2.97217924654128	0.00711533605944017	0.0327736079788674
APAF1	-0.622943482838958	-1.54001401768661	-6.43390471010915	1.93865032729279E-06	0.0000308438348280659
lcai0006.k.23.a_5.1.rev1	-0.622834891567764	-1.53989810560437	-4.39277897228908	0.000238969870268207	0.00180816345865598
CTCF	-0.622560523741011	-1.53960527980791	-2.98073990860252	0.00697653550658803	0.0322926228662561
CEBPA	-0.621754828335353	-1.53874570342155	-3.72897702338428	0.00119109811727038	0.00724806594503325
PNPLA8	-0.621740652299132	-1.53873058365816	-4.91683819773068	0.0000673403296579133	0.000615691747603127
ENSOCUT00000005855	-0.621659694208695	-1.53864423887217	-4.16458387725131	0.000415583364498178	0.00292374436874687
PAQR7	-0.621273546307023	-1.53823246457408	-3.15733871853745	0.00463163546573776	0.0228205483245817
SLC35A5	-0.621253816104081	-1.53821142795143	-5.74221422472282	9.49440904231827E-06	0.000116323836332345
ENSOCUT00000023450	-0.621053434668289	-1.53799779471558	-2.75650074989656	0.0116242182894612	0.0494268534486654
CLK1	-0.6197968038261	-1.53665873556888	-5.11821234860482	0.0000415423943393151	0.000410371214704504
MTMR3	-0.618811911739187	-1.53561005479532	-4.99404768469063	0.0000559377353549532	0.00052624841920573
GKAP1	-0.618574748557622	-1.53535763815623	-5.69834259498125	0.0000105199356751405	0.000127026490263187
GFRA4	-0.61840819708324	-1.53518039950833	-3.90363313871763	0.000781693561428506	0.00504320042097789
MED12	-0.618054567191282	-1.53480414594576	-3.20778976998698	0.00411581161012008	0.0206066809473126
C12ORF57	-0.618034757393374	-1.53478307153269	-4.2867610484419	0.000309024340387292	0.00225112776277788
lcaw0034.b.01.a_5.1.fwd2	-0.617960595025264	-1.534704177367	-4.37024623938111	0.000252388633800832	0.00189192849349325
CAT	-0.617449123514297	-1.53416018274918	-6.91263744242364	6.68025237190093E-07	0.0000128636370243622
NDUFA1	-0.616890695933804	-1.53356646644034	-3.43502317622543	0.00240654405562479	0.0131576032487498
PIGV	-0.616660876140969	-1.53332219038258	-5.16930304315097	0.0000367673236318337	0.000369729122612278
CLDN12	-0.61641589715739	-1.53306184442553	-4.5145528298868	0.000177899964683135	0.00140190183436921
HMGB1	-0.61610404020369	-1.53273048934803	-3.06700782080171	0.00571556076128779	0.0272609104555668
SNX4	-0.615139644019766	-1.53170624967742	-4.9130914374297	0.0000679499423392522	0.000620352087444385
VTI1B	-0.614329793558058	-1.53084667445043	-5.70574176868084	0.0000103393741798406	0.000125228908436771
ENSOCUG00000006039	-0.613685548013871	-1.53016321679151	-6.04200582455178	4.73676682435227E-06	0.0000640751896414395
ATF7	-0.612850212670349	-1.52927749291626	-3.41548110464006	0.00252091393566947	0.0136531993794715
HRH2	-0.61283345655893	-1.52925973130031	-3.24388386785387	0.00378143797633823	0.0192143601713937
PEBP1	-0.611974433187395	-1.52834943578272	-2.80841845396092	0.0103393242992688	0.0447859505453487
ENSOCUT00000023991	-0.611687183527291	-1.52804516208606	-3.95329750641617	0.000693256753756712	0.00453068706494734
SNX15	-0.611417698369896	-1.52775976079027	-4.87087605460973	0.000075216212455535	0.000672737544973084
lcaf0031.h.14.a_5.1.rev2	-0.610942256432568	-1.52725636862047	-4.3214398247447	0.000284098396026608	0.0020982375968454
FLNA	-0.610560411866214	-1.52685219631769	-3.55486530911084	0.00180848128161082	0.0103522152482121
LHFP	-0.610358009220565	-1.52663800188434	-3.43273379423128	0.00241967558258999	0.0132150503211843
LRRK1	-0.609871670852366	-1.52612345273562	-5.19076114042444	0.0000349313317281475	0.000353561248074547
ARPC2	-0.60985957795685	-1.52611066058372	-4.72835749701436	0.000106064457129007	0.000894619051713764
PHKB	-0.608755600962802	-1.52494329911117	-7.2424816310945	3.26228491996528E-07	6.94597704629395E-06
RAB5C	-0.608617814781576	-1.52479766467392	-3.15683142346373	0.00463712742252278	0.0228364353409422
BBX	-0.608567382989458	-1.52474436378037	-3.31767107572628	0.00317802075661611	0.0165919372938729
SLC25A44	-0.608504166363681	-1.52467755334619	-4.32963886858704	0.000278505482332096	0.00206161610625986
LOC100353213	-0.608296782818656	-1.52445840078642	-3.1464887700354	0.00475048067706629	0.0233281345443979
ASB9	-0.607843674441205	-1.52397968810435	-5.10898065305595	0.0000424700204906793	0.000418099292631116
ROGDI	-0.607660361555137	-1.52378605926436	-3.78142011650964	0.00104981452792854	0.00651027223569481
GABARAPL2	-0.607410719214019	-1.52352240783548	-5.01511689088564	0.0000531798320452128	0.000504782364304749
A_04_P095323	-0.607066017048793	-1.52315843712468	-3.1911867955394	0.00427909066218349	0.0212971198709414
lcaw0066.d.12.a_5.1.fwd1	-0.606818929828066	-1.52289759145213	-4.07409017325143	0.000517493081143073	0.00352616564289032
lcaf0007.o.21.a_5.1.fwd1	-0.606789478143824	-1.52286650280213	-5.08568264589057	0.0000449054411676549	0.00043758364586304
YWHAB	-0.60606311236935	-1.52209996541289	-2.91255421079653	0.00815820882912974	0.0367859060300719
HBP1	-0.605534286229924	-1.52154213529694	-4.89706748189281	0.0000706206453495731	0.000640739206590586
lcaw0025.c.01.a_5.1.fwd1	-0.605466470329913	-1.52147061475985	-3.12075404452546	0.00504428327803465	0.0245237638875631
C20ORF196	-0.605125668299014	-1.5211112463406	-3.1267614962067	0.00497416579161202	0.0242296607919345
FAM8A1	-0.604385658202225	-1.52033121382638	-4.29073226590286	0.000306062504523041	0.0022319735576043
CTDSP1	-0.604251759973864	-1.52019011664104	-5.16449880262926	0.0000371916076993666	0.000372878726869408
CEP44	-0.604015301703708	-1.51994097731584	-3.63883434933848	0.00147907512602591	0.00873908219079316
lcaw0021.a.03.a_5.1.rev2	-0.603737075208519	-1.51964788205712	-3.07298271155492	0.0056368773430135	0.0269686421479757
TMSB10	-0.603376148032069	-1.51926775070503	-3.7354224201201	0.00117276967607546	0.00715599115889486
IGSF9B	-0.602851255333914	-1.51871509926024	-3.14752658231537	0.00473898653497862	0.0232926319588358
TUBA8	-0.60261453617322	-1.51846592707851	-3.1327576719518	0.00490512000321441	0.0239512550556957
ENSOCUT00000000449	-0.602448325428952	-1.51829099696035	-4.53682493363247	0.000168557894664518	0.00133612479902901
STIM1	-0.602283670873407	-1.51811772453833	-4.90314568864776	0.0000695953336931331	0.000632576358866014
lcaw0003.e.04.a_5.1.fwd1	-0.601773199773026	-1.51758066152935	-4.41891128380801	0.000224300139368537	0.00171066013145061
EFCAB14	-0.601357919549037	-1.51714388832143	-6.03991697831141	4.75960688017528E-06	0.0000641686758905559
C6ORF62	-0.600590044976252	-1.51633660320037	-5.90146574132935	6.55414566165438E-06	0.0000852250496559345
PSEN2	-0.600471184115993	-1.51621168030006	-3.33123431198871	0.00307780225430887	0.0161676943916797
CAPN2	-0.599591374324122	-1.51528731917538	-2.82015282939396	0.0100682409816961	0.0437623025147436
ACTR1A	-0.599262379214029	-1.51494180937144	-4.98011630729654	0.0000578403273471159	0.000540612470267104
BET1	-0.598803756023361	-1.51446029595097	-4.39103544682135	0.000239982165291779	0.00181309856463129
NBN	-0.5985726067027	-1.51421766780279	-5.01299520439847	0.0000534512136249316	0.00050664204462747
MED7	-0.598264505874786	-1.51389432718586	-5.06607434112653	0.0000470644780099233	0.000454083957962356
IFI44L	-0.598185181529868	-1.51381109034717	-4.15479706435646	0.000425561230699161	0.0029835204694544
ERLIN2	-0.598150654554647	-1.51377486183658	-6.75151076877431	9.53017270946856E-07	0.0000172313050910337
CLDN9	-0.598099015916081	-1.5137206799951	-4.98166299693443	0.0000576259085630281	0.000539359224106186
TMEM234	-0.597985180673629	-1.51360124521665	-3.43508807071449	0.00240617284925736	0.0131576032487498
UBR2	-0.597980893621399	-1.51359674746919	-4.80072040848582	0.000089069682705434	0.000772607354282413
MEF2A	-0.597928642314329	-1.51354192924772	-5.9299601151945	6.13541353062285E-06	0.0000803507798009138
ARL3	-0.597727842143179	-1.51333128297777	-3.0359597890149	0.0061417789610806	0.0289849371682487
KAT6B	-0.597223300421623	-1.51280213076493	-3.21167639172488	0.0040784713330051	0.0204606592924391
lcaw0070.a.05.a_5.1.fwd2	-0.596304685589472	-1.5118391828792	-4.01438420236503	0.000597997960496814	0.00400428022617248
PFN4	-0.596065200106521	-1.51158824038808	-2.8925126908873	0.00854050476124053	0.0382018314236968
SMAP2	-0.595992558050598	-1.51151213136296	-3.31526930006131	0.00319609578053508	0.0166733388271271
FOCAD	-0.595679462772347	-1.51118413691554	-3.24212890809003	0.00379706719660845	0.0192889098295302
ACBD5	-0.595334087362368	-1.51082240879035	-5.28701277215597	0.0000277727944332931	0.000291353971601765
KIAA1614	-0.595117660389427	-1.51059577863896	-3.97340037334738	0.000660351608831356	0.00435948938219638
FAM214B	-0.593636009597845	-1.50904519001439	-4.48523565979621	0.000190994501292742	0.00149051191206447
lcao0026.h.12.c_5.1.rev2	-0.593423189017703	-1.50882259814497	-3.41107747028212	0.00254741080310694	0.0137670910641749
TRIM8	-0.593195600460236	-1.50858459658198	-3.63159116881669	0.00150499133205766	0.00888178593914605
TAF3	-0.592503368405927	-1.50786092311684	-4.22506015508761	0.000358901808193124	0.00257259794328324
FKBPL	-0.592210299616911	-1.50755464765265	-3.07095934955358	0.00566340531647138	0.0270698409787296
ANKRD32	-0.591928989375425	-1.50726071913271	-4.63008294656329	0.000134500424822396	0.00110260787821437
lcaw0005.g.05.a_5.1.fwd1	-0.591654335777728	-1.50697380113226	-3.75320523371105	0.00112363348608578	0.00689955059545508
ENSOCUT00000003407	-0.591062460724522	-1.50635568210063	-4.57584053629868	0.000153364506051878	0.0012302142098355
ROCK1	-0.590993043617518	-1.50628320362461	-6.22033374826447	3.14736355306591E-06	0.000045971136102867
lcaf0017.k.14.a_5.1.rev2	-0.590814784674039	-1.50609709924557	-5.6983164125792	0.0000105205802741463	0.000127026490263187
RCAN3	-0.590746114644715	-1.50602541308344	-5.60886746489773	0.0000129755757067275	0.000151950026677271
FCHSD2	-0.590701853007155	-1.50597920918964	-3.82103015890885	0.000954208712492008	0.00599341921357283
FBXW8	-0.590659292346688	-1.50593478225079	-2.9925638996405	0.00678909371640117	0.0315480749104257
DCTN1	-0.589306895188646	-1.50452376496365	-2.79024530615643	0.0107729036068636	0.0464542548596547
TMCC2	-0.589070095782268	-1.50427683745133	-4.03037789188809	0.000575284932139913	0.00386761986086853
ALG8	-0.588680653685043	-1.50387082672322	-3.25478659436482	0.00368573223022575	0.0188182556606355
TOM1	-0.588537712057699	-1.50372183120567	-4.57898250280142	0.000152202566000536	0.0012223541006311
A_04_P034005	-0.588373908417238	-1.50355110827364	-4.79560196846395	0.0000901759476258897	0.000779872879811365
PDE5A	-0.58804591844025	-1.50320932180732	-3.18214043935762	0.00437068071563007	0.0216993470481195
ATG4A	-0.587773135687677	-1.50292512396819	-3.65492535920976	0.00142306368011379	0.00846025638868124
SLC27A3	-0.587537548428141	-1.50267972137543	-3.72130754346311	0.00121327615159416	0.00736522249710956
lcap0010.d.06.c_5.1.rev	-0.587281816751714	-1.50241338043956	-3.58476574978557	0.00168365257724236	0.00976450625131458
lcap0008.h.02.c_5.1.rev2	-0.587095117370171	-1.50221896547865	-2.94265653116086	0.00761462565849331	0.0346685782127876
FBXO38	-0.586931682842426	-1.50204879747064	-4.1075410282266	0.000477205172773528	0.00328860756358549
SMC2	-0.586816868024483	-1.50192926382554	-4.62195356451711	0.000137171467581117	0.00111957578573269
STXBP2	-0.586682994467932	-1.50178990015003	-2.97517885652727	0.00706640204452914	0.032622385968578
ANXA7	-0.5864974568017	-1.50159677501341	-4.92526128162709	0.0000659899538599365	0.000606096511922864
ENSOCUT00000030853	-0.586221864893004	-1.50130995875203	-5.03620465461053	0.0000505571337758029	0.000483304123641302
NSMCE1	-0.585951343388071	-1.50102847268415	-3.5837305488783	0.00168782928543557	0.00978150629540133
RAD50	-0.585936982410889	-1.50101353111456	-3.45701050939303	0.00228392736053761	0.0125897276671999
PPP1R12A	-0.584022039849154	-1.49902250193648	-4.91105201190001	0.000068284104871592	0.000622624916398192
lcaw0006.d.09.a_5.1.fwd1	-0.583780323852575	-1.49877136960741	-2.86229039098211	0.00914954730183505	0.0404944367729206
ZFP112	-0.583355805651859	-1.49833041562476	-3.97912235577941	0.000651272610676351	0.00430519623375224
ZNF366	-0.583079872940609	-1.49804386938511	-4.4205068329283	0.000223434272743766	0.00170664130512132
lcap0006.c.10.c_5.1.rev2	-0.583062655353857	-1.49802599135432	-3.01162406438234	0.00649708677976853	0.0303770477990013
C11ORF73	-0.583016041465959	-1.49797759048957	-3.49571604810871	0.00208277324652999	0.0116240561739006
lcaw0033.d.06.a_5.1.fwd1	-0.582003773734251	-1.49692690237899	-3.95683213534184	0.000687355400537131	0.00449649642014255
lcaw0044.e.03.a_5.1.fwd2	-0.581910086894219	-1.49682969694487	-3.38258941287369	0.00272552041829808	0.0145676126504305
CHMP7	-0.581859426846233	-1.49677713688833	-4.66766602273247	0.000122816054678058	0.00101858553593928
TMEM164	-0.581672948715324	-1.49658368078228	-5.3879286007809	0.0000218553108060923	0.00023756593106115
lcaw0049.d.01.a_5.1.fwd1	-0.581656145922189	-1.49656625045997	-3.65829407216618	0.00141160473616976	0.00839708877611675
lcaw0068.f.11.a_5.1.fwd2	-0.581655737524058	-1.49656582681204	-3.88054229390725	0.000826537282773984	0.00529688639822895
SLC36A4	-0.581362325321068	-1.49626148943369	-4.7399306926119	0.000103141517000595	0.000872889258582343
LEMD3	-0.579938520702203	-1.49478554818448	-4.80611783409877	0.0000879179422531622	0.000763623627797841
GPR156	-0.579312431660441	-1.49413699406598	-2.90263932030379	0.00834524447452033	0.0374865999566879
SMC5	-0.579133118531236	-1.49395129873667	-5.59486014652692	0.0000134097900409509	0.00015603696765155
LRRK2	-0.578632691670501	-1.49343318250961	-3.7291960785746	0.0011904705839277	0.00724806594503325
NSL1	-0.57837685674509	-1.4931683736059	-5.56556821087413	0.0000143662456502587	0.000165351382792863
MAGED1	-0.578184848103717	-1.49296966067981	-3.86007742830116	0.000868407152747992	0.00553527116159812
lcag0024.k.22.a_5.1.fwd1	-0.577945344616149	-1.49272183161569	-3.22332114350315	0.00396855292462329	0.0200186809435919
TRPS1	-0.577883434418713	-1.49265777599907	-3.91812805405303	0.000754785185051494	0.00488681555683291
MCM9	-0.576226158306066	-1.49094409035557	-6.59145588373764	1.36088620746699E-06	0.0000230538015061397
KCTD18	-0.576055610559971	-1.49076784928043	-3.53742169574462	0.00188545813566969	0.010682671664883
lcaw0018.b.07.a_5.1.fwd1	-0.575714347370564	-1.49041525638267	-4.24302823337661	0.000343599406911683	0.00247435797426354
PAPD4	-0.575399664032632	-1.49009019967445	-2.98238630203978	0.00695014104668579	0.0321889494050001
COMMD2	-0.574805653272194	-1.48947680086715	-4.09184103475224	0.000495709454043243	0.00339727112056448
RABL3	-0.574498863235567	-1.48916009633381	-6.10801375752698	4.06985833655796E-06	0.0000564178159772543
EYA3	-0.573484770882346	-1.48811371078754	-5.40002043945568	0.0000212380144442651	0.000231731358037046
CCDC3	-0.573480715456516	-1.48810952769539	-2.79614532545457	0.0106302784213075	0.0458785232401918
BLM	-0.57268386586417	-1.48728782108486	-3.76438597592855	0.00109378684881987	0.00674228769504929
ATF7IP	-0.572533410179588	-1.48713272299894	-5.53697885699664	0.0000153667436182053	0.000175264411074684
lcaw0032.h.06.a_5.1.fwd1	-0.571971142960446	-1.48655324983449	-4.77058363632622	0.0000957859337924826	0.000819940619824983
lcaw0022.h.10.a_5.1.fwd1	-0.571817470036172	-1.48639491365649	-2.9815536812126	0.00696347735223543	0.032243301339937
SLC40A1	-0.571643663832604	-1.48621585357211	-4.59473791345607	0.000146508099246001	0.00118512696185259
KDM5A	-0.571592777612903	-1.48616343322647	-4.29501987081975	0.000302896565480506	0.00221530233184762
MAPKAP1	-0.57139993156888	-1.48596479000906	-4.74540307839533	0.000101787803598232	0.00086360991578584
lcaw0005.c.05.a_5.1.fwd2	-0.571117497382136	-1.48567391344331	-4.88721749488275	0.0000723147025278215	0.000653753473211572
MSH2	-0.57100458019327	-1.48555763692456	-3.63073772112954	0.00150807427034113	0.00889737315559783
lcaw0026.f.10.a_5.1.fwd1	-0.570243048335205	-1.48477368681195	-3.32197666259847	0.0031458672129246	0.0164368501693197
AURKC	-0.570133617092724	-1.48466106809305	-4.27797979150999	0.000315675790826746	0.00229294690906323
DN890047	-0.570123263473207	-1.48465041333912	-3.33553431268831	0.00304667765813072	0.0160266861817887
lcaw0019.h.09.a_5.1.fwd2	-0.569943571362405	-1.48446550707302	-3.33116596352892	0.00307829947334385	0.0161676943916797
lcap0007.b.06.c_5.1.rev2	-0.568765532519176	-1.48325385513303	-3.40042569250903	0.00261263375474719	0.014058079502089
MGME1	-0.568700397225729	-1.48318689018793	-5.57137105921361	0.0000141714035821568	0.000163491292089742
MNDA	-0.567745636460911	-1.48220565705383	-2.88424631452829	0.00870312645003266	0.0388257747412088
CDPF1	-0.567349631403385	-1.48179886256862	-4.11939978175786	0.000463685971392147	0.00321057505527006
DOPEY1	-0.567242629242733	-1.48168896422164	-3.60869030592972	0.0015899070881507	0.00929846358000332
CREBRF	-0.567114758353586	-1.48155764299039	-4.491388915615	0.000188168202681154	0.00147073493923314
A_04_P006666	-0.567011905161471	-1.48145202295509	-3.19848932895068	0.00420651577264584	0.0209825757039704
REPS1	-0.566669138005121	-1.48110008941074	-5.14790355802346	0.0000386957515304538	0.000384324372448915
ERCC6L2	-0.566269872863871	-1.48069025240496	-4.29904647722893	0.000299953178107793	0.00219696615034442
ZGRF1	-0.56592618408904	-1.48033755416125	-4.54378515216943	0.000165740708116298	0.00131690309383767
ATAD2B	-0.565910683003265	-1.48032164870966	-6.3638103689746	2.27144402590153E-06	0.0000350854490565249
EPB41	-0.565012459405813	-1.47940028559339	-3.33060939123268	0.00308235132224845	0.0161805369644848
UBE2G1	-0.564995208012107	-1.47938259539313	-3.79492382037932	0.00101620163720547	0.00631738684462734
ENSOCUT00000012242	-0.564989266921473	-1.47937650323385	-4.33692246699985	0.000273629531139382	0.00202999853267382
CENPT	-0.564709222221275	-1.47908936608381	-3.06487716821208	0.00574387469631759	0.0273765083135894
CXORF56	-0.564533512484146	-1.4789092347528	-5.08423481575931	0.0000450613740545574	0.000438466761452606
NUP37	-0.564446236697755	-1.47881977089609	-2.91758776326636	0.00806479721160041	0.0364381214526818
NFKBIL1	-0.564022629161217	-1.47838562007204	-4.27492014235705	0.00031802682656819	0.00230752750026531
ENSOCUT00000015315	-0.563787951162841	-1.47814515597413	-2.83988913038357	0.0096275039472791	0.0422201577413663
LHB	-0.563159403418138	-1.47750130372735	-3.17273603267695	0.00446790909421716	0.0220895004849588
NOD2	-0.563028808734012	-1.47736756438699	-3.96715137244881	0.000670410505678727	0.00440593055969996
MBNL1	-0.563005829030166	-1.47734403259562	-4.08805251872563	0.000500280676475343	0.00342393930872115
CHN2	-0.562746559765995	-1.47707856035514	-3.43220504351018	0.00242271836171534	0.0132186001264595
MMRN2	-0.562608475380687	-1.47693719179233	-5.30213747615048	0.0000267916364974389	0.000282384689864685
RNF170	-0.562391146321386	-1.47671472121734	-5.93202684168908	6.10612560015846E-06	0.0000800192464791098
TMEM258	-0.562164833060506	-1.47648308951201	-4.12381610174039	0.000458749419880802	0.00318076792262964
C3ORF38	-0.560882738659636	-1.47517155119939	-5.37587707155603	0.0000224886910229347	0.000243269180764743
lcap0011.c.08.c_5.1.fwd1	-0.560878632517304	-1.47516735262966	-3.21044156696621	0.00409029900545338	0.0205044307037934
CD22	-0.560829406764182	-1.47511701975749	-3.26826387575399	0.00357067667479032	0.0183190447232875
lcaw0040.c.12.a_5.1.fwd2	-0.560044177238759	-1.47431436206428	-3.74927171814913	0.00113432406987036	0.00695299921342935
INTS3	-0.559765488490454	-1.47402959284399	-3.76433430807507	0.00109392295638075	0.00674228769504929
TMEM237	-0.559632136084477	-1.47389335039299	-4.84601496538512	0.0000798575227110098	0.000706407651491067
ASXL2	-0.559278652517167	-1.47353226697381	-4.42564652517369	0.000220667801727039	0.00168999652562206
ARID4A	-0.558826747445361	-1.47307077483217	-4.42100659101501	0.000223163755672318	0.00170522168693165
ASF1A	-0.558178120460354	-1.47240863995755	-6.17242098061439	3.51145605802079E-06	0.0000501615233479821
RBBP9	-0.55761563913539	-1.4718346857195	-3.53806148937928	0.00188257879149928	0.0106745336790739
FAM149A	-0.557453601430182	-1.47166938444973	-4.53340980144422	0.00016995773022069	0.00134616146366699
TAF12	-0.557442649950561	-1.47165821306864	-4.54126096497948	0.000166756878294605	0.00132288973714452
NADK2	-0.557349843210899	-1.47156354620983	-5.0491315980189	0.0000490144878279164	0.000470118958966615
RBMX2	-0.557282712253755	-1.47149507354706	-3.38127935123856	0.00273399715190053	0.0146030683196978
lcaw0035.h.04.a_5.1.fwd1	-0.556957458558718	-1.47116336431573	-2.95420311336317	0.00741547367380782	0.0339074848440039
SLC10A7	-0.556714650752357	-1.470915786081	-6.3966428736307	2.10883135500241E-06	0.0000330553160719522
DOCK2	-0.556434042810023	-1.47062971695173	-5.82216127194002	0.0000078798740070399	0.0000995711557401491
DBT	-0.555846760760521	-1.470031185284	-6.27412463614967	2.78430026064726E-06	0.0000414915335769285
ZNF143	-0.555189470090607	-1.46936159283373	-6.64996858000676	1.19424695486571E-06	0.0000207009657185071
TBC1D23	-0.555144285813859	-1.46931557409844	-5.80715044974242	8.16010302315962E-06	0.000102150898130815
BRCA2	-0.555034983526075	-1.46920425918738	-5.10793493677471	0.0000425764110380004	0.000418941900892723
HMGB2	-0.554928700527682	-1.46909602724798	-3.74521536405329	0.00114545373365237	0.00701481578085313
CRYZL1	-0.553643893187767	-1.46778829062598	-4.98234890685479	0.0000575310777285716	0.000538805676786376
ENSOCUT00000013216	-0.553382926571217	-1.46752280894677	-4.5329041993016	0.000170165962593009	0.0013472809821338
NDUFB5	-0.553273283165275	-1.46741128289283	-3.62883459456317	0.00151497140701153	0.00892760505559575
lcaw0035.g.06.a_5.1.fwd2	-0.552896222145884	-1.46702781218043	-4.00524248244492	0.000611378574512121	0.00407896232123986
BRCC3	-0.552563595709234	-1.46668961459125	-6.30852748950405	2.57484334618963E-06	0.0000389943569014673
lcag0022.n.05.a_5.1.fwd1	-0.552320565631234	-1.46644256330179	-3.74119363618611	0.0011565948567497	0.00707229314045311
lcaw0034.a.06.a_5.1.fwd1	-0.552060190129895	-1.46617792576359	-2.77523263777556	0.0111440629920912	0.0477219547075405
lcap0014.h.09.c_5.1.fwd2	-0.551944941075183	-1.46606080546713	-3.35216819941497	0.00292914108418382	0.0154852387710316
lcaf0003.o.03.a_5.1.rev2	-0.551379360853142	-1.46548617779964	-5.09279540928113	0.0000441472857664056	0.000431657587333467
CLDN5	-0.550621662505919	-1.46471671170582	-2.95481559562275	0.00740505047695511	0.0338675128762102
BSDC1	-0.550048681294495	-1.46413509986498	-6.4092853828867	2.04943945627407E-06	0.000032275066089345
ENSOCUT00000003969	-0.549895898188647	-1.46398005444149	-2.99059208480963	0.00682001246936573	0.0316371928046901
XRCC5	-0.549006296661347	-1.46307760631171	-2.9563885345547	0.00737834661114737	0.0337683838767849
THAP3	-0.548925310652674	-1.46299547842833	-4.80644414155396	0.0000878487959498435	0.000763352220889451
CRCP	-0.548822274210713	-1.46289099587199	-4.91368394606754	0.0000678531690464213	0.000619817927860779
lcaw0016.g.04.a_5.1.fwd1	-0.548767349313101	-1.46283530315356	-4.61157590981417	0.000140658901485569	0.00114517040975034
VPS39	-0.548458229951182	-1.46252190201071	-3.55090482151866	0.00182568303882336	0.0104261150462093
PLEKHM3	-0.548208647727643	-1.46226891167937	-4.16697646341501	0.000413179785517313	0.00290790789819584
LANCL1	-0.547957369849269	-1.46201424674841	-6.88639662887026	7.0765759191792E-07	0.0000134977644094799
KIF20A	-0.546290032693297	-1.46032555819722	-6.39188751115986	2.13162474322104E-06	0.0000333866139797498
NDUFB11	-0.546184625786575	-1.46021886705843	-4.3189529008978	0.00028581694656048	0.00210953643738409
ADAMTS4	-0.545765165893187	-1.45979437387055	-3.74410461691119	0.00114852012362131	0.00702938842824848
DR1	-0.545626714502386	-1.45965428822671	-5.16300354895256	0.0000373246700392751	0.000373654823027375
ENSOCUT00000021923	-0.545164175633205	-1.45918638710573	-3.61857379853986	0.00155269608370114	0.00911524468607062
OSMR	-0.544750507772949	-1.45876805061531	-3.82621088877636	0.000942358991569201	0.00592600524763873
VSNL1	-0.544612782616382	-1.458628797715	-4.58495132210171	0.000150019535739086	0.00120867739554267
LRRC57	-0.54418686463175	-1.45819823926402	-5.33757117007015	0.0000246284562769691	0.000263584679240548
TMEM263	-0.543895116690315	-1.45790338601397	-5.85913128873135	7.23080283214811E-06	0.0000929376688540567
GMIP	-0.543426875974669	-1.45743028606066	-3.46998894847636	0.00221444376591663	0.0122368522175838
SMEK2	-0.543379517748407	-1.45738244491721	-3.64661888425726	0.00145171183035453	0.00860011167264735
TERF2IP	-0.54225151626827	-1.45624340513026	-4.90417790247932	0.0000694227124627014	0.000631563106395595
ERP44	-0.542090980599138	-1.45608137088432	-3.76550296889263	0.00109084846557332	0.00672812146272796
CCDC132	-0.542041855378318	-1.4560317906896	-4.84580154531998	0.0000798985929371022	0.000706460693125159
CAPZA2	-0.541995889557107	-1.45598540068416	-3.66196791432692	0.001399211496859	0.00833074725679395
LOC100355320	-0.541875099650438	-1.4558635031427	-3.18285880603332	0.00436333868695057	0.0216682366451081
CHPF2	-0.54185177355738	-1.45583996432677	-3.66879444216015	0.00137646712988647	0.0082098907107413
ZC3HAV1	-0.541804785078374	-1.45579254849067	-4.75472415300477	0.0000995231240825648	0.000846714471176152
ADCYAP1	-0.541674404595475	-1.45566099029323	-6.05393054924927	4.60850568021542E-06	0.0000625923947477404
DROSHA	-0.541428123083074	-1.45541251658121	-4.45416113700447	0.000205931855675292	0.00159105463636814
DNAJC10	-0.541144992008371	-1.45512691770827	-4.54635922521526	0.000164710861430673	0.00130923684725202
PEPD	-0.540432721071294	-1.45440868635988	-3.38604951409445	0.0027032551151669	0.014472680541857
CCDC66	-0.539954364654567	-1.45392652597302	-3.84395225726175	0.000902872646352292	0.00571696348407038
lcap00.h.05.c_5.1.rev1	-0.539862319806519	-1.45383376750824	-3.28641409073437	0.00342123342192837	0.0176648253228611
HINT1	-0.539722581912529	-1.4536929575486	-3.16898913405532	0.00450722767099164	0.0222620352499052
UROS	-0.53884496463208	-1.45280891895364	-3.24086618971549	0.00380835144227966	0.0193364796446677
HIBCH	-0.538651687004692	-1.45261429940846	-6.16663926650737	3.55821349826825E-06	0.0000506140792952818
RPA3	-0.53861886854314	-1.45258125567922	-3.22450850209438	0.00395750798455618	0.019972970640173
CLN6	-0.538423536772406	-1.45238459869098	-3.30651443691138	0.00326283389127931	0.0169892104398668
lcai0002.i.23.a_5.1.fwd2	-0.538149811314232	-1.45210906095333	-3.62264191208623	0.00153762996816073	0.00904013162903389
CEP83	-0.538101813336725	-1.45206075057819	-5.49872193903079	0.0000168174698323995	0.000189238814169939
TNFSF12-TNFSF13	-0.537953337757062	-1.45191131881204	-3.0360693799899	0.00614022202429556	0.0289843805983973
MMS22L	-0.537822071685527	-1.45177922019142	-5.46010099993943	0.0000184235330534644	0.000205020333018166
TTYH3	-0.537734707179084	-1.45169130824107	-3.47545573687661	0.002185799478563	0.0121062032203909
SNURF	-0.53718170389061	-1.4511349632032	-3.02860764497091	0.00624710192549188	0.0293814272149316
PIK3C2A	-0.536806739338392	-1.45075785407624	-5.67080668977727	0.0000112205906612127	0.000134048124020252
TOMM7	-0.53651397251778	-1.4504634809346	-3.37200266333962	0.00279476273572006	0.0148842176157783
TMEM59	-0.535494016241516	-1.44943839492827	-4.96173561943039	0.0000604510653837965	0.000562664213937352
FAM63B	-0.535309625525793	-1.44925315418316	-4.94305609040475	0.0000632263710880306	0.000586058705225547
ZBTB44	-0.534986109164909	-1.44892820363728	-6.51869708734492	1.60185679810899E-06	0.000026236197713437
ZNF782	-0.53491327410364	-1.44885505573866	-3.97020528758435	0.000665475803381513	0.00438326148845992
lcaw0062.c.05.a_5.1.fwd1	-0.53468570625769	-1.44862653424796	-3.84051896495163	0.000910383978124311	0.00575357484398322
SPOPL	-0.534683129400809	-1.4486239467989	-5.52012470919324	0.0000159894929392479	0.000181749642653686
ENPP4	-0.534575488136715	-1.44851586720382	-4.06508081456533	0.000528911293287666	0.00359060710124711
CNST	-0.534445646968148	-1.44838550803266	-3.62133912903996	0.00154243905156147	0.00906295431054583
PTPN9	-0.53436993945305	-1.44830950389628	-3.10119097953391	0.00527930064853047	0.0255369052984392
MAP3K3	-0.534192850622096	-1.44813173680827	-3.26587846135819	0.00359078341309489	0.0184024638559264
SLC6A6	-0.534109350955095	-1.44804792490402	-3.23507013379914	0.00386056700072658	0.0195572285031778
GATA1	-0.534063514723194	-1.44800191933511	-2.77431358173582	0.0111671751145687	0.0477861145437947
lcah0005.c.03.a_5.1.rev1	-0.53385192141537	-1.44778956326535	-3.86952966485368	0.000848813511081212	0.00542583362113544
BPGM	-0.53339699039516	-1.44733309774161	-3.43089473201016	0.0024302748958058	0.0132492007328349
IMMP1L	-0.5331486195693	-1.44708394988626	-3.98058755947506	0.000648967803829412	0.00429277816247357
OIP5	-0.532454989415808	-1.44638837682384	-2.87577932311156	0.00887276028311184	0.0395037881570377
ZNF10	-0.532451126598304	-1.44638450412261	-3.56530159045835	0.00176391177660152	0.0101510602869451
RABGGTA	-0.532348274821846	-1.4462813929946	-3.75676979947413	0.00111403164638993	0.00685154974704917
KIF20B	-0.531844236381651	-1.44577618983771	-4.82541167809593	0.0000839223257357633	0.000734621245097672
CYBRD1	-0.531578398851395	-1.44550980910399	-5.46317783938016	0.0000182900501383655	0.000203760060778185
MEF2D	-0.53153959906215	-1.44547093413722	-4.23471830517603	0.000350593756621047	0.00252112083036813
SORBS2	-0.531130914647782	-1.44506152136376	-3.96838277645192	0.000668416369837979	0.00439831510005769
VPS41	-0.530877337064766	-1.44480755015303	-4.43261714280314	0.000216970615018097	0.00166484652483601
ARHGAP18	-0.530851270060651	-1.44478144521536	-6.15181587740616	3.68102262031481E-06	0.0000520668241702114
ACSL5	-0.530645761842654	-1.44457565445194	-2.97701507579312	0.00703660655429787	0.0325071789000388
DSE	-0.53058118157902	-1.44451099145251	-4.3344998131782	0.000275241800385213	0.00204045651209384
lcaw0012.b.10.a_5.1.fwd1	-0.530065602414127	-1.4439948555491	-4.18010673975598	0.000400233993157288	0.00283058746143754
VTA1	-0.529510712350474	-1.4434395723436	-5.03099648662735	0.0000511924539983749	0.000488913422681492
SKA1	-0.529341891597999	-1.44327067435003	-3.07218370716242	0.00564733861121775	0.0270058628459516
ENSOCUT00000002398	-0.529290895108423	-1.44321965841458	-3.40407256416198	0.00259012158138842	0.0139644807458029
lcao0034.b.01.c_5.1.fwd1	-0.529133221200302	-1.44306193578938	-4.09498699606944	0.000491945174403992	0.00337606804185527
ZNRD1	-0.529018886417749	-1.44294757646169	-4.00923847910085	0.000605493452688194	0.00404774282245124
A_04_P045723	-0.528599593557037	-1.4425282711408	-5.05044471540631	0.000048860475116424	0.000468865026105294
NCAPG2	-0.527856076024314	-1.4417850310929	-3.41458611130098	0.00252627724258589	0.0136748928299288
STRADA	-0.527700262645068	-1.4416293244046	-3.58724426332699	0.00167369380360657	0.00972074411541048
TAF9B	-0.527504530214248	-1.44143374982825	-4.86253825118625	0.0000767416371992382	0.000683346620896134
ZFAND1	-0.527285754922183	-1.44121518237533	-3.55139845943002	0.00182353026506802	0.0104187086581562
SHPRH	-0.527035688748269	-1.44096539435807	-4.68504845442042	0.00011776292305131	0.000979752497356251
TMEM128	-0.526852750382065	-1.44078268690079	-6.56657317107216	1.43880728180188E-06	0.0000240901548379497
HELZ	-0.526518055710585	-1.44044847465031	-4.89597757492921	0.0000708061046613142	0.000641973742073559
MBD6	-0.5262075677499	-1.44013850353804	-3.8264097177692	0.00094190713023919	0.00592501355942466
DNMBP	-0.526120391890785	-1.4400514847886	-3.73440779748855	0.00117563632655453	0.00716913923386656
FAM120B	-0.525511744956727	-1.43944408125832	-2.81472253532199	0.0101928376396485	0.0442370471316094
lcaw0054.e.06.a_5.1.fwd1	-0.525365604171538	-1.43929827717071	-2.8848859663404	0.00869043788684113	0.0387863505244303
PIK3C3	-0.524712713639865	-1.43864707120434	-5.10701486187557	0.0000426702420794464	0.000419660164045024
EEF2K	-0.524473826214337	-1.43840887377982	-4.19477913426121	0.000386246089260567	0.00274225193157785
SYTL3	-0.524386133524282	-1.43832144427707	-2.81925567543715	0.0100887254442263	0.0438324218933577
NUDT13	-0.524185407685156	-1.43812134086837	-6.10541216780479	0.0000040942332776517	0.0000567166758448834
PHACTR4	-0.524076712705198	-1.43801299455992	-5.42266384139818	0.0000201292707824128	0.000221191365029656
TMEM107	-0.523975361532366	-1.43791197585522	-4.77529193552252	0.0000947039250148329	0.000813097381776967
GIGYF1	-0.523543450573757	-1.43748156127191	-2.77332836082067	0.0111920016883607	0.0478720106194438
TMEM143	-0.522618662675132	-1.43656041055421	-4.30678672312833	0.000294375298561553	0.00216398075314847
HSPA4L	-0.522321388613149	-1.43626443105653	-4.93895080784088	0.0000638533735555259	0.000590240775656449
PRTG	-0.522255585527262	-1.4361989227726	-3.96637846428718	0.000671665170694857	0.0044096294761854
LOC100352353	-0.522213831615867	-1.43615735747078	-5.22522570700194	0.0000321748264737263	0.000330814372043795
RERE	-0.521109181026898	-1.43505813357439	-4.90405250516322	0.0000694436600573654	0.000631563106395595
CLCF1	-0.520668830131643	-1.43462018051811	-2.86512361790382	0.00909073542684239	0.0402429874653757
KIAA1109	-0.520290657994947	-1.43424417431929	-3.38006963766082	0.00274184744396248	0.0146333575029921
PHF20	-0.520184999687924	-1.43413913877261	-5.0724656990898	0.0000463494317233311	0.000448616171922794
SETDB2	-0.519782045555624	-1.43373863029449	-4.55189483155757	0.000162517877824809	0.00129255649703433
TSPAN5	-0.519373376803685	-1.43333255611996	-3.38823082129043	0.00268931008783182	0.014421747547686
TMEM109	-0.519125470488051	-1.4330862797723	-3.09974124486116	0.00529713156010811	0.0255985661909063
TMEM261	-0.518939129707073	-1.43290119202753	-3.52305948903851	0.00195124384086196	0.0110027865180967
RAB3GAP2	-0.518844421554692	-1.43280712989636	-6.24468005865158	2.97738775021728E-06	0.0000438930344793702
lcah0005.g.17.a_5.1.fwd1	-0.518390985465933	-1.43235687231894	-3.56368524240982	0.00177074329575689	0.0101816475772582
BPTF	-0.518317495231658	-1.43228391056465	-3.24516231073922	0.00377009185842135	0.0191615418148682
GPS2	-0.518077270619342	-1.43204543937477	-2.89397548233302	0.0085120319099461	0.0381083233452177
OSBPL2	-0.518019035626096	-1.43198763542383	-2.82569904586992	0.00994248244856014	0.0432904196884778
SH3GLB1	-0.51784731589069	-1.43181720030271	-4.91734309196455	0.0000672586048628955	0.000615223805244523
KHNYN	-0.517626100565641	-1.43159766976021	-3.52421622518571	0.00194586307972712	0.0109816682969638
NUCB2	-0.517374828784091	-1.43134835250143	-4.17312263822473	0.000407068758117395	0.00286985611690605
A_04_P071861	-0.517314854297308	-1.43128885094628	-3.26439526081993	0.00360334082224415	0.0184537225633465
ZNF879	-0.517278010117802	-1.43125229852981	-5.15325817492485	0.0000382038067607812	0.000380000531247237
SETD1B	-0.516983971320377	-1.43096062162712	-4.14184319224211	0.000439136337464414	0.00306482470866536
LPCAT2	-0.516482052976687	-1.43046287231576	-4.85269224091071	0.0000785832630517158	0.000698510187284934
G2E3	-0.516155449773338	-1.43013907493343	-4.2210414850192	0.00036241638693091	0.00259409767788287
SALL3	-0.515798975534045	-1.42978574679021	-3.7534983747448	0.00112284077883391	0.00689730374116275
PHC3	-0.515505838624535	-1.42949526239406	-2.98416590086344	0.00692171894307586	0.0320720641710223
ACP6	-0.51511421615997	-1.42910727569812	-3.03296800339978	0.00618442978089033	0.0291384291571212
C11ORF30	-0.51505179208499	-1.4290454408909	-3.56933929169474	0.00174695931257042	0.0100765333544655
A_04_P045724	-0.515002073977033	-1.42899619402358	-5.14207385794241	0.0000392386447051849	0.000389140709823651
NDE1	-0.514748456344924	-1.42874500665061	-3.75310981151404	0.0011238916445084	0.00689955059545508
MAML2	-0.514657031416564	-1.42865446861768	-3.93737085484719	0.000720477780356436	0.00469184075394094
ACTR2	-0.514592316712742	-1.42859038516651	-4.26204681894126	0.000328112002387506	0.00237215791532274
SNX14	-0.514231825111568	-1.42823346254302	-6.07225381544292	4.41829879904978E-06	0.0000604164116839516
MED23	-0.513175436449839	-1.42718804591451	-3.84765604728751	0.000894838328247412	0.00567858651781959
SRSF9	-0.512538956575602	-1.42655854619659	-4.65290537877649	0.000127278067459455	0.00105110079326295
APOF	-0.511955949795383	-1.42598217679329	-3.48250041443593	0.00214942232120527	0.0119496727556491
AKAP11	-0.511942682018217	-1.42596906277665	-4.57495643294644	0.000153693063524913	0.00123235895124156
DHX40	-0.511887124045245	-1.42591414997597	-3.26579314436924	0.00359150458830537	0.0184024638559264
DBNDD1	-0.511769336593919	-1.42579773733664	-4.23378551773359	0.000351387697588697	0.00252592826724894
CUL5	-0.511554522783798	-1.42558545529877	-3.43209327219949	0.00242336204638824	0.0132186001264595
ARFIP1	-0.510791217653741	-1.42483140205204	-5.59915125478816	0.0000132752204068679	0.000154739287867554
A_04_P071860	-0.509921839284966	-1.42397304709142	-2.90043512764127	0.00838737843090422	0.0376422852841517
lcaw0032.g.08.a_5.1.fwd1	-0.509897156798509	-1.42394868512039	-3.94574173731969	0.000706040975530065	0.00460974953942514
LCP1	-0.50976290409638	-1.42381618306089	-3.01958756379366	0.0063786949098911	0.029900543401345
NFATC2	-0.509528331084354	-1.4235846984502	-3.20281317430304	0.00416410813222798	0.0208019508926925
EIF1B	-0.509465515335559	-1.42352271612579	-3.42547385182121	0.00246178271257957	0.0133871654773349
ZNF566	-0.509005755047918	-1.42306913798159	-3.99958839744329	0.000619802932790291	0.0041283302487639
TRIM26	-0.508914506575243	-1.42297913366658	-4.26154157678292	0.000328514272429894	0.00237421402055362
ADAM10	-0.508795221651371	-1.42286148375735	-4.28529328384365	0.000310126277320203	0.00225670645873682
FAM45A	-0.508489540097534	-1.42256003652016	-3.01505109484219	0.00644588093868604	0.0301726548610305
TP53I11	-0.508371909616119	-1.42244405247954	-4.2268173467024	0.000357375751067444	0.00256439699964391
KLHL36	-0.508252916698019	-1.42232673469321	-3.06745433915831	0.00570964412350283	0.0272391406763605
PSMG2	-0.508241108291881	-1.42231509304856	-3.76546186948214	0.00109095644411029	0.00672812146272796
DEDD2	-0.507867878479542	-1.42194718318556	-3.77753628417747	0.00105968395133902	0.00656541191875438
FANCM	-0.507859628168971	-1.42193905154859	-3.42935526118157	0.00243918244575811	0.0132927523870292
HYLS1	-0.507748621250521	-1.42182964589085	-3.19869967224203	0.00420444309977722	0.0209774319830846
VBP1	-0.507558854769327	-1.4216426362619	-2.78500437021474	0.0109011203767634	0.0468566723492889
GLTSCR1L	-0.507306759514411	-1.42139424138832	-5.340699066083	0.0000244462316994949	0.000261908091249047
ENSOCUT00000005300	-0.505661798617059	-1.41977449125777	-5.08728908774898	0.0000447330648201201	0.000436537495933555
A_04_P056327	-0.504847765699151	-1.41897361710244	-2.75512685591974	0.011660197579863	0.0495171198932321
ENSOCUT00000014485	-0.504807441908845	-1.41893395688781	-4.00809348963002	0.000607173959969279	0.00405763035889224
CNR2	-0.503921001917264	-1.41806238428848	-3.20915576794688	0.00410265029641847	0.0205557015392535
NFATC3	-0.503863970140086	-1.4180063273831	-2.81427655089514	0.0102031356090446	0.0442722010851739
REV3L	-0.503711003898902	-1.41785598681007	-5.51621440896714	0.000016137608429605	0.000182711472169255
RAP2C	-0.503635611106188	-1.41778189400013	-3.06826144552405	0.00569896445917771	0.0272075236162023
STX10	-0.503225695530279	-1.41737911426611	-3.279897462839	0.00347417551464069	0.0178831697459476
KNTC1	-0.502871668267977	-1.41703134202714	-2.80770458384275	0.0103560380811493	0.0448294259683019
CCNF	-0.502729403761262	-1.41689161511334	-4.59723714974483	0.000145624694496467	0.0011784542372631
HTATSF1	-0.502531360271292	-1.41669712709375	-2.93254278674896	0.00779326744031086	0.0353460915971045
ASB7	-0.502055125883274	-1.41622955180835	-5.42413217993602	0.0000200594367291991	0.000220544309279218
EXOC4	-0.502050871369691	-1.41622537534776	-6.50755245423817	1.64245749603135E-06	0.0000268090590640708
CALR3	-0.501617718320991	-1.41580023334532	-3.09378091830279	0.0053710531177275	0.0259060708566253
DDX50	-0.501574548962094	-1.41575786938603	-3.99989804034774	0.000619338605073713	0.00412660211160924
TRAPPC8	-0.501540469490849	-1.41572442662205	-5.01923587632793	0.0000526569515170908	0.000500526813335178
CDK19	-0.501531397325494	-1.41571552408524	-3.51048085086772	0.00201070629323447	0.0112812384842141
C19ORF66	-0.501468248435483	-1.41565355748467	-3.08262181385109	0.00551213755321526	0.0264873353770232
CIR1	-0.500865772021899	-1.41506249714851	-6.22089558601527	0.0000031433312114172	0.0000459455567927179
CCDC84	-0.50078617787055	-1.41498442965088	-3.24549736877516	0.0037671237091364	0.019152458180562
lcaw0048.d.02.a_5.1.fwd1	-0.500195961237082	-1.41440566801811	-3.85814321104978	0.000872471502915146	0.00555766002900597
lcai0006.h.08.a_5.1.rev1	-0.49943763367817	-1.41366240563466	-4.53071466140973	0.000171070686231466	0.00135391189079536
KMT2D	-0.498270292852595	-1.41251901888839	-3.84555618819711	0.000899384642451809	0.00570121128639638
WNT4	-0.498242406806289	-1.41249171638233	-3.25826085432616	0.00365573231008582	0.0187077642758507
lcaw0076.f.01.a_5.1.fwd1	-0.498068717402471	-1.41232167346298	-2.89292442429411	0.00853248128395459	0.0381744198181727
ECT2	-0.497629546311496	-1.41189181376512	-5.23167474605407	0.0000316840523920742	0.000326434876358649
KIAA0825	-0.49751259351368	-1.41177736268546	-3.92299319457218	0.000745961131449106	0.00484200847659602
ZBTB20	-0.496345090307767	-1.41063534181213	-3.97544465315878	0.000657093629110086	0.00434082646032645
NCK2	-0.495688941041532	-1.40999391942704	-4.03317709856076	0.000571398887067787	0.00384277675569929
DMAP1	-0.495554101287863	-1.40986214220258	-3.23181449190268	0.00389020072038924	0.0196867028530521
ANLN	-0.495522160502212	-1.40983092867185	-4.31439472725731	0.000288993854482761	0.00212908347366195
TMA7	-0.494753290960782	-1.40907977390023	-2.90447961149212	0.00831022178381919	0.0373792959289161
lcaw0028.a.10.a_5.1.fwd1	-0.49466266736865	-1.40899126464738	-3.47942823730503	0.00216521283951001	0.0120159144864022
HOXA7	-0.494480639033919	-1.40881350001463	-4.1392703448576	0.000441883540834037	0.00308186228513822
lcaf0001.p.14.a_5.1.rev2	-0.494332060166809	-1.40866841797746	-3.74748213486568	0.00113922102847699	0.00697876823466655
TBC1D10C	-0.494104100670257	-1.40844585259416	-3.27166149152295	0.00354222697388922	0.0181869833566344
SLU7	-0.49403082758932	-1.40837432081279	-3.99665882658588	0.000624213156172838	0.00415124666363129
RNF111	-0.49296930800417	-1.40733843519001	-6.19570595180405	3.32941914046932E-06	0.0000480550172929615
PANX1	-0.492762702612999	-1.40713690757619	-4.9422431353995	0.0000633500382685069	0.000586665044047938
HMMR	-0.492250053756741	-1.40663698281364	-4.66760193242026	0.000122835084241709	0.00101858553593928
CEP290	-0.492185196779717	-1.40657374826352	-3.44621148441462	0.00234336617366251	0.0128715793482166
ALOX5	-0.491684501152725	-1.40608567343876	-4.2194514969678	0.000363816403262132	0.00259994007791493
A_04_P076207	-0.490951711260186	-1.40537165993816	-2.86682256996922	0.00905564199996919	0.0401229083069466
A_04_P060187	-0.490495317171867	-1.40492714335177	-3.02964739589765	0.00623210214019435	0.0293347804776594
CHMP5	-0.49026321820342	-1.40470113861547	-3.26640317865433	0.00358635112999569	0.0183854121813116
GYG1	-0.490204736060256	-1.40464419777507	-3.73842703603776	0.00116432104741663	0.00711090192148753
HMGB4	-0.489810960401641	-1.40426086020165	-3.56638242995101	0.00175935804680973	0.0101364387239249
PRIM1	-0.48958348445149	-1.40403946178943	-3.63478277257819	0.00149351708513698	0.00881923809112552
HAAO	-0.489438842623119	-1.40389870255127	-3.5513207788965	0.00182386886747387	0.0104187086581562
APOBR	-0.488892603137308	-1.40336725292045	-3.51177568415268	0.00200450412821928	0.0112527096294852
PPP3CB	-0.488881895054169	-1.40335683677773	-4.41403335393707	0.000226968193980987	0.00172839068550663
ZNF277	-0.488775694329924	-1.40325353564837	-4.11916008651629	0.000463955411844948	0.00321133673724431
ERCC5	-0.487748633640582	-1.40225490903852	-4.93188620237683	0.0000649471016509708	0.000598154788044744
GALNT16	-0.48772797327832	-1.40223482794991	-3.51976986816909	0.00196662601204219	0.0110789538356499
MYO18A	-0.487434754741166	-1.40194986165195	-3.81906988972678	0.000958730729513539	0.00601581132519056
GATM	-0.486729235002677	-1.40126443509883	-3.2539528350844	0.00369296719025814	0.0188504169148959
FAM96A	-0.486638664416901	-1.40117646823579	-2.86099986535835	0.00917645614402398	0.0405867763840428
HEXIM2	-0.486422066937522	-1.40096611989359	-3.85490188403378	0.000879324759284502	0.00559600609842289
lcao0033.g.11.c_5.1.fwd2	-0.485936354370253	-1.40049453560319	-3.21107447849884	0.00408423256059121	0.0204791168124043
TPRKB	-0.485352711370457	-1.39992807942669	-2.91925739172514	0.0080340393585425	0.0363072965581698
ARHGAP17	-0.485094482236357	-1.39967752760898	-2.84058465393947	0.00961231248493529	0.0421902806867655
KIAA0586	-0.484995232589213	-1.39958124064707	-3.34816232581317	0.00295703604032951	0.0156163135616982
PFKFB2	-0.483948018748109	-1.39856569058828	-3.4868079378419	0.00212747219710275	0.0118374433685203
CCDC82	-0.483074361184149	-1.39771901296815	-3.85537401314596	0.000878323211370673	0.00559139890120989
lcaw0075.b.03.a_5.1.fwd1	-0.482933381125357	-1.39758243463699	-3.17475205015287	0.00444689143425254	0.0220126043914266
KAT2A	-0.482849842693445	-1.39750151076771	-3.47232837741872	0.00220214114809324	0.01218203901183
ZER1	-0.481984571928465	-1.39666359657278	-4.34485313943773	0.000268417526435567	0.00199869346301855
SLC25A40	-0.481920220374661	-1.39660129964546	-3.90129057388816	0.000786130727511095	0.00506695843632911
CCDC158	-0.481665470349726	-1.39635471059121	-6.57899660258518	1.39934688512615E-06	0.0000235665927760961
SIRT4	-0.481267437571377	-1.39596951603123	-3.02270737714206	0.00633288138394498	0.0297335423858787
USP24	-0.480418105523671	-1.39514793372751	-2.99020210746024	0.00682614345567622	0.0316583425015497
DLL3	-0.479085057011744	-1.39385941407337	-3.18901095754252	0.00430094856059098	0.0213900508413391
SUCLG2	-0.477904478920745	-1.39271926544145	-4.86932332736868	0.0000754979505292199	0.000674658260674156
lcao0047.d.10.c_5.1.rev1	-0.477868880165516	-1.3926849002713	-3.661394211253	0.00140113972312516	0.00833976250094176
BAG4	-0.477691257856035	-1.39251344568529	-3.15069466115856	0.00470406515507935	0.0231434490360548
NDUFA3	-0.477078770646628	-1.39192238823387	-3.79581159572362	0.00101402948906515	0.00630582956738196
lcaw0027.h.07.a_5.1.fwd2	-0.476293844083895	-1.39116529150503	-2.96022201122231	0.00731365180432991	0.0335256200825701
ZNF420	-0.476144854906448	-1.39102163129653	-5.45752151836953	0.0000185362019007287	0.000205932806775773
ENSOCUT00000004906	-0.476040887300555	-1.39092139113923	-3.67022900651754	0.00137173403758748	0.00818650873632208
KANSL1	-0.475629420532224	-1.39052474714532	-4.43482515485545	0.000215812497636396	0.00165722277064136
ABCB7	-0.475371927561671	-1.39027658770273	-3.84793891464072	0.000894227646406686	0.00567649960728757
PAIP2	-0.475272359313605	-1.39018064044878	-4.20795417729928	0.000374102052443849	0.00266731452754832
CCDC146	-0.47479053063636	-1.38971642795864	-3.20029205738011	0.00418878421100417	0.020909663340284
KLHDC1	-0.474398630540091	-1.38933897047781	-4.85382801113971	0.0000783685691788435	0.000696909368830139
RNF8	-0.474121072034346	-1.38907170279802	-3.78617650727391	0.00103785152406567	0.00644203556170441
SHPK	-0.473450500638547	-1.38842620580694	-3.44012170409949	0.0023775497615604	0.0130301525075592
CASP2	-0.473074258950594	-1.38806416414608	-4.06066753746782	0.000534595736078513	0.00362553108285973
CHSY1	-0.472057517998623	-1.38708626899273	-3.06559872992064	0.00573427085590563	0.0273372032141186
FAM58A	-0.471907138298171	-1.38694169322246	-3.0483623371655	0.00596797020640912	0.0282972824617449
RBM43	-0.47185687457357	-1.3868933727951	-4.61731027891297	0.000138720972471466	0.00113122179251833
TTK	-0.471786123339916	-1.38682535979979	-4.56077229788962	0.000159062065185185	0.00126906200771559
RAB3GAP1	-0.471659579298906	-1.38670372162691	-4.5587943980062	0.000159825571158809	0.00127241369734416
CGGBP1	-0.471540835176308	-1.3865895906874	-4.43095659163493	0.00021784568940324	0.00166965292083716
CFI	-0.471208975400467	-1.38627067339873	-5.56458132778265	0.0000143996524169985	0.000165546688917343
ZNF287	-0.471197131683229	-1.38625929294063	-4.17973197971877	0.000400597815055875	0.00283117234766857
TMEM14A	-0.470758723900148	-1.38583809891547	-3.25301371853655	0.00370113291920523	0.0188825276744255
TMCO6	-0.470174778313161	-1.385277280264	-3.90344045219112	0.000782057598930941	0.00504393344786008
ZNF41	-0.469304748417607	-1.3844421285006	-4.37177487123342	0.000251454893935686	0.00188703594398383
VASH1	-0.469281401068912	-1.38441972404875	-2.78623656651228	0.0108708455608218	0.0467687152228372
RHNO1	-0.469242526252952	-1.38438242002028	-3.26089822435205	0.0036331174724864	0.0186014875777379
DOCK11	-0.468319154211951	-1.38349665345505	-4.55890377615356	0.000159783253131097	0.00127241369734416
SCLT1	-0.467977568939683	-1.38316912329399	-4.65395873284015	0.000126954310096898	0.00104885714272835
MORC3	-0.467588264602681	-1.38279593209453	-3.49051768903198	0.00210874436675721	0.0117527197109086
STK24	-0.467378493069586	-1.38259488466116	-3.96922615916006	0.000667053996424312	0.00439078483528709
[truncated: 2,751 more rows]
