# Supplementary material for: Genome-wide immunity studies in the rabbit: transcriptome variations in peripheral blood mononuclear cells after in vitro stimulation by LPS or PMA-Ionomycin
Source: BMC Genomics. 2015 Jan 23;16(1):26. doi: 10.1186/s12864-015-1218-9 (PMC4326531; doi:10.1186/s12864-015-1218-9)
Supplement: Additional file 6: — List of differentially expressed genes (FDR < 0.05) in rabbit PBMCs after PMA-Ionomycin activation by comparison to mock-stimulation at T24 post-stimulation. The file PMA_Iono_T24_S6.xlsx is an excel file, which contains all differentially expressed genes after PMA-Ionomycin activation by comparison to mock-stimulation at T24 post-stimulation. [file 12864_2015_1218_MOESM6_ESM.xlsx]

## Sheet: 5%_PMAvsCpour24H_diff_genes
ID	logFC	FC	t	P.Value	adj.P.Val
LOC100009135	-7.93354325529889	-244.475020795645	-13.6087774182264	4.40221961757821E-12	3.1895506308367E-10
LOC100009136	-7.74109141662949	-213.94429767321	-13.1081743436919	9.10714559663695E-12	5.34799202937205E-10
ENSOCUT00000014570	-7.56537755961042	-189.411164429358	-13.4828925855007	5.27451017963077E-12	3.5770769036405E-10
LOC100009134	-7.43230287193481	-172.721380822925	-13.0375650442284	1.01082640850338E-11	5.80058846725788E-10
A_04_P003536	-7.35556322732314	-163.774079231943	-13.184203404152	8.1437688602556E-12	4.95564327441898E-10
S100A8	-7.19579348805318	-146.60530389089	-9.88407111156446	1.76085007440803E-09	4.01210884600979E-08
RBP4	-6.0775488759145	-67.5343169573461	-13.3096579794387	6.77927892606084E-12	4.28050896955227E-10
MGP	-5.87320663840124	-58.615350854613	-21.4325809201521	4.62800067005373E-16	4.9816054802638E-13
DEFB1	-5.68448856432385	-51.4282288584173	-11.1131194798749	2.080712944139E-10	6.62080886585271E-09
S100A12	-5.41884821128447	-42.7795147012936	-5.27029100571582	0.000028900071632003	0.000189858200525703
ACTA2	-5.35562249295553	-40.9452017943839	-19.3644990206039	3.74692101089837E-15	1.71523825003443E-12
LTB	-5.0864163945189	-33.9753473274342	-11.8492275556786	6.26634353015342E-11	2.45557765339203E-09
PID1	-5.05603689032114	-33.2673925760031	-11.0510970276422	2.30812179066336E-10	7.23020048328794E-09
TM4SF5	-5.00702098898882	-32.1561100719886	-16.30919813931	1.22429740568194E-13	2.12584468493497E-11
CYBB	-4.95753162900931	-31.0717507748378	-17.4151288035833	3.25933614981036E-14	8.87156063911897E-12
A_04_P013073	-4.94384474189492	-30.7783661042995	-9.79625434416069	2.06495386385943E-09	4.61623759443471E-08
CLEC4A	-4.92599086041757	-30.3998196662246	-8.8243031304907	1.28322097869134E-08	2.20346436085259E-07
A_04_P013074	-4.90008302125307	-29.8587739311764	-9.97980418210272	1.48168168472073E-09	3.45817294248494E-08
A_04_P013072	-4.87275889789063	-29.2985811993814	-9.5446016867751	3.2766453058867E-09	6.80925164949227E-08
A_04_P013071	-4.87033506465701	-29.2493987657421	-9.55723762975103	3.20096386585728E-09	6.68815499855782E-08
PGLYRP1	-4.8555221283408	-28.9506157552975	-9.22234318298278	5.98635031124169E-09	1.14616984761435E-07
CD74	-4.83788110928817	-28.598768309222	-10.9747459923872	2.62397893625687E-10	8.04447241005873E-09
HLA-DRA	-4.76542853563908	-27.1979976188525	-12.4344146710088	2.50949600695203E-11	1.1902028790533E-09
SERPINB1	-4.65585240514548	-25.2087452420484	-14.8829000723676	7.59339460232817E-13	7.88382237526258E-11
RLA-DRB1	-4.59273837297514	-24.1297050038724	-9.34199079725114	4.77892039899004E-09	9.354423194991E-08
ORM1	-4.5492495643678	-23.4131893077415	-11.6530744653029	8.58072651017725E-11	3.20726894290046E-09
TREM1	-4.54535165562366	-23.3500163598123	-9.39393180693091	4.33612149220957E-09	8.6132306800873E-08
TREM2	-4.51141038937888	-22.8070886136416	-14.147888089741	2.06019249403121E-12	1.67324182317647E-10
SAA1	-4.47961596811764	-22.3099591693376	-5.91989475397429	6.28011462627701E-06	0.0000493326347616725
C1ORF162	-4.41363677572425	-21.3126306900406	-8.08605419523409	5.57354764557698E-08	7.86151237235375E-07
ENSOCUT00000002489	-4.33347739171149	-20.1607498224434	-11.937732328033	5.44465976361864E-11	2.21548155472337E-09
FCRLA	-4.29625471933225	-19.6472395134883	-12.1603261402204	3.83646134985147E-11	1.67259750018849E-09
HLA-DOA	-4.24105563822528	-18.9097139990657	-6.64000639147625	1.22106574789377E-06	0.0000116728553839944
CAMP	-4.17105757831727	-18.0141363124944	-12.7173097157641	1.63137948091116E-11	8.51275790272348E-10
HLA-DMA	-4.04340491240324	-16.4886903885532	-16.5267502373231	9.38038647135164E-14	1.75833362530122E-11
IL1R2	-4.04237532905346	-16.4769273864031	-5.12177219678818	0.000041190196523426	0.000259997787018128
AOAH	-3.99546937854419	-15.9498326139327	-11.7163968910696	7.74944772972646E-11	2.95623818507861E-09
CCRL2	-3.97011514983306	-15.6719755824611	-6.67733855126527	1.12363227060529E-06	0.0000108391768173045
CXCR4	-3.87958546900659	-14.7187726428502	-18.2095231195221	1.31701040124706E-14	4.57365922446868E-12
IFNGR2	-3.84871765021132	-14.4071957699267	-16.0107289161026	1.77313614893262E-13	2.76856653579851E-11
ARHGDIB	-3.81877783756656	-14.1112886606509	-6.39625795172898	2.11066704164025E-06	0.0000187530020082567
CLEC7A	-3.81791336641203	-14.1028356282438	-13.7973216349427	3.36638404298941E-12	2.53006370872734E-10
ENSOCUT00000009991	-3.81330538748674	-14.0578629238765	-15.5160815808881	3.31914660013424E-13	4.23128169746227E-11
ELL3	-3.80474835201743	-13.9747285228868	-8.92453241395733	1.05703411099302E-08	1.86597555334105E-07
PLB1	-3.76430291879316	-13.58839276188	-12.8994746672661	1.2411299222346E-11	6.88673247758934E-10
APH1B	-3.74755972681164	-13.4316042835851	-10.4031030947208	6.99680248433883E-10	1.82788061789303E-08
CLEC4D	-3.71882525916958	-13.1667306587911	-11.1709536999448	1.88959801148598E-10	6.12887007203714E-09
HLA-DQA1	-3.69510713263671	-12.9520372303022	-7.73598572809812	1.14699081339491E-07	0.00000145942444494
YPEL3	-3.68408721510551	-12.8534809548826	-11.4801612388097	1.13572936677247E-10	4.07769356604833E-09
MYLIP	-3.68059916461493	-12.8224422148011	-10.3589034601815	7.55964146342433E-10	1.95213203020888E-08
GAPT	-3.67253142088737	-12.7509375203103	-11.605219238412	9.27013280398205E-11	3.4197621783481E-09
MYRFL	-3.65220324812173	-12.5725313709847	-23.0870878421895	9.8769444293445E-17	1.81622082000761E-13
TNFSF12-TNFSF13	-3.63904651341872	-12.458396717258	-20.5378364930584	1.11727545717585E-15	7.03255070576126E-13
BPI	-3.63504937309045	-12.4239271745453	-8.06756222627639	5.78775578841433E-08	8.12949631033762E-07
MS4A2	-3.6079364044383	-12.1926211669106	-16.9194123025121	5.84427663913833E-14	1.27590139782591E-11
CFP	-3.58080716154882	-11.9654865881091	-10.880261589296	3.07803265904879E-10	9.18484945460159E-09
JAG1	-3.57031737863435	-11.8788014964076	-9.02733895099103	8.67547708530539E-09	1.55732018942399E-07
EPHX1	-3.56819907390812	-11.8613726868831	-11.4907760169167	1.11625188591824E-10	4.02930922691134E-09
SERPINB6	-3.56327582494448	-11.8209643106751	-7.85777442309357	8.90656491660609E-08	1.17175722109915E-06
LOC100357206	-3.56094028737175	-11.8018431725144	-9.44638596546691	3.93191360619736E-09	7.9275879735763E-08
SFTPD	-3.55787324606566	-11.7767801542057	-8.7245503490742	1.55837960450322E-08	2.58344707768755E-07
LIPA	-3.55585911089445	-11.7603501558542	-18.0953196411365	1.49701027145538E-14	5.0254634812757E-12
IL1B	-3.54615848108093	-11.6815392401882	-4.64254734179156	0.00013050629363223	0.000715865404776789
ENSOCUG00000024425	-3.54203192427175	-11.6481741424888	-4.86672828459407	0.000075971194159672	0.000444441415266951
RASSF4	-3.45063283847097	-10.9331168162454	-8.01474300405706	6.44765426744051E-08	8.91955029222437E-07
CSF1R	-3.43651970558773	-10.8266852695102	-10.1263241539238	1.14007298434265E-09	2.78006659208592E-08
FPR2	-3.42909047308121	-10.7710759997179	-4.69558370122775	0.000114802711220785	0.00063989159603722
P2RY14	-3.42676333754603	-10.753715748423	-15.0155436518844	6.36943521558086E-13	6.89748194151773E-11
LOC100008921	-3.42518152824233	-10.7419315492283	-9.07487793373053	7.92170698247538E-09	1.44136424607967E-07
PLA2G7	-3.41507934285707	-10.6669760445748	-7.47756723965459	1.97472344698598E-07	2.33694945177389E-06
IFNAR2	-3.41390052354575	-10.6582636686806	-11.2684352466	1.6076566461212E-10	5.38792348854796E-09
S100A9	-3.39655367727277	-10.5308769630827	-6.06515721225441	0.0000044909956457612	0.0000365928941330591
DHRS3	-3.38223515297191	-10.4268765916148	-12.1335790021498	4.00026404419486E-11	1.73275953501447E-09
lcaw0064.c.08.a_5.1.fwd1	-3.36586940269947	-10.3092637746018	-7.66107733314698	1.34138674468236E-07	0.0000016844271702863
ENSOCUG00000001394	-3.34955216089982	-10.1933203331045	-9.46883766237984	3.77102417839879E-09	7.66457810305837E-08
SLC7A11	-3.31233159215742	-9.93370285365324	-9.67909683045563	2.55767430720197E-09	5.49838620847282E-08
ATP6V0D2	-3.29125913340685	-9.78966256674554	-11.8424880176225	6.33397755808197E-11	2.47246077470711E-09
TNFAIP8L2	-3.28131072629726	-9.72238810853593	-9.08066974561875	7.83462139164691E-09	1.43198678829902E-07
MLANA	-3.27773607192943	-9.69832816836113	-12.7977468600773	1.44531628766937E-11	7.72189938096457E-10
CTSH	-3.25324200252753	-9.53505990553021	-11.6476319666317	8.65637122018356E-11	3.22285820918553E-09
ADAMTS2	-3.2122587400069	-9.26800446990831	-10.2094896061478	9.83592043614723E-10	2.43384655313117E-08
PSAP	-3.1995744584385	-9.18687665220583	-11.5051414573986	1.09044331415455E-10	3.94321530228023E-09
TBXAS1	-3.19825507279398	-9.17847883284418	-14.2437376746742	1.80446379447942E-12	1.52712225833632E-10
CTSE	-3.1879121971563	-9.11291238637659	-8.56308429081289	2.14009931016243E-08	3.42110161153108E-07
TYROBP	-3.158978941	-8.93197331501532	-16.6482578031584	8.09444198838104E-14	1.61424010425714E-11
ESM1	-3.15645611348387	-8.91636770430404	-7.3543890049041	2.56649488766794E-07	2.95396228728043E-06
TNFSF13	-3.13689914988799	-8.79631427572776	-12.4051421137121	2.62497836199834E-11	1.22958870156676E-09
ITM2B	-3.12914719440751	-8.74917626994782	-15.0173889501424	6.35393747908126E-13	6.89748194151773E-11
RLA-DMB	-3.07380845463568	-8.41993125651937	-17.9147106713039	1.83588488901402E-14	5.76571477621869E-12
KLHL24	-3.07172231835819	-8.40776483874597	-19.4518815244942	3.41636056081397E-15	1.60028684688174E-12
FPR1	-3.04206255373096	-8.23667779336638	-8.69963179379195	1.63620277237552E-08	2.69251603277678E-07
PRR16	-3.03019357891424	-8.16919306365278	-5.1418977926747	0.0000392551603585711	0.00024934640174782
GUSB	-3.01177141930662	-8.0655416329901	-11.9016346706551	5.76536785466611E-11	2.32717513684739E-09
MARCO	-3.00696754640844	-8.03872972920271	-4.27234828816033	0.000320016577837002	0.00156034226840787
RNF128	-3.00137157240479	-8.0076092288422	-16.4771856507325	9.96454178198369E-14	1.82459818702469E-11
ST3GAL5	-2.99020873905743	-7.94588954636933	-9.36956420622682	4.53831092671524E-09	8.96182928293121E-08
IL16	-2.98510898397317	-7.91785135853288	-10.0903516182543	1.21555736764445E-09	2.91473291655886E-08
HLA-DPA1	-2.96892351430515	-7.82951810366783	-4.12906257272186	0.000452952968659557	0.00212171597552111
FGL2	-2.96421157095893	-7.80398806170344	-11.587206731626	9.54431851726229E-11	3.50166964616934E-09
CHIT1	-2.96375536527653	-7.80152069281761	-7.48797994178753	1.93162982559888E-07	2.29268638463245E-06
MPEG1	-2.95937331591199	-7.77786026493646	-8.0249955655167	6.3137463328159E-08	8.75233851586908E-07
CTBS	-2.94603376496801	-7.70627550843453	-8.81028297005041	1.3186393516745E-08	2.25467180147944E-07
CTSB	-2.93052169907666	-7.62386038245428	-8.62315879092305	1.90110691969121E-08	3.08558384983242E-07
CD14	-2.92583563838332	-7.5991372683566	-9.68323307455387	2.53835196754361E-09	5.47189355733553E-08
lcai0004.g.09.a_5.1.fwd1	-2.92384134543339	-7.58863994517309	-7.20182194442498	3.56085258507364E-07	3.94381475797176E-06
EPCAM	-2.89647343806116	-7.44604037014973	-5.11320255473618	0.0000420432170957593	0.000264801275404248
ASAH1	-2.89605776651695	-7.44389531442383	-15.7981013247864	2.31685867985075E-13	3.34746272388352E-11
HNMT	-2.89589635735208	-7.44306253571335	-10.4667505579873	6.26158534302576E-10	1.67713898908544E-08
COL15A1	-2.89546610265687	-7.4408431234107	-6.84406681853759	7.76752210542553E-07	7.84621014280246E-06
ITGB7	-2.89377810017394	-7.43214217396023	-8.64353206064243	1.82646903088442E-08	2.97162675444863E-07
lcaw0022.h.09.a_5.1.fwd2	-2.88289221353174	-7.3762738273803	-14.8249614340329	8.20269406357801E-13	8.28321079519144E-11
ENSOCUT00000009197	-2.87708569519489	-7.34664567166511	-9.59809011358328	2.96843885089418E-09	6.25421499317056E-08
TBC1D9	-2.86457233528179	-7.28319935646249	-12.745920164638	1.5624968896455E-11	8.21718338152473E-10
ENSOCUT00000008326	-2.86406091382969	-7.28061799022553	-7.86520904042797	8.77066240316798E-08	1.15917770422972E-06
ENSOCUT00000006855	-2.85293063037899	-7.22466468672978	-6.95568947545188	6.07871274979705E-07	6.32424753132294E-06
CTSD	-2.85249063792216	-7.22246164784053	-9.08778398853841	7.72900598863869E-09	1.41912159182462E-07
UMOD	-2.84248329473777	-7.17253595341438	-6.25677189977993	2.89648738750781E-06	0.0000248683073142295
GRN	-2.8275913106097	-7.09887942924867	-9.99497754179896	1.44183779987085E-09	3.37299616318219E-08
ENSOCUT00000024303	-2.81626284582911	-7.04335522645843	-5.7898663287598	8.49539048216794E-06	0.0000644740599441698
lcah0005.o.02.a_5.1.rev2	-2.80250778280756	-6.97652099790297	-11.6454280719725	8.68719976076946E-11	3.22836859006307E-09
FAM26F	-2.78434275834065	-6.8892300691975	-8.33915040826772	3.3415527584776E-08	5.06818943232348E-07
BLNK	-2.78195069110808	-6.87781681370691	-8.59354519873325	2.01526395391291E-08	3.24089323057831E-07
MS4A1	-2.77718504057367	-6.85513482377004	-12.6011080435805	1.9453056791427E-11	9.79558674732307E-10
ASPA	-2.7373380508315	-6.66838800410314	-7.89345380666682	8.27355174207993E-08	1.10728158929551E-06
PON3	-2.73410591505106	-6.65346523135	-17.2538737512455	3.93485049652646E-14	9.96396960891616E-12
LOC100009166	-2.72037496260392	-6.59044079928324	-8.64879264145045	1.80769339553988E-08	2.94822351198091E-07
IL1RAP	-2.71791407331769	-6.57920868142957	-7.87500742119635	8.59481054593338E-08	1.13892548694862E-06
STK38	-2.71389808318687	-6.56091978783848	-9.13405679315354	7.07706770879254E-09	1.31621696944136E-07
MOCOS	-2.71174476932527	-6.55113450327822	-15.094829614297	5.73773258087567E-13	6.45639160022334E-11
ALOX5AP	-2.70972679731135	-6.54197749901222	-3.96687933741709	0.000670851835560713	0.00299740409757407
lcaw0002.d.04.a_5.1.fwd1	-2.70818549465107	-6.53499211209341	-12.5736740028408	2.02820692024092E-11	1.01622248227593E-09
BST1	-2.68716338738306	-6.44045845127364	-7.01408969669439	5.35043703450452E-07	0.0000056452856337868
WDFY3	-2.67885906585452	-6.40349290960381	-11.9388682010903	5.43487443848697E-11	2.21548155472337E-09
PGLYRP2	-2.67316435223533	-6.37826638488476	-7.38635922613745	2.39723549114841E-07	2.77820007265313E-06
RLA-DQB	-2.66352108545268	-6.3357749253997	-9.78330235781493	2.11421409000698E-09	4.69509373769796E-08
VNN3	-2.66334239827607	-6.33499024700715	-10.1556460511851	1.08214717744488E-09	2.66069822652985E-08
PAQR5	-2.6505311210124	-6.27898393447172	-14.1595261172666	2.02722528260239E-12	1.66662741396642E-10
VNN1	-2.64855146293031	-6.27037385646716	-8.2746026865139	3.80418324030863E-08	5.66325638036189E-07
ENSOCUT00000015230	-2.62518248902102	-6.16962365877228	-4.58162813969207	0.000151231040326326	0.000815991324471699
MCOLN1	-2.62323947214797	-6.1613200230995	-7.91871690450878	7.85354882695665E-08	1.05951895828909E-06
CCR1	-2.62284743475588	-6.15964597584362	-9.56594542043531	3.14986546502111E-09	6.58822328104415E-08
BLVRB	-2.6197226053017	-6.14631882590856	-8.29892182468888	3.62256883619947E-08	5.42863338908926E-07
CD68	-2.59681755512217	-6.04950691314332	-6.65726909242801	1.17497772618753E-06	0.000011264350957101
RAB44	-2.59649700402148	-6.04816292801219	-9.44369785369163	3.95164771778043E-09	7.95940883315333E-08
ABCA3	-2.58536266550028	-6.00166446935929	-13.8086034572455	3.31308742608265E-12	2.49933359311448E-10
FAM65B	-2.56958888846233	-5.93640239947141	-11.3632119639531	1.37525667747421E-10	4.74322260234342E-09
lcaw0067.f.12.a_5.1.fwd2	-2.5331336731037	-5.7882758321151	-6.65993819697279	1.16801266356886E-06	0.0000112082472937608
SYK	-2.53202293661312	-5.78382113123567	-11.4836123099137	1.12935840782428E-10	4.06206018757084E-09
IKZF3	-2.52917627488284	-5.77242000425431	-5.53194411400214	0.0000155501454177339	0.000109706139756216
SNX10	-2.51978304900642	-5.73495851006438	-8.38670698163037	3.03816869109545E-08	4.67135830351485E-07
CYTIP	-2.51693465896561	-5.72364684479659	-6.48203623953822	1.73943437259326E-06	0.0000158819977936417
EMR2	-2.51605349449957	-5.72015204224425	-6.04205823368856	4.73619520966149E-06	0.0000382964447663596
TCP11L2	-2.50889129077694	-5.69182494128084	-10.6736313841695	4.37870266092354E-10	1.25278166187957E-08
PRAM1	-2.50076640105806	-5.6598601313404	-9.35256449166563	4.68512804878013E-09	9.20650522745031E-08
B3GNT7	-2.4984919639675	-5.650944280443	-9.74591513631841	2.26335767640964E-09	4.98235522603749E-08
CD37	-2.48410821809943	-5.59488399345168	-8.73216275109915	1.53537642046368E-08	2.55794473622658E-07
YPEL5	-2.47923216272408	-5.57600618985138	-18.1167230207339	1.46141759401632E-14	4.98913104723335E-12
IGSF6	-2.46501010673662	-5.5213080927319	-5.45659421219989	0.0000185768765251583	0.000128803940437087
ENSOCUT00000015217	-2.46095948133855	-5.50582777083835	-5.7768473654615	8.75718995770365E-06	0.0000662114565045296
ARHGAP20	-2.46059056721516	-5.50442004578756	-7.67354788140163	1.30680824131873E-07	1.64613706045289E-06
LAD1	-2.45236426791078	-5.47312295695922	-9.8248300874317	1.96043385940844E-09	4.40212472644424E-08
RND3	-2.45009055608188	-5.46450401602708	-7.2859152196646	2.97167112205117E-07	3.35324368293304E-06
RASGRP2	-2.44498982607008	-5.44521806601677	-9.40397954439087	4.2554885859174E-09	8.46976789501466E-08
PBXIP1	-2.43867836825427	-5.42144852482523	-8.69105995961106	1.66389331232454E-08	2.73138867944913E-07
MEFV	-2.43593122516613	-5.41113496339293	-6.79444731799085	8.66639020326913E-07	8.60741772555458E-06
lcaw0037.f.06.a_5.1.rev2	-2.43355574787046	-5.40223256111359	-6.05334239038679	4.61474788332773E-06	0.0000374346564099827
ENSOCUG00000024883	-2.43038408722176	-5.39036918891402	-3.83416547570199	0.000924447659479718	0.00394579884662862
SERPINE1	-2.42621343020068	-5.37480878544649	-11.6119332356515	9.17003813352801E-11	3.38904418505543E-09
AIF1	-2.42469589480047	-5.36915812880539	-9.74131174479208	2.282461011299E-09	5.01344925731565E-08
IGF2R	-2.41598620393445	-5.33684164383045	-12.8058150916201	1.42791329989842E-11	7.66960791641442E-10
HEXA	-2.40057526197141	-5.28013663147911	-10.5922374324401	5.03744621875977E-10	1.41553420079119E-08
AMICA1	-2.38647391298673	-5.22877834247614	-7.24744124122792	3.22767148581087E-07	3.61176439262236E-06
LCP2	-2.37892641883153	-5.20149528975171	-9.37421033794893	4.49901979279394E-09	8.89295943733617E-08
A_04_P046757	-2.37617537979372	-5.19158613942516	-6.12872135590578	3.88105660636418E-06	0.0000321431916798467
SMPDL3A	-2.37463054776398	-5.18602998521533	-5.95135218222488	5.83907413446071E-06	0.000046158018530733
CPVL	-2.36045889275833	-5.13533677955615	-8.77227945378585	1.41982127664636E-08	2.39715340772933E-07
DUSP22	-2.3503625161849	-5.09952374168985	-16.0239618244337	1.74404002519708E-13	2.76602001476532E-11
CLEC4E	-2.34640723475809	-5.08556207467592	-8.63423287317512	1.86015368282489E-08	3.02398833571097E-07
FAM46C	-2.34559046179097	-5.08268372969003	-10.4980134273053	5.93027895905606E-10	1.60117531894514E-08
OVGP1	-2.34440193270238	-5.07849820909026	-7.64315665265462	1.39273661171931E-07	1.73699695561921E-06
lcaw0080.h.12.a_5.1.fwd1	-2.34145015463521	-5.06811813974178	-7.66851923553026	1.32063986151943E-07	1.65940911358231E-06
IL3RA	-2.33620849712303	-5.04973785975737	-6.71867340313442	1.02500878514579E-06	9.99808726960218E-06
IFNGR1	-2.32508127078291	-5.01094002589633	-6.93674356641683	6.33626378252607E-07	6.55511601798963E-06
MFNG	-2.32330542238434	-5.00477573266717	-9.69353422515141	2.49088510423406E-09	5.38319825852816E-08
PLEKHO1	-2.32133836320251	-4.99795656340391	-6.15209060478025	3.67870758062538E-06	0.0000306817921693401
PTGER4	-2.31168518618359	-4.96462650528224	-5.83278064547009	7.68757095854144E-06	0.0000589429212968945
A_04_P063562	-2.30983343229627	-4.95825830636287	-11.0730863866711	2.22467897140735E-10	7.02343006929262E-09
RCSD1	-2.30941235194602	-4.95681134742332	-9.93739140398973	1.59922369887579E-09	3.68785074357851E-08
LDLRAD4	-2.30551354693781	-4.94343391794664	-12.4380586429901	2.49549469017684E-11	1.1902028790533E-09
ADAM9	-2.30038754490976	-4.92590069900366	-7.34416666340542	2.62317273791718E-07	3.01402996503867E-06
F5	-2.29765445187858	-4.91657773039376	-10.2404126628546	9.31245011923342E-10	2.32378536984596E-08
ABCC3	-2.29639855012753	-4.91229959013948	-12.32277330578	2.98054771519584E-11	1.37693101099713E-09
CREG1	-2.29419665187499	-4.90480796261022	-13.096155706397	9.26997163947056E-12	5.39640950179815E-10
lcaw0004.f.01.a_5.1.fwd1	-2.28454479465785	-4.87210354509461	-12.7545241379394	1.54237914974948E-11	8.13261801943822E-10
LAPTM4B	-2.28017849197418	-4.85738046138749	-9.53246798047347	3.3510642459454E-09	6.91569016822052E-08
MYO5B	-2.26093666539945	-4.79302566595458	-6.5749950937654	1.41193421738514E-06	0.0000132336803194842
NEDD4L	-2.26084931708883	-4.79273547987294	-6.58212989294872	1.38957101277407E-06	0.0000130483633283428
MINK1	-2.26014800587379	-4.79040624034523	-10.3230392220555	8.05077780152309E-10	2.05264261364909E-08
FES	-2.25817215737988	-4.78385001179274	-10.4488996923611	6.45931833433005E-10	1.71285155354347E-08
SGPL1	-2.2560141547138	-4.77669961370119	-7.49941897626836	1.88540346933444E-07	2.24698452442099E-06
ANTXR2	-2.24903443770355	-4.75364589028861	-6.40438693100517	2.07224539875091E-06	0.0000184604895274838
THBS1	-2.24887504467653	-4.75312072306227	-4.66660316956888	0.000123132018662543	0.000680418414238943
GLIPR1	-2.24430447551005	-4.73808629768153	-7.03422039085904	5.12071029361921E-07	5.44568884551626E-06
RUFY1	-2.24070005222516	-4.72626345781463	-13.1429466693136	8.6526089316648E-12	5.17153854900868E-10
SH3BP5	-2.23685430465306	-4.71368158043046	-11.5982863923736	9.37468236809702E-11	3.44570898281405E-09
ETS1	-2.23343220955387	-4.70251390451827	-8.06860393207544	5.7754659075029E-08	8.11789492734986E-07
CD244	-2.23136486803064	-4.69578015979354	-9.98726571993369	1.46194761714592E-09	3.41607295876486E-08
CTSZ	-2.22943874505894	-4.68951506927219	-8.73078594719367	1.53951069336228E-08	2.55967738236922E-07
TGFB1I1	-2.22716637142663	-4.6821344779774	-7.41078124783758	2.27570822586691E-07	2.64496913360711E-06
BTG1	-2.22487127726955	-4.67469188187437	-13.2045925378341	7.90389620548275E-12	4.86851001134048E-10
LTK	-2.2215477792387	-4.66393531361512	-10.7894134590909	3.59186828592836E-10	1.05156120661583E-08
AIM1	-2.22151501781859	-4.66382940390797	-7.45826662120274	2.05723793522559E-07	2.42320973633414E-06
BTG2	-2.21923801407483	-4.65647429371298	-10.3570983678559	7.58360224179354E-10	1.9540607797955E-08
ENSOCUT00000014931	-2.21538168673761	-4.64404414695928	-7.29321188052277	2.92552676177433E-07	3.31230804022813E-06
lcaw0052.f.06.a_5.1.fwd2	-2.21306610032856	-4.63659623886986	-8.71810042573144	1.57814881142068E-08	2.61406853286476E-07
ENSOCUT00000005930	-2.20818799813622	-4.62094525610575	-7.04605148401737	4.99045055213815E-07	5.33250159263483E-06
DENND2D	-2.20498801221112	-4.61070707527847	-6.5402159367176	1.52634750851778E-06	0.0000142068814771558
SCARB2	-2.19948521460982	-4.59315418889267	-9.11715704804014	7.30830620981207E-09	1.35297705586429E-07
IL17RA	-2.19287639160822	-4.5721615875179	-14.6718380999867	1.00709773180523E-12	9.47895444580414E-11
CORO1A	-2.19158081245293	-4.56805750585105	-7.04241248079013	5.0301490873472E-07	5.36922431994421E-06
HBP1	-2.19002438783512	-4.56313199964391	-17.7111312407955	2.31570841962745E-14	6.75985492581681E-12
LGMN	-2.18835645167681	-4.55785949596522	-8.49222375396026	2.46240090148248E-08	3.87179382963779E-07
MXD4	-2.1875935903794	-4.55545005017625	-11.8545981077751	6.21298550665827E-11	2.43941430945635E-09
APLP2	-2.1870221353788	-4.55364598269721	-9.29755012138485	5.19489252720282E-09	1.00902145885168E-07
PTAFR	-2.1762166569816	-4.51966754918737	-7.35689630398689	2.55278663911531E-07	2.93986440737911E-06
LAPTM5	-2.17240578485862	-4.50774462285485	-8.86311810020029	1.19020695046885E-08	2.06665072382273E-07
SCPEP1	-2.16795421734921	-4.4938570012875	-13.7748389059181	3.47527435773841E-12	2.58298804847111E-10
SLC15A3	-2.16498112794913	-4.4846056481157	-7.92759220517611	7.71126967100822E-08	1.04452181380933E-06
SH3BGRL	-2.15925152347364	-4.46683053973223	-12.0726781103724	4.40094085672196E-11	1.86226367092634E-09
FOLR2	-2.15765604240198	-4.46189338802477	-8.39496584821898	2.98845315529554E-08	4.60194368914089E-07
PAFAH2	-2.1543073269583	-4.45154866276944	-9.33440330623931	4.84742076376701E-09	9.47010174818576E-08
A_04_P069112	-2.15422464921483	-4.45129356141936	-7.39804991766777	2.33824864733866E-07	0.0000027113992086756
GNPDA1	-2.15171486634372	-4.44355660512359	-8.81968188649147	1.29478536453403E-08	2.2195376010591E-07
CLIC2	-2.14718695063318	-4.42963231156872	-9.54295854973465	3.28662200041231E-09	6.81762516295621E-08
SAT1	-2.14535375033727	-4.42400725151684	-9.06957685693432	8.0022920128862E-09	1.45209158309508E-07
lcaw0013.a.11.a_5.1.fwd1	-2.1380705113182	-4.40172956551357	-5.22400049987419	0.0000322689329705185	0.000209800144574623
PLET1	-2.13629240699267	-4.39630782844416	-4.38746305851727	0.000242069743576957	0.0012297020870434
MAP3K5	-2.12948901839954	-4.37562474791011	-15.5494226404304	3.18012672310145E-13	4.13252338430384E-11
RIN2	-2.12167107264434	-4.351977424169	-9.60116354152018	2.95166894914877E-09	6.23191991339146E-08
SLC44A2	-2.11967089239198	-4.34594793932682	-6.73072429544684	9.97961867469411E-07	9.76722445800237E-06
RAVER1	-2.11926520207223	-4.34472601710034	-8.06361021939822	5.83462690561594E-08	8.17822234745416E-07
MPP1	-2.11737853991552	-4.33904798224793	-7.21075296700302	3.49294657182465E-07	3.88486636387036E-06
lcaw0036.g.01.a_5.1.fwd1	-2.11727152234123	-4.33872612824941	-2.7083272575568	0.0129507721410886	0.0374145801012346
FAM20A	-2.11533211573097	-4.33289752233467	-6.79358728461496	8.68287852247601E-07	8.61954357810309E-06
MARCH3	-2.11362281509156	-4.32776695863834	-12.1001519571847	4.21525500215106E-11	1.80262561047403E-09
C5AR1	-2.11173792272191	-4.32211638927353	-9.21459548789746	6.07469017817128E-09	1.15867812091597E-07
SERPINB2	-2.11001978995195	-4.31697216302706	-5.31043030097021	0.000026268676807918	0.000174679010558899
ATP6V1B2	-2.10635322288054	-4.306014635089	-7.8248020197425	9.53597527330379E-08	1.24158767908781E-06
LAX1	-2.10539463092534	-4.30315447417087	-6.84597401721902	7.73494793674617E-07	7.82507892224718E-06
NPC1	-2.10537670306403	-4.30310100072354	-7.30182562379096	2.87200071953675E-07	3.26455070501745E-06
LGALS8	-2.09751211735343	-4.2797072611795	-7.02223056180669	5.25628582018301E-07	5.56635693954396E-06
C1QC	-2.09459955262572	-4.27107594949921	-4.95342463851654	0.0000616703336472355	0.00037035296968474
CHI3L1	-2.09053754990273	-4.25906736781342	-5.83132618408373	7.71362385545642E-06	0.0000590976841752009
ANXA3	-2.08711275948294	-4.24896882780859	-11.0388557916754	2.3559755747499E-10	7.35551377373029E-09
LAMP1	-2.08682578553821	-4.24812372746091	-8.30924060545003	3.54823699499335E-08	5.32949959382223E-07
PTGR1	-2.08125518479499	-4.23175230325475	-6.83874055920655	7.85924044452996E-07	7.93090285740092E-06
KIAA1551	-2.07760292455569	-4.22105294297802	-15.1135928370869	5.59802305331713E-13	6.40655570113145E-11
FGD3	-2.07750828416894	-4.22077605218057	-8.33323220368407	3.38143889022727E-08	5.12097309225246E-07
FYB	-2.0752832066423	-4.21427134046495	-7.46013678094559	2.0490895063822E-07	2.41776144422848E-06
CCDC110	-2.06861562919086	-4.19483954900316	-8.4458786548694	2.69997998170578E-08	4.19324550293421E-07
AOX1	-2.06766520645785	-4.19207697077074	-8.35332963539532	3.2479555548225E-08	4.94858704880748E-07
TRAK2	-2.06329835672506	-4.17940728492658	-7.03188973028954	5.14678004569345E-07	5.46475717872206E-06
ENSOCUT00000010739	-2.06137769871029	-4.17384694754872	-14.064372542934	2.31376862750233E-12	1.84936221012508E-10
APBB3	-2.06107166612988	-4.1729616615753	-9.77858099348425	2.13247238121992E-09	4.73042496723917E-08
ACP5	-2.05685236080863	-4.16077524849733	-8.87827969748697	1.15579444421696E-08	2.0173320359981E-07
PTPN18	-2.05607284542859	-4.1585277102907	-7.95388134289308	7.30522935263602E-08	9.9286052375705E-07
CEBPA	-2.05494424972308	-4.155275837152	-12.3245362035531	2.97243490560519E-11	1.37633985905057E-09
FOXO3	-2.05386528266728	-4.15216933890012	-12.1038529106143	4.19087144866004E-11	1.7960113344449E-09
IRAK3	-2.05235465287325	-4.14782392437633	-12.1560541459368	3.86214813914784E-11	1.67897093083739E-09
FZD9	-2.0467569137137	-4.13176131271983	-6.49417985714496	1.69257010491125E-06	0.0000155032956130616
CPPED1	-2.04537720568461	-4.127811829915	-10.1123425174832	1.16881723441617E-09	2.83301043749825E-08
SIGLEC1	-2.0418862885134	-4.11783575808687	-5.08787981096716	0.0000446698469153449	0.000278902683375349
NCF2	-2.04071307689766	-4.11448846098237	-7.51711181781891	1.81613676806564E-07	2.18465452805596E-06
DEF6	-2.03834073274035	-4.10772822310726	-7.76994440728295	1.06866952987112E-07	1.37453011945493E-06
GLCCI1	-2.0366774894157	-4.10299526529809	-5.65643508296591	0.000011604976057237	0.0000848756092029297
CAPN3	-2.03585841376791	-4.10066649199632	-10.3931471357252	7.11966984237462E-10	1.85516675245937E-08
IL2RG	-2.03267722265136	-4.09163434613313	-4.4684689614598	0.000198913846494105	0.00103340796906997
TGFBR1	-2.03262108829817	-4.09147514632119	-20.6010496537708	1.0486366084931E-15	6.98441754908439E-13
TRIM38	-2.03237200355453	-4.09076880434523	-7.4238994479476	2.21306686012944E-07	2.58409233024505E-06
lcaw0006.a.12.a_5.1.fwd1	-2.02801218553211	-4.07842517972405	-7.43641083063571	2.15497653368948E-07	2.52357775241707E-06
OLFML2B	-2.02562530991991	-4.07168318300988	-7.01464425113242	5.3439687990036E-07	5.64141611894814E-06
KCTD12	-2.02436833913974	-4.06813720986501	-13.6634601394846	4.07144582818579E-12	2.98207497713884E-10
ENSOCUT00000001178	-2.02351776331364	-4.06573944787753	-7.45559858977334	2.06892054912142E-07	2.43554632965538E-06
ACAP1	-2.02073491327119	-4.05790450173169	-7.57758920691983	1.59853071688714E-07	1.95373820992359E-06
TAX1BP3	-2.01921979470694	-4.05364512676017	-12.8549414158967	1.32654975837963E-11	7.26849382836305E-10
MMP14	-2.01696609779061	-4.04731769417785	-6.44915906477779	1.87310108875217E-06	0.0000169090972013749
lcaw0039.b.09.a_5.1.fwd2	-2.01675276203304	-4.04671924909729	-12.3599793425804	2.81410850246184E-11	1.3090478858334E-09
HEXB	-2.01570553048208	-4.04378285974981	-10.8233078693722	3.39046738986906E-10	1.00723885201685E-08
ENSOCUG00000027368	-2.01438437641437	-4.04008144359528	-2.96903903269061	0.00716691225440349	0.0229320769392174
LAMB1	-2.00929448552169	-4.02585297451905	-7.21918251232696	3.43007523681273E-07	0.000003821270764374
PYGL	-2.00642152543682	-4.01784393177101	-11.0608757639396	2.27062024791635E-10	7.14606766148923E-09
HCLS1	-2.00598949613098	-4.01664092878259	-8.65767662902809	1.77643712053608E-08	2.90430166248684E-07
TRAF3IP3	-2.00385758480239	-4.01070980807612	-7.23037807229301	3.34836877937332E-07	3.73437674164659E-06
CTSK	-2.00308427257889	-4.00856056673261	-9.093081133428	7.65132431956046E-09	1.40742442415148E-07
MYO1F	-1.99708224262505	-3.991918433785	-8.61963003198882	1.91435160788275E-08	3.10457891191419E-07
PRKCD	-1.996673050432	-3.99078636485548	-6.61894344040007	1.27982107119916E-06	0.0000121882534355052
CHRNE	-1.98960207621917	-3.97127447475392	-7.66916637310888	1.31885144119374E-07	1.65819636257955E-06
SAA3P	-1.98658747692575	-3.96298491827136	-6.74634478412318	9.63989520271413E-07	9.46231818582203E-06
FLT3	-1.9851137557485	-3.9589387736035	-10.3415773826059	7.79290767545871E-10	2.00465831927317E-08
SLC44A4	-1.9825603243784	-3.95193803015111	-16.7935339195237	6.7944408865016E-14	1.39964391996409E-11
RAP2B	-1.98025930457346	-3.94563992870659	-8.25680947127486	3.94300061910365E-08	5.84830032915948E-07
LGALS4	-1.97970079697385	-3.94411275676312	-5.23117557534652	0.0000317217669306082	0.000206709747497998
NFE2L2	-1.97614599754793	-3.93440642919011	-7.52495990140912	1.78625622680067E-07	2.15441754013288E-06
ABCA1	-1.97500973589684	-3.93130892417376	-6.10594088223022	4.08926756860799E-06	0.0000336889002818488
lcao0048.f.08.c_5.1.rev1	-1.97172189336378	-3.92235983435322	-5.64709651382547	0.0000118619101448578	0.0000865661572962775
OSTM1	-1.97155962364766	-3.92191868469545	-9.72874283448258	2.33547567012915E-09	5.10761682385899E-08
TMCO4	-1.96931874169911	-3.91583164993994	-6.03656179925009	4.79652915222014E-06	0.0000387687360288997
SNRK	-1.96750337104525	-3.91090738317577	-9.25014306036585	5.68017011426308E-09	1.09693179713794E-07
PDE4B	-1.96238160886767	-3.8970477502832	-10.3921124779649	7.13256642169275E-10	1.85612600601725E-08
NFKBIZ	-1.96211083745914	-3.89631640369811	-5.39290805573717	0.0000215989285815955	0.000147173754902062
MAP3K8	-1.9582994157412	-3.88603640327791	-12.6791177916715	1.7282888300042E-11	8.90311857134131E-10
PDIA3	-1.95288269837128	-3.8714733157616	-9.13852207628707	7.01724347508742E-09	1.30750525508983E-07
RBM47	-1.9526130404747	-3.87074975620009	-7.1274017694553	4.18226904984311E-07	4.55270944841332E-06
DDIT4	-1.94511877137885	-3.85069477183456	-9.54974109010609	3.24564225253803E-09	6.76754280866065E-08
CROT	-1.94402236081724	-3.84776945607406	-15.2295711137419	4.80957817061719E-13	5.76634068527211E-11
S100A4	-1.94281561334491	-3.84455232110906	-10.1016462521762	1.1913140594959E-09	2.87186282960523E-08
lcaf0008.h.18.a_5.1.fwd1	-1.93962352630531	-3.83605532159925	-3.60203385226535	0.00161546142105712	0.00635766806875482
EPHA1	-1.93933502014593	-3.8352882745768	-6.89900112560705	6.88327711732878E-07	7.02759619923233E-06
PLAUR	-1.93608647642533	-3.8266619990207	-4.37159335868711	0.000251565586627797	0.00127057022213066
DMXL2	-1.93241261686252	-3.81692970407909	-6.02896929456462	4.88116543840253E-06	0.0000393738222908706
FAM78A	-1.9306599643181	-3.81229553711814	-6.81093152178533	8.35649676965263E-07	8.34076104729154E-06
GIGYF1	-1.92964333321176	-3.80961005412507	-10.2217582445161	9.62467449460068E-10	2.38744080874688E-08
lcas0002.b.06.a_5.1.fwd1	-1.92937887529833	-3.80891178514712	-10.3321547382036	7.92289041605727E-10	2.0277364518453E-08
SH3BGRL3	-1.92212380942152	-3.78980550254457	-7.86962810639071	8.69089837518017E-08	1.15090121678421E-06
NAV1	-1.92197676175866	-3.78941924375367	-8.46789582532036	2.58429205168918E-08	4.03510158954445E-07
ENSOCUT00000011416	-1.92161780621466	-3.7884765193369	-11.3233574355222	1.46841290425164E-10	5.00453007063222E-09
ENSOCUT00000001637	-1.91514636653869	-3.77152075844732	-5.15689084300025	0.000037873674619301	0.000241638122959126
CHRNA4	-1.91332698326311	-3.76676748996047	-3.71453926505245	0.00123318641478335	0.00505470915070537
SLC43A2	-1.9060740856507	-3.7478782445658	-7.59318442752606	1.5469009028326E-07	1.89921457950998E-06
DENND5A	-1.90438644296782	-3.74349659697708	-6.70204687576201	0.0000010635652822645	0.0000103339758395424
PTGFRN	-1.90388853360745	-3.74220484762065	-8.29568820229232	3.64619189891562E-08	5.45223438960344E-07
SPI1	-1.90236031781711	-3.73824290937725	-8.75182964846044	1.47755796586976E-08	2.47595445495414E-07
CALHM2	-1.90027666628142	-3.7328477474154	-6.46691970016385	1.79963500541673E-06	0.0000163427629752496
N4BP2L1	-1.89986637231796	-3.73178629846707	-8.37174793462628	3.13040393358294E-08	4.80217791547811E-07
KLF7	-1.89844447915662	-3.72811013179316	-9.79262141927403	2.078649713982E-09	4.64170316397178E-08
DDB2	-1.89584698587401	-3.72140391290618	-4.40554731486468	0.000231685794088561	0.00118502165173484
PAN2	-1.8947770760817	-3.71864512441317	-10.7741094157017	3.68683762166745E-10	1.07533435607126E-08
ENSOCUT00000008396	-1.8909793164567	-3.70886901227099	-5.4742882355126	0.0000178161769834227	0.000124170739377197
OSGIN1	-1.8871264596658	-3.69897733269771	-7.86048778018213	8.85671566330783E-08	1.16901682103766E-06
ANKRD44	-1.88230537592133	-3.68663701436045	-11.5603727148076	9.9685137283191E-11	3.62429248223472E-09
CYB561A3	-1.88042554894588	-3.68183646647443	-6.35492815840788	2.31760436600005E-06	0.0000204562607975342
RSAD2	-1.87787047511106	-3.67532154942724	-4.57000347624316	0.00015554684816551	0.000836142144582253
NAAA	-1.87348433723482	-3.6641646615356	-9.61487248217814	2.87805411628064E-09	6.09566414407199E-08
MEIS3	-1.87245373662701	-3.66154807124452	-9.17587154799905	6.53689538497156E-09	1.23052473686072E-07
GRAMD1A	-1.87021712755853	-3.65587597380351	-5.6977524476993	0.0000105344746090925	0.0000779520160089422
PHOSPHO2	-1.86766015903314	-3.64940220043436	-4.96944640259316	0.0000593416453211091	0.000357434037098618
HMOX1	-1.85517631554953	-3.61795964357563	-3.96008936362152	0.000681961369760854	0.00304164435556313
IRAK2	-1.85456637492144	-3.61643037086086	-9.92161129184089	1.64538832471873E-09	3.77035399732475E-08
AVP	-1.85093675864176	-3.60734338011287	-2.62473232317082	0.015598545418727	0.0434979789317456
GGA2	-1.84065555273439	-3.58172743135155	-9.38267213027107	4.42836308840621E-09	8.76258079960007E-08
FCHO2	-1.83983925024862	-3.57970139957259	-9.47820547466183	3.70592485419767E-09	7.57046028531941E-08
SMPD1	-1.83975309490621	-3.57948763215648	-10.4496245200187	6.45116457449322E-10	1.71285155354347E-08
MCOLN2	-1.83927860947506	-3.57831057434412	-6.19404953426534	3.34204384719448E-06	0.0000282838013320131
LIMCH1	-1.83622352660697	-3.57074108236602	-5.93572566499305	0.0000060540647097902	0.0000477077352834876
lcao0017.d.07.c_5.1.rev2	-1.83606222711431	-3.57034188051632	-3.95070619064997	0.000697615104318614	0.00310047736786971
CCNG2	-1.83522183358126	-3.56826270342495	-6.35039519568205	0.0000023415309717709	0.0000206312847040286
TKT	-1.83388040223992	-3.56494644137698	-6.28974689549889	2.68710605672224E-06	0.0000232882453327496
PLIN2	-1.83288364612324	-3.56248427519528	-6.82869768001602	8.03521620078249E-07	8.06806204965907E-06
lcaw0055.h.04.a_5.1.fwd1	-1.83248410850309	-3.56149782318889	-8.44360332555468	2.71223682108765E-08	4.20553302928001E-07
RYR1	-1.82935103340543	-3.55377177416419	-6.91084405372014	6.70659813254598E-07	0.0000068710223593968
ACP2	-1.82914050014887	-3.55325320819255	-9.57062857880768	3.12273430021679E-09	6.54506912330557E-08
NPL	-1.82880406900931	-3.55242469931257	-8.70148672468478	1.63027355264481E-08	2.68495256724217E-07
ABHD4	-1.82812136324123	-3.55074403429393	-9.78629512780293	2.10272452943619E-09	4.67699987067807E-08
LPL	-1.8273980502667	-3.54896427111475	-3.82877709606717	0.000936543447058441	0.00399235092288912
lcaf0025.p.15.a_5.1.fwd1	-1.8267705889051	-3.54742108027447	-5.38609601402904	0.0000219504433970665	0.000149227424467189
SLC6A4	-1.82256405408706	-3.53709275995035	-8.34120709423867	3.32780564121874E-08	5.05495182695535E-07
lcap0007.a.01.c_5.1.fwd1	-1.81819672625217	-3.52640145981921	-6.30289301407269	2.60801060604847E-06	0.0000226522421850057
ENTPD3	-1.81789083531446	-3.52565384520184	-6.60943424246749	1.30728956435275E-06	0.0000123970934111079
SLC17A9	-1.81353131415603	-3.51501614092337	-10.5746420415556	5.1929070155746E-10	1.44869159428952E-08
JUP	-1.81345400812391	-3.51482779573412	-5.76812713847132	8.93713207913252E-06	0.000067394876202878
SPATA6	-1.80934131332707	-3.50482233435917	-4.97315834775932	0.0000588149355128605	0.000354685757814382
CLEC5A	-1.80820251388117	-3.50205687474354	-5.40002759792949	0.000021237654294561	0.000144908141192767
ANXA4	-1.80734962976152	-3.49998716083317	-6.4742364557461	1.77023438929681E-06	0.0000161120926657101
ENSOCUT00000013607	-1.80647263764735	-3.4978602190314	-6.63338680733906	1.23922694362006E-06	0.0000118296251651162
ENSOCUG00000010937	-1.80454206986938	-3.49318262617401	-3.62649110384149	0.00152350714424114	0.00604778890408063
FNDC3B	-1.80379188670359	-3.49136668758364	-6.43673261061706	1.92632354291712E-06	0.0000173369118862541
CALML4	-1.8027457035908	-3.48883580979949	-8.12930088228257	5.10393447366567E-08	7.2755448102317E-07
lcah0005.m.06.a_5.1.rev1	-1.80229861510588	-3.48775479364242	-5.82292752350285	7.86583538364997E-06	0.000060149451897296
VAV1	-1.7974640411121	-3.47608663986387	-8.28683289637844	3.71170175410865E-08	5.5378590171301E-07
CALD1	-1.79588226221531	-3.47227752761394	-4.90441122897725	0.0000693837523055687	0.000412123911849324
TAGAP	-1.79453180931638	-3.46902877916946	-6.74305540830277	9.71043438304018E-07	9.52227698847105E-06
SRC	-1.79250767808086	-3.4641650721709	-5.19441759929159	0.0000346278727979039	0.000223120477893596
TXNIP	-1.78964553280461	-3.45729936954571	-5.42314143455817	0.0000201065294262183	0.000138173222689488
lcao0041.e.06.c_5.1.fwd2	-1.78624469163633	-3.44915913309215	-4.16790585375777	0.000412249869554468	0.00195377338178026
TMEM8B	-1.78244113348211	-3.44007765819506	-11.2628015250016	1.62269545568869E-10	5.42028720870342E-09
ZNF831	-1.78140782282315	-3.43761463162088	-8.05146300250322	5.98116162246662E-08	8.34297488917747E-07
P2RY10	-1.78054158986943	-3.43555121475006	-9.35955698434205	4.62415111902173E-09	9.10456029710026E-08
LONRF3	-1.77942905122312	-3.43290290029408	-7.64545926211815	1.38602687099787E-07	1.73095707008259E-06
CD1B	-1.77882636524897	-3.43146910432503	-5.29132261485687	0.000027489551840318	0.000181479696220153
A_04_P080912	-1.77591899692794	-3.42456085379482	-4.90964061712142	0.0000685163351952508	0.000407336488637173
HCK	-1.77395253190459	-3.4198961870048	-4.71409226858116	0.000109782412677837	0.000614915838753336
lcaw0001.b.04.a_5.1.fwd2	-1.77339950600553	-3.41858549509593	-3.90723332747822	0.000774922643651015	0.00339315041052581
lcaw0047.c.03.a_5.1.fwd1	-1.77098039251524	-3.41285800841406	-3.90617711297425	0.000776903026692336	0.0034003434949233
lcao0043.d.04.c_5.1.rev1	-1.77056398994114	-3.41187310325318	-5.5812127778291	0.0000138470748907347	0.0000990966359157619
VAMP8	-1.77006070970277	-3.41068308818618	-6.84243992612471	7.79542006977987E-07	7.87044366142888E-06
TNIP1	-1.76942673649917	-3.40918463799456	-5.38563532300872	0.0000219744247160859	0.000149328226258908
MS4A4A	-1.76670839507807	-3.40276706377886	-5.67102879183396	0.0000112147531322016	0.0000823805826363252
COLEC12	-1.76458514126215	-3.3977628016266	-5.36514540265812	0.0000230683868846469	0.000155555222172935
DGAT2	-1.76293893558519	-3.39388795195411	-2.89929505494574	0.00840925109942202	0.0262399900301407
PAPSS1	-1.76173796455682	-3.39106388661615	-12.1140464432122	4.12446718272058E-11	1.77510722210167E-09
TFEC	-1.75871852459422	-3.3839740955015	-6.20198191275402	3.28202654036663E-06	0.0000278695525194202
KRT23	-1.7576947717083	-3.38157364061231	-5.98249799946701	5.43351718571731E-06	0.0000434120996250369
BLVRA	-1.75731406715743	-3.38068141419383	-7.98036637827502	6.91842693223339E-08	9.47081384340758E-07
BANK1	-1.75723398905197	-3.38049377159298	-4.80650806395373	0.0000878352568764966	0.000505880659169888
lcah0007.m.09.a_5.1.rev2	-1.75529440739524	-3.37595203685019	-5.4777929845175	0.0000176692993004506	0.000123232349899472
PLEKHA2	-1.75459366824793	-3.37431268323871	-10.3049936139444	8.31030699419347E-10	2.1134621651142E-08
ARHGAP24	-1.75451155192344	-3.37412062721729	-10.0160700022817	1.38828764360738E-09	3.25907805565733E-08
LY96	-1.75331360341481	-3.37132007341553	-4.929994905048	0.0000652431076370758	0.0003892555314058
MARCH8	-1.74784508995708	-3.35856532491961	-9.01308653073085	8.91563824009189E-09	1.59201050914832E-07
lcaw0053.b.08.a_5.1.fwd2	-1.74696339826917	-3.35651339130381	-6.23672974181471	3.03183562417994E-06	0.0000259079197076216
ENSOCUG00000023649	-1.74646664813791	-3.35535787236052	-11.0747892640453	2.21834918659027E-10	7.01444102296724E-09
DNASE1L1	-1.74505258548394	-3.35207071767945	-9.07938646056309	7.85383102189261E-09	1.43419641380744E-07
INPP5K	-1.74352826443402	-3.3485308610937	-10.2398381523089	9.32190735197863E-10	2.32378536984596E-08
CCDC80	-1.74218344627497	-3.34541095924035	-3.89501396499032	0.000798143056266685	0.00348195742675408
PGD	-1.74076197975192	-3.3421163975966	-5.92203569554188	6.24904719473354E-06	0.0000491097575483117
TMEM89	-1.73876291660275	-3.33748861773937	-6.81358743981033	8.30764149818054E-07	8.30846648740578E-06
RASSF2	-1.7385638680451	-3.33702817637751	-10.9087675028192	2.93303218723107E-10	8.8306628273854E-09
MCTP2	-1.73449211820105	-3.32762328664927	-4.64341547764013	0.000130232592065034	0.000714558667767345
lcaw0005.g.06.a_5.1.rev2	-1.73280194331043	-3.3237271256966	-5.14061901565148	0.0000393753264609606	0.000249952040837273
ENSOCUT00000017912	-1.73065101762052	-3.31877544624397	-11.1821589413256	1.85472910734378E-10	6.02547640001909E-09
A_04_P054507	-1.72590036147903	-3.30786501096586	-11.9528951915923	5.31553052374982E-11	2.1761263375888E-09
MPO	-1.72578286126309	-3.30759561305799	-7.36882905331362	2.48857167519024E-07	2.87412905284873E-06
ADAM19	-1.72542179095783	-3.30676790859664	-7.85287491247919	8.99731202048465E-08	1.18079366570465E-06
P2RX4	-1.72462346254282	-3.304938584699	-11.1846628285544	1.84702918082387E-10	6.01015537320751E-09
HHEX	-1.72377913362538	-3.30300495441072	-8.79441549585101	1.35994690218885E-08	2.31478714509026E-07
ENSOCUT00000008088	-1.72300304015896	-3.3012285906484	-6.94662609222829	6.2005511572762E-07	6.44019954061681E-06
VASH1	-1.72217344140739	-3.29933081754368	-10.2249580004577	9.57035745668761E-10	2.37689444997043E-08
DFNB31	-1.71896515387189	-3.29200186680244	-6.13304399162529	3.84278803786736E-06	0.0000318786806666904
PSTPIP1	-1.71752480324427	-3.2887168546257	-10.1399057824226	1.11285258644274E-09	2.72689498736372E-08
ABCC1	-1.71744910695341	-3.28854430455117	-8.15609025310603	4.83370000232234E-08	6.96426219218717E-07
GNS	-1.71649711992038	-3.28637501806518	-8.28917515381867	3.69425682042804E-08	5.52000896714107E-07
MXI1	-1.71606711727594	-3.28539564312385	-10.485221794111	6.06358259660561E-10	1.62966734623171E-08
AGRP	-1.71267104554754	-3.27767099095422	-9.06161781408614	8.12487903064743E-09	1.47036220516892E-07
ENSOCUG00000013304	-1.7107559379062	-3.27332292836462	-8.19771791451476	4.4427388607122E-08	6.47977162436387E-07
TNFRSF1A	-1.71069798075025	-3.27319143233014	-7.62122536446577	1.45834636426616E-07	1.80763153655686E-06
CORO6	-1.71059659130734	-3.27296140769896	-4.43237312925252	0.000217098983597454	0.00111750772492204
ZNF462	-1.70943324734171	-3.27032325822756	-5.33832505174714	0.0000245844109845016	0.000164620746692098
ATP1A4	-1.70462792491508	-3.25944860029428	-5.76054849341198	0.0000090965773206217	0.0000685202918444137
PSEN1	-1.7035780239602	-3.25707744546873	-9.47024837105369	3.76114553940645E-09	7.65458092699989E-08
ENSOCUG00000005938	-1.70319008897986	-3.2562017479897	-5.8684931983031	7.07526931505921E-06	0.0000549595351114241
lcah0005.c.04.a_5.1.fwd2	-1.70120608245768	-3.25172686923099	-6.99101690994432	5.62681042453084E-07	5.89366695636507E-06
MAP4K4	-1.7006371775733	-3.25044485290078	-5.84933687914345	7.39725804784826E-06	0.0000569990710022034
IRF5	-1.69778359767533	-3.24402198685678	-6.80421175960434	8.48142748185509E-07	8.44870980907643E-06
ENSOCUT00000010933	-1.69152846603745	-3.22998724099607	-3.54028800509119	0.00187259213175675	0.00722285536534747
FAM65A	-1.69097893903607	-3.22875716315509	-5.21401940367272	0.0000330460401845919	0.000214368225893092
DLC1	-1.69018616452646	-3.2269834180809	-2.85565106972778	0.00928879164468946	0.02839502827551
SLAMF6	-1.68976321713051	-3.22603751880753	-6.85530357312702	7.57761250864047E-07	7.68134228228668E-06
lcaw0006.c.07.a_5.1.fwd1	-1.68692314938333	-3.2196930367697	-7.26867999303265	3.08366502545741E-07	3.47401438442832E-06
GSTP1	-1.68373417816682	-3.2125840021503	-11.460785923652	1.17219784272042E-10	4.17145034418279E-09
HTRA4	-1.68183450582865	-3.20835660787992	-6.94331685287001	6.24565983377383E-07	6.47119754999344E-06
C3	-1.67583434684001	-3.19504078369461	-7.53754354400849	1.73939831911314E-07	0.0000021004173227564
KIDINS220	-1.67564226297694	-3.19461541665235	-10.3754662364136	7.34341989169499E-10	1.90455623425681E-08
TNFSF8	-1.67360698204183	-3.19011179286426	-7.31819511009299	2.77304005478008E-07	3.16635900132542E-06
DAGLB	-1.67248011883145	-3.18762102665558	-8.64733291020464	1.81288325993276E-08	2.95429568135645E-07
ITGB2	-1.66802940314586	-3.17780236558543	-6.92364714086239	6.52082734898345E-07	6.70799307779493E-06
ENSOCUT00000015838	-1.66619883410093	-3.17377275609942	-4.86119272869709	0.0000769907146732695	0.00044949187679681
CREBRF	-1.66607782732746	-3.17350656547396	-13.1948664286831	8.01739046667896E-12	4.90540284842483E-10
NR3C1	-1.66531109361022	-3.1718204239481	-7.67993473990097	1.28945571446312E-07	1.62733189227545E-06
RIN3	-1.66523919872044	-3.17166236421169	-9.07643989848623	7.89812310500277E-09	1.43837247360729E-07
FTL	-1.66509798225069	-3.17135192504769	-6.95013181226646	6.15312919489501E-07	6.39506337686147E-06
BCL11A	-1.66457604902059	-3.17020481181114	-7.87678117778667	8.56336763472743E-08	1.13550593086688E-06
PHYKPL	-1.6634186168552	-3.1676624688872	-9.86802026876432	1.81275133983204E-09	4.11639655996584E-08
KIT	-1.66141592100487	-3.16326828773331	-18.6760032289143	7.86131368439426E-15	2.9510422902008E-12
GALM	-1.66056463410269	-3.16140229772115	-10.2427549777689	9.27399528337704E-10	2.3175783250345E-08
FAM214A	-1.65884932731172	-3.15764575027171	-10.2844936998108	8.61569291881238E-10	2.17738126437539E-08
lcao0034.f.09.c_5.1.fwd1	-1.65792152204845	-3.15561570343671	-4.38116834141646	0.000245792529430989	0.00124704109012569
NFKBIA	-1.65763467528452	-3.15498834412229	-4.83458560322223	0.0000820872390428198	0.000475662016340758
CASP1	-1.65463205540727	-3.14842882934916	-10.4326844949742	6.64454984659682E-10	1.74490903533446E-08
NEURL1	-1.65364534867063	-3.14627625119162	-7.15319298759348	3.95517491276833E-07	4.33669750097875E-06
SH2B2	-1.6535252984491	-3.14601445265794	-9.74949560481508	2.24861391332806E-09	4.95531525626409E-08
LRP10	-1.65337759153967	-3.14569237191913	-7.03452267338192	5.1173390499234E-07	5.44497850731945E-06
ITGAD	-1.6531596289621	-3.1452171561547	-4.94770536008424	0.0000625237939500604	0.000375142763700362
lcaw0059.b.12.a_5.1.fwd2	-1.64525796242253	-3.12803783421433	-4.51510378588463	0.000177662707867568	0.000936209010343655
SELL	-1.64441964397206	-3.12622072801703	-2.97704002638797	0.00703620252425074	0.0225781728920596
GPSM3	-1.63906170791755	-3.11463198252063	-5.8464170253098	7.44763322554128E-06	0.0000573214476227942
AKAP13	-1.63749885319632	-3.11125976487104	-10.0874462754535	1.221875873321E-09	2.9217316845837E-08
lcaw0047.d.04.a_5.1.fwd2	-1.63713431808903	-3.11047372201104	-11.6865972219577	8.12969713992801E-11	3.07797668782763E-09
ATP6V0B	-1.63438941194432	-3.10456128655005	-6.92888706744752	6.4463288778957E-07	6.64833365379289E-06
PLEKHM1	-1.63416895315137	-3.10408691357219	-9.66217722912842	2.63831447447905E-09	5.62337885131821E-08
C1QB	-1.63288709769333	-3.10133011226102	-4.66985781282248	0.000122167055863097	0.000675465201174838
ZBTB18	-1.63214111166536	-3.09972689687132	-10.9434901416355	2.76593776592509E-10	8.37767195206964E-09
KYNU	-1.63191965068461	-3.09925110964417	-10.1886548488988	1.02057485552261E-09	2.51608552508401E-08
ENSOCUT00000007502	-1.63013537410896	-3.09542042970165	-3.52619821245759	0.00193667734525989	0.00743728409689699
A_04_P075332	-1.6263733930482	-3.08735930575348	-3.64340728281237	0.0014629399332757	0.00584769520461188
RHOQ	-1.62620867242242	-3.08700682465981	-6.34646314444211	2.36249053759844E-06	0.0000207796001783003
ENSOCUT00000012790	-1.62568948537852	-3.0858960940157	-4.02190531335379	0.000587208058389975	0.00267047746942671
ATP6V0A1	-1.62340840635574	-3.08102076646679	-8.42648109422705	2.80633548161473E-08	4.34475090474127E-07
LGALS3	-1.62329304178762	-3.08077440364647	-4.04609154993307	0.000553805672069701	0.00253574763510523
TMEM154	-1.61535527281267	-3.06387039883297	-7.26864853543468	3.08387335883121E-07	3.47401438442832E-06
lcaw0024.f.07.a_5.1.rev2	-1.61504184786688	-3.0632048464589	-5.04677786607901	0.000049291782501298	0.000303712169819867
lcaw0053.f.08.a_5.1.fwd2	-1.61474801417923	-3.06258102708067	-5.5566258232192	0.0000146718558823895	0.000104166556638382
TMEM37	-1.61444720047557	-3.06194252048274	-6.22592460350431	3.10747218408355E-06	0.0000264878141057177
A_04_P057932	-1.61288300887366	-3.05862451551722	-5.5742367678232	0.0000140761757793428	0.000100432990629657
ATP6AP1	-1.61215181460799	-3.05707472017267	-10.9062809493529	2.94539334236978E-10	8.85464368686749E-09
SIRPB2	-1.61192859494424	-3.05660175368794	-5.3457301532403	0.0000241559980777334	0.000162021349744158
ARL6IP1	-1.61124224994975	-3.05514795762434	-8.32455122329387	3.44083673205389E-08	5.1974929047507E-07
RALGAPA2	-1.60871727959208	-3.04980558714277	-4.89409763482882	0.0000711271532136596	0.000419760656322746
VCAN	-1.60803454446846	-3.04836265102314	-5.00413501532542	0.0000545997292917958	0.000331149577655932
lcaw0041.f.03.a_5.1.fwd1	-1.60571633246773	-3.04346828591286	-6.70961895817186	1.04582456653395E-06	0.0000101795041493437
lcaf0030.k.12.a_5.1.fwd2	-1.60491393432763	-3.04177604033594	-3.86689844726028	0.000854223364087313	0.00368510751755122
LRRC10	-1.59931639006598	-3.02999705204252	-6.31704211416799	2.52553919817009E-06	0.0000220023401944386
CYP1B1	-1.59809025899597	-3.02742298397799	-7.89365383294751	8.27013682504363E-08	1.10728158929551E-06
C1QTNF1	-1.59727819504016	-3.02571938811377	-5.80239793978543	8.25092708992679E-06	0.0000627843496204403
ENSOCUT00000008826	-1.59674730951938	-3.02460618327333	-5.90597500854299	6.48598700466801E-06	0.0000507737078305569
lcaw0067.b.05.a_5.1.fwd2	-1.59549848913025	-3.02198916759314	-3.76015031305105	0.00110500050173526	0.00459955799229314
NPR2	-1.59337767530381	-3.0175499980188	-9.57446409614154	3.10069420546774E-09	6.51242780881452E-08
lcaw0048.a.03.a_5.1.fwd2	-1.5929613580289	-3.01667935182176	-6.34453981030368	2.37281261539045E-06	0.0000208521778792297
COTL1	-1.59271758921201	-3.01616967360696	-6.61540108672734	1.28998375260294E-06	0.0000122560626155322
CNPY3	-1.58906264016531	-3.00853812721919	-10.1861791965391	1.02506415550448E-09	2.52406384109672E-08
A_04_P065848	-1.58812192600683	-3.0065770392411	-7.64670428350381	1.38241279668295E-07	1.72840214467957E-06
ADAM15	-1.58557175195514	-3.00126716986984	-9.34695828289459	4.73461725145556E-09	9.27671796486555E-08
CCDC69	-1.58254880565211	-2.99498505848799	-7.30143282188549	2.87441953412845E-07	3.26545731846674E-06
lcaw0046.d.08.a_5.1.fwd1	-1.58208300080793	-2.99401821981608	-6.54915751992908	1.49605386680968E-06	0.0000139377969404628
NEB	-1.58091473710467	-2.99159470904415	-3.74318370656457	0.00115106858602049	0.00475923227657134
SMARCA2	-1.58074587169661	-2.99124456761924	-6.99922835280915	5.52680752519143E-07	5.81007083363287E-06
RNF130	-1.57883026040086	-2.98727542707792	-6.93539066873769	6.35507860558448E-07	6.56767538602784E-06
DOPEY2	-1.57854328874113	-2.98668127647224	-6.68941141916527	1.09385956543421E-06	0.0000105874672594791
GSN	-1.57849034044371	-2.98657166440445	-5.66015377937381	0.0000115042470849062	0.0000842000526105306
PDPN	-1.57671979501327	-2.982908646767	-4.37099722309109	0.000251929474440826	0.0012720891136092
NRP2	-1.57568856744428	-2.98077724793659	-4.79168005270274	0.000091032972398821	0.000520757208195698
lcao0036.h.04.c_5.1.fwd1	-1.57515831442542	-2.9796818842861	-4.2115937917736	0.000370814977401539	0.0017787461954803
TNFAIP8L3	-1.57256504859958	-2.97433067259707	-5.48492421431366	0.0000173742315985564	0.000121426708139529
ATP8B1	-1.57101858471145	-2.97114411517638	-6.1775885397748	0.000003470197206513	0.0000292264829791917
IL36G	-1.57010275353162	-2.96925861418573	-2.99198047863998	0.00679822790648394	0.0219408588041973
ADD3	-1.56541400306972	-2.95962420538758	-7.30348068553599	2.86183208302113E-07	0.000003256667899221
ARHGAP30	-1.56457751996907	-2.95790869518275	-6.09013813306991	4.24038018090961E-06	0.0000347899997844719
lcaf0005.p.20.a_5.1.fwd2	-1.56362570397236	-2.95595786273773	-3.21305532358669	0.00406530255989941	0.0141202490362983
LITAF	-1.5605007840353	-2.94956210017785	-10.8101244380479	3.4673730481071E-10	1.02554813414057E-08
lcaw0040.c.02.a_5.1.fwd1	-1.55807042315201	-2.94459745725798	-6.52289136415668	1.58684443697822E-06	0.0000146750324378399
CA13	-1.5580487352654	-2.94455319175907	-8.79931643871018	1.34704741046564E-08	2.29545084108281E-07
ENSOCUT00000016124	-1.55728122236341	-2.94298710783064	-6.1802459093051	3.44917357410222E-06	0.0000290804747298313
ST3GAL2	-1.55547299781741	-2.93930077924069	-5.73688053614307	9.61344112585253E-06	0.0000720632419638711
CIITA	-1.55293254402444	-2.93412949427139	-7.1045536671622	4.39464097675442E-07	4.75897088998858E-06
lcap0013.c.10.c_5.1.fwd1	-1.55252400191272	-2.93329872566424	-3.32015887436709	0.00315940336256063	0.0113962576161705
GLB1	-1.55090663775939	-2.93001213094487	-8.45755044099617	2.63799961692578E-08	4.10940357959157E-07
MMP19	-1.55041156123963	-2.92900683786157	-4.87904602597428	0.0000737511848933498	0.000433468446490181
DHRS7	-1.550068769939	-2.92831097438221	-4.87066930134505	0.0000752536659219872	0.000440755841523893
PPFIBP1	-1.54977563413103	-2.92771604227374	-8.52680165542469	2.29928841456162E-08	3.63518581209578E-07
lcaw0033.g.10.a_5.1.fwd2	-1.54957213368268	-2.92730310018104	-5.97932639018441	5.47346585845172E-06	0.0000436447146955402
FAM105A	-1.54773255175895	-2.92357287171538	-8.85262537877239	1.21464160032644E-08	2.10363810092649E-07
SRI	-1.54487734742745	-2.91779261804713	-9.02156878601983	8.77189077207567E-09	1.57051932383243E-07
SLC1A2	-1.54467580911388	-2.91738504339344	-5.32111177918236	0.0000256103172000123	0.000170922136859724
lcaf0026.p.13.a_5.1.fwd2	-1.54361954355174	-2.9152498689648	-5.29946010719117	0.0000269627225604736	0.000178411024248706
IFNAR1	-1.54290711837746	-2.91381062877928	-9.09068912059702	7.68630220705059E-09	1.41256842202932E-07
ATP6V0E1	-1.54109551418808	-2.91015402877476	-5.32037947374052	0.0000256549137819857	0.000171163058428869
DAPK1	-1.54103497631777	-2.91003191646	-10.0433780938106	1.32200418838408E-09	3.11436355116165E-08
IL15	-1.539587791552	-2.90711429200416	-4.21915954951562	0.000364074055188088	0.00174974460023824
LAMB3	-1.53831074068574	-2.90454209894412	-3.33030421072961	0.00308457524396125	0.0111723637050652
PRKD2	-1.5366050615417	-2.9011101266684	-5.25569990313083	0.0000299215923932616	0.000195993728125228
PTPRC	-1.53568564611643	-2.89926186658874	-8.13417558423861	5.05362519110294E-08	7.21404100632143E-07
HPS3	-1.53328783175466	-2.8944471846292	-12.6585285354413	1.78299911231313E-11	9.07698532092742E-10
KCNAB2	-1.53287380343419	-2.89361664793814	-5.85215349490986	7.34899334206845E-06	0.0000566922343530995
lcaf0003.g.16.a_5.1.fwd2	-1.53259942574371	-2.89306638032266	-5.03050590275199	0.0000512527127403113	0.000314256359213196
MBNL2	-1.5306737642279	-2.88920738722317	-6.94577525098148	6.21211702583958E-07	6.44639160919428E-06
PLXDC2	-1.52997511722832	-2.88780858335919	-7.9985167084473	6.66560413022027E-08	9.17066928899567E-07
UPB1	-1.52938291982818	-2.88662343906811	-7.81021114120459	9.82897256893659E-08	1.27479179319717E-06
RNASE6	-1.52801580458043	-2.88388933546774	-5.74562174784861	9.41915063689411E-06	0.0000706908943822959
ACYP2	-1.52801195557469	-2.8838816414704	-8.6760233035459	1.71364433838216E-08	2.80848041201738E-07
TSTD1	-1.52779073440148	-2.88343946432879	-9.1685815378082	6.62790383521169E-09	1.24649149438687E-07
OSTF1	-1.52643293036744	-2.88072696874373	-5.4740785752971	0.0000178250027120122	0.000124189278666672
FGFR1	-1.52527458490482	-2.87841495013867	-6.58390600552362	1.38406066115654E-06	0.000013008749340651
SH2B3	-1.52287161372543	-2.87362461617572	-6.83768856111071	7.87748699361525E-07	0.0000079413585097797
TEX14	-1.52205121655301	-2.87199097686675	-5.328589399577	0.0000251594179347004	0.00016807993235182
lcaf0031.c.05.a_5.1.rev1	-1.52130000459771	-2.87049591914848	-4.67664515674144	0.000120179109604453	0.000665378676650055
SLC46A1	-1.51965662606561	-2.86722798968035	-6.60523481079503	0.0000013196118907763	0.0000124962965228097
C7ORF49	-1.51802921362468	-2.8639954758378	-5.16018854824268	0.0000375764868091812	0.000239817996612968
IL13RA1	-1.51626076625278	-2.86048695728058	-6.51838970523678	1.60296270384692E-06	0.0000148104930187544
MXD1	-1.51244648607453	-2.85293422581035	-6.9133529615981	6.66977073286189E-07	6.83676957258546E-06
GADD45A	-1.51042412076793	-2.84893779346001	-5.72338167135244	9.92153766400015E-06	0.0000740695372973651
ENSOCUT00000008297	-1.50917859269444	-2.84647926923966	-3.88916668581398	0.000809497402069417	0.00352233671904995
PIK3R5	-1.50892031282285	-2.84596972115477	-6.84545720100016	7.74376106599832E-07	7.83006201763745E-06
CACNA2D1	-1.50837197140574	-2.84488822680366	-7.81705060849955	9.69049143802892E-08	1.26089068827376E-06
EPB41L3	-1.50803440294252	-2.84422264455975	-4.38366599899694	0.000244308563128693	0.00124013686455094
LTBR	-1.50671046085615	-2.84161373646088	-4.34727525932582	0.000266845619794164	0.00133568699649455
A_04_P075333	-1.50482535222001	-2.83790314465356	-3.75673189332795	0.0011141333261527	0.00463300524510617
PARP14	-1.50440582182411	-2.83707801286635	-5.60245261097483	0.0000131726256406323	0.0000949617128323604
IKBKE	-1.5042732047952	-2.83681723179071	-10.0434892390496	1.32174122155318E-09	3.11436355116165E-08
GIT2	-1.50400795979411	-2.83629572003521	-7.64907363269759	1.37556180099594E-07	0.0000017212000184359
WIPI1	-1.5034160106399	-2.83513220424681	-6.44900500676068	1.87375161123368E-06	0.0000169090972013749
SLC22A23	-1.50338698698393	-2.83507516857974	-5.70708838123441	0.0000103068540548436	0.0000766903045336757
HERPUD1	-1.50303727680101	-2.83438802786546	-5.73635593410397	0.0000096252305348625	0.0000721247743427085
lcaw0056.d.01.a_5.1.fwd1	-1.49736717459362	-2.8232701346747	-5.56617397770774	0.000014345779038512	0.000102176627712906
KLF3	-1.49634848556213	-2.8212773232415	-7.25176357120052	3.19781385091325E-07	3.58591331203579E-06
CEBPD	-1.49585265512609	-2.82030786346786	-4.55435404976032	0.000161553069316749	0.00086473609412117
DENND5B	-1.49404046963949	-2.81676746703337	-4.68900094622939	0.000116643441129228	0.000647761839323107
LOC100344030	-1.49394424840767	-2.81657960765241	-3.88371442082204	0.000820228918443753	0.00356057130933062
ADAM8	-1.49265363764728	-2.81406106951537	-5.16908572555567	0.0000367864095920654	0.000235746694878581
SLC16A3	-1.49077259296082	-2.81039437273427	-6.68439244342083	0.0000011061372460403	0.0000106908907916236
SQSTM1	-1.49071348152336	-2.81027922501199	-5.06349404561377	0.000047356308186157	0.000293854208097836
PNPLA6	-1.49071206288526	-2.81027646159553	-5.98130802013873	5.44847080574895E-06	0.0000434678086775928
ICAM2	-1.49053677447633	-2.80993503187497	-7.12310101976359	4.22142248764313E-07	4.59113886318078E-06
LDB1	-1.49012111189076	-2.80912556307768	-7.85658395956064	8.92852711400862E-08	1.17387985072038E-06
CEBPB	-1.48961490055629	-2.80814007292768	-6.27618701932312	2.77126569711022E-06	0.0000239155242807172
LDLRAD3	-1.48562719867639	-2.80038891045141	-7.56364008764832	1.64621467969175E-07	2.00350792014206E-06
lcao0043.c.02.c_5.1.fwd1	-1.48468621808112	-2.79856298579231	-5.38669481068603	0.0000219193127016327	0.000149154998796042
MICALL1	-1.48293403105153	-2.79516612848065	-6.61854700896391	1.28095430404592E-06	0.0000121898689003083
CHN2	-1.4828433445605	-2.7949904324159	-9.04389785706088	8.40483651297995E-09	1.51287057233639E-07
HCST	-1.4816588481718	-2.79269660227356	-6.08640238577757	4.27692963582791E-06	0.0000350186653353032
DAB2	-1.48121575577686	-2.79183901797022	-8.16762489920812	4.72193636579768E-08	6.81298297133932E-07
UFC1	-1.47900961190621	-2.78757304942287	-2.93199077729765	0.00780313241516111	0.024604053397961
A_04_P043842	-1.47764117167033	-2.78493020499627	-6.60075487009851	0.0000013328886723674	0.0000125983311303726
ID2	-1.47706489293098	-2.78381799795995	-7.5707196919228	1.62183317936603E-07	1.97741912220281E-06
A_04_P083907	-1.47524290690726	-2.78030452081172	-7.2499371649767	3.21039541422702E-07	3.59442937372766E-06
TGFBI	-1.47462252606946	-2.77910920454816	-3.96960164005891	0.000666448344318734	0.0029797119980617
PRG3	-1.47434983245963	-2.77858395584252	-3.55787261739461	0.00179552593722894	0.00695362627692318
PPARGC1B	-1.47182604422016	-2.77372747047697	-7.29100644881985	2.93939572398488E-07	3.32240789407988E-06
CREBL2	-1.47075852628854	-2.77167581818358	-7.21658237256064	3.44934311551345E-07	3.84061188682542E-06
RNF13	-1.46934470752091	-2.76896094934519	-4.65122499848897	0.000127796267640948	0.000702338996677755
CMTM3	-1.46818507768548	-2.76673616898248	-6.37181915930682	2.23063004201247E-06	0.0000197404878322562
RNF144A	-1.46801294458211	-2.76640607949076	-7.3839887334261	2.40938172993531E-07	2.79067089156739E-06
A_04_P038097	-1.46797826510698	-2.76633958147486	-4.08055909827917	0.000509446247590524	0.00235080557135586
MIA	-1.46743560433797	-2.76529923571434	-5.08917256285835	0.0000445318148054679	0.000278386037806249
SMIM14	-1.46604442328221	-2.76263396165163	-7.17357351059735	3.78471437846474E-07	4.15658217072174E-06
TLR3	-1.46498446734263	-2.76060498480699	-4.37621411152376	0.0002487628256436	0.00125893990806869
TMEM192	-1.46129638454444	-2.75355683059344	-8.87997736008358	1.15200583669887E-08	2.01246327517682E-07
TEP1	-1.46083994936256	-2.75268580699955	-9.17627333633398	6.5319172310026E-09	1.23052473686072E-07
TMEM50A	-1.4607496077082	-2.75251343903778	-11.5328126750221	1.04246243716558E-10	3.78329340709715E-09
FILIP1L	-1.45970414086716	-2.75051951860846	-4.16318119760179	0.000416998969710465	0.00197488672652438
lcaw0007.d.01.a_5.1.fwd2	-1.45921290944228	-2.74958313802825	-5.15268064795877	0.0000382565596238221	0.000243762422187633
SP110	-1.45867474653104	-2.74855766301735	-4.64158953137385	0.000130808938982589	0.000717134907182175
PQLC3	-1.45768284545868	-2.74666858721086	-5.57963287622634	0.0000138986262349231	0.0000993123139142118
A_04_P053027	-1.45652456112124	-2.74446427768241	-10.5000893209047	5.90893422359805E-10	1.59970098295312E-08
PLCB2	-1.45392966386533	-2.73953239544855	-9.88708385079143	1.75128119140548E-09	3.99482511407578E-08
ALOX5	-1.453170223224	-2.73809067375315	-12.4705604088727	2.37414944061085E-11	1.14676542045045E-09
HIBADH	-1.4495218479802	-2.73117517085417	-4.93469504886004	0.0000645099925854682	0.000385452468305103
CCNDBP1	-1.44785598070854	-2.7280233269652	-7.97784503376198	6.95432238056635E-08	9.50298245518096E-07
NPHS1	-1.44758990107837	-2.72752023761895	-5.31083647477083	0.0000262433305696616	0.000174568416226593
ETS2	-1.44409630882708	-2.72092333722989	-4.05131542027156	0.000546843320424446	0.00250843046230681
LHFP	-1.44406494898082	-2.720864193192	-8.12161137651258	5.18434732355421E-08	7.37972606297024E-07
ITPR1	-1.44404170447736	-2.72082035535665	-7.32979859827547	2.70502272509472E-07	3.09747400391461E-06
ITGAX	-1.43816635195014	-2.7097623898635	-4.57626472573635	0.000153207116143258	0.000824885788120157
TSC22D3	-1.43452752124648	-2.70293631670069	-5.78221339525952	8.64830171593433E-06	0.0000655357762085588
GSDMD	-1.43437516365346	-2.70265088484199	-5.03694852910449	0.0000504670452967654	0.000309910739746173
C15ORF62	-1.43354088540063	-2.70108845412688	-3.74674680989138	0.00114123919587301	0.00472494139430098
C9ORF91	-1.42953071130476	-2.6935908234592	-5.72880916090297	9.79646946938378E-06	0.0000732172497411236
STX3	-1.42853012780318	-2.6917233268224	-11.4739505415298	1.14728907171612E-10	4.10456420648422E-09
HS3ST1	-1.42809465396916	-2.69091095958414	-4.13522568071234	0.000446236987903913	0.00209427611382696
FXYD6	-1.42640641162617	-2.68776389615526	-5.82208171301721	7.88133308295978E-06	0.0000602450895472395
FCRL1	-1.42541942065471	-2.68592574505536	-6.66570331975798	1.15311266181019E-06	0.0000111076017380109
FTH1	-1.42404329945883	-2.68336498411503	-5.93010790804034	6.13331438075873E-06	0.0000482190547452156
JARID2	-1.42374596883964	-2.68281201599659	-7.1398249314464	4.07125398377722E-07	0.0000044470280770738
RNF19B	-1.42087419650794	-2.67747702688105	-4.30966522848697	0.000292327526113544	0.00144776519079887
PCMTD1	-1.41768591414008	-2.67156647279627	-10.132254962136	1.12810246254399E-09	2.7575533738545E-08
ABI3	-1.41692962617113	-2.67016635424611	-9.82220705833905	1.96979519614352E-09	4.41821991544797E-08
LIMA1	-1.41687301106249	-2.67006157202409	-4.72649855516585	0.000106541673180341	0.000598261048563822
LRRK2	-1.41652778899275	-2.66942273021722	-9.12929731061894	7.14141503157616E-09	1.32695923953881E-07
TAPBPL	-1.41649619531453	-2.66936427298479	-6.55796505242074	1.46681668388783E-06	0.0000136844009480633
OSER1	-1.41584816579701	-2.66816551763499	-9.21989003351212	6.01417652365448E-09	1.15040402221699E-07
MITF	-1.4156661326528	-2.66782888105932	-5.11578512698689	0.0000417842816501931	0.000263417527698964
CDC25B	-1.41512133351972	-2.66682162974956	-3.89119080556639	0.000805548923173734	0.00350894602304614
UGT1A7	-1.41492247636204	-2.66645406764719	-3.7493799235091	0.00113402864770331	0.00469991872881482
ULK1	-1.41382117547736	-2.66441937036816	-8.93263747899148	1.04064758410551E-08	1.84027424399063E-07
IL1RL1	-1.41319503769926	-2.66326324824591	-8.19214951934892	4.49308584594614E-08	6.53899820152074E-07
ARNTL	-1.41195430092622	-2.66097379133055	-10.4342712783719	6.62618265801964E-10	1.74235732503697E-08
C20ORF196	-1.4110681360248	-2.65933980947863	-7.29116900403295	2.93837118207367E-07	3.32240789407988E-06
DPY19L1	-1.41051430643396	-2.65831912362628	-3.06506568121756	0.00574136413086582	0.0189329659993286
ATP6AP2	-1.41010907817648	-2.65757255229777	-5.42751473385827	0.0000198994980514433	0.000136843868129795
ENSOCUT00000002398	-1.40927614908438	-2.65603866567614	-9.06359493193864	8.09424671105382E-09	1.46613594652919E-07
lcaf0037.e.02.a_5.1.fwd1	-1.40899998656809	-2.65553029204112	-7.00642597028433	5.44065394760858E-07	5.72547815113542E-06
PPP1R18	-1.40675331149022	-2.65139811543911	-9.36600523761754	4.56864846211136E-09	9.01290081526416E-08
PLA2G4A	-1.40546722921892	-2.64903559488542	-4.47731590960425	0.000194694984963778	0.00101331947988124
lcai0004.a.08.a_5.1.fwd2	-1.40429881833558	-2.64689106058398	-8.29640560196762	3.64093727509724E-08	5.44842188670197E-07
JDP2	-1.40314501488104	-2.64477504086753	-8.19029422010065	4.5099911772142E-08	6.54957625656906E-07
ARRDC3	-1.40275003919397	-2.6440510632936	-8.78238456834544	1.39215742340265E-08	2.35439419161849E-07
CCR6	-1.40145818297318	-2.64168451674678	-8.69669253847102	1.64564369298789E-08	2.70584124605404E-07
UNC13D	-1.40099514580027	-2.64083679645788	-5.55944277920199	0.0000145748779677838	0.000103587576579782
lcag0024.o.10.a_5.1.fwd1	-1.39973132186628	-2.63852439417843	-3.69183949254103	0.00130234534703226	0.00528867741530719
BAZ2A	-1.39856957180759	-2.63640054130289	-4.80058796330768	0.0000890981352768026	0.000511729863080871
PNRC1	-1.39672584231785	-2.63303343695225	-11.6592699876983	8.49545110852946E-11	3.19245104902986E-09
lcaf0017.e.17.a_5.1.fwd2	-1.39596955287666	-2.63165351016757	-6.02469653653163	4.92946466958825E-06	0.0000397165689350048
MGAT5	-1.39548567957941	-2.63077101365589	-8.47839888982821	2.53092080607789E-08	3.9671445039705E-07
ENSOCUT00000029857	-1.39421492935923	-2.62845480622913	-7.29979624777509	2.88451989304941E-07	3.27508453696738E-06
PELP1	-1.39416061160337	-2.62835584624469	-4.67267038913835	0.000121339294257946	0.000671432984874603
ADORA3	-1.39368291479303	-2.62748570437469	-6.58404379310553	1.38363411566865E-06	0.000013008749340651
IER3	-1.39331224403205	-2.62681071278414	-3.61953541340848	0.00154912171752619	0.00613496060448534
SPHK1	-1.39296370223944	-2.62617617623759	-4.39798138256085	0.000235974698995544	0.0012023785446922
lcaf0034.b.10.a_5.1.rev2	-1.39258572216937	-2.62548821918203	-8.10416045527221	5.37172847112941E-08	7.64070066162232E-07
ZNF618	-1.39200901224036	-2.62443890350127	-4.01817523113353	0.000592534872303754	0.00269348621032323
BCAP31	-1.39066710543345	-2.62199894566031	-5.41049828559564	0.0000207174495631463	0.000141742822384814
GSS	-1.39042893771452	-2.62156612794957	-6.25940694370257	2.87915816380449E-06	0.0000247300655587847
STK10	-1.38956791048585	-2.62000199533207	-14.8302873982401	8.14461638680522E-13	8.28321079519144E-11
CSF2RB	-1.38949821819105	-2.61987543390637	-5.06017129004332	0.0000477348097240164	0.00029586412967537
RFTN1	-1.38910287199601	-2.61915759967812	-8.25203898281066	3.9811005392845E-08	5.88746894730311E-07
TP53I13	-1.38799584027972	-2.61714859687882	-6.3515967758497	2.33516407150865E-06	0.0000206022228332576
PYCARD	-1.38778726733512	-2.61677025847929	-5.34531395006753	0.0000241798747260565	0.000162127508898878
lcai0006.j.19.a_5.1.fwd1	-1.38776433281974	-2.61672866002708	-6.69171150839984	1.08827976969118E-06	0.0000105449844015443
ARSG	-1.38712845320792	-2.61557556965304	-8.47136927669782	2.56651420676173E-08	4.01511818808249E-07
ADARB1	-1.38672475967057	-2.61484378420388	-5.00598857044773	0.0000543574123678847	0.000329977998768515
BDKRB1	-1.38653294258473	-2.61449614429522	-3.95099770662801	0.000697123446748684	0.00309897604599691
CHST15	-1.38589267209145	-2.61333608393259	-6.46846128532013	1.79339918981399E-06	0.0000162934805959555
FXYD5	-1.38572487795452	-2.61303215485469	-5.42246009920168	0.0000201389802419509	0.000138349024568
LYN	-1.38292075653208	-2.60795821825424	-3.49939957180776	0.00206456036106839	0.00786242669552647
TNFAIP3	-1.38253083476211	-2.60725345234899	-3.11010530284365	0.00517092698111861	0.0173559092240778
CSK	-1.38156642748227	-2.60551114791219	-5.65771872507958	0.0000115701047047207	0.0000846513072874989
CYTH1	-1.38133100744025	-2.60508601336706	-7.26687183574669	3.09566339699545E-07	3.48339956102137E-06
lcas0004.c.04.a_5.1.rev2	-1.38095342089512	-2.60440429152733	-4.30258902214845	0.000297387299804083	0.00147052545012269
lcaw0016.e.01.a_5.1.fwd2	-1.37745586148808	-2.59809802046044	-2.55861513219772	0.0180452632325018	0.049004677366732
PAM	-1.37472733089159	-2.59318895072898	-7.43498680425786	2.1615083432241E-07	2.52975601680534E-06
OSBPL2	-1.37410067644112	-2.59206280800711	-7.49546774020766	1.90124064131124E-07	2.26328540173114E-06
AY175592	-1.37381102604538	-2.59154245087445	-2.85494463612324	0.00930372590860027	0.0284320508649714
NQO1	-1.37350396942757	-2.59099093751826	-4.03459829356299	0.000569435895662064	0.00259904323825635
lcaw0028.g.09.a_5.1.fwd2	-1.37332343017616	-2.59066672049148	-4.87211921435414	0.0000749914098122649	0.00043947540775055
AR	-1.37256797747625	-2.58931049912255	-9.45097009056227	3.89849550299416E-09	7.88481814439856E-08
COL5A1	-1.37205075657011	-2.58838237124606	-4.30170268629879	0.000298027209214344	0.00147237283492649
NET1	-1.37079745062504	-2.58613475394504	-6.28627246523396	2.70841775042556E-06	0.0000234284340881234
MAP3K14	-1.36933502837249	-2.58351458496633	-8.02752858556481	6.28110701162361E-08	8.7190942403944E-07
PDCD4	-1.36877200424811	-2.58250654293294	-7.7991909950477	1.00564092639893E-07	1.30010394990548E-06
lcaw0022.h.09.a_5.1.rev2	-1.36795934928902	-2.58105225376136	-5.54886715605521	0.0000149423679974365	0.000105900484237989
MAP3K1	-1.36755677482236	-2.58033212875481	-6.19465978368209	3.33738702680187E-06	0.000028256262923011
RNF144B	-1.36554584102238	-2.57673797870404	-6.56841269557615	1.43289322109242E-06	0.0000134051719736385
PTK2B	-1.36461098524206	-2.57506881229928	-6.65597937434221	1.17835851452457E-06	0.0000112913878209105
PEA15	-1.36454802575728	-2.57495643826072	-7.20972997150935	3.50065677797761E-07	3.89129298134796E-06
ADSS	-1.36297951937024	-2.57215845200715	-5.08342665608398	0.0000451486519994834	0.000281804818275053
HMGN5	-1.36256254424682	-2.57141514099615	-6.16719475018325	3.55369371874271E-06	0.0000298243745345482
MYH9	-1.3618797118248	-2.57019836952282	-6.38974665241633	0.0000021419685127662	0.0000189975912743887
RND1	-1.36148053848239	-2.56948733030507	-9.32858131190176	4.90067104796202E-09	9.56485622558633E-08
lcaw0042.d.09.a_5.1.fwd2	-1.36031723690853	-2.56741628702507	-5.14877631628348	0.0000386151329795504	0.000245435786833103
IL7R	-1.36025209447541	-2.56730036234024	-4.292913127832	0.000304448056215862	0.00149638671261588
A_04_P053029	-1.35877041176151	-2.56466503625414	-11.0036752979745	2.49932492736427E-10	7.72107403174404E-09
USP3	-1.35837598757638	-2.56396396802908	-10.9632859147953	2.67512921761804E-10	8.16400798503977E-09
RNF135	-1.35827037100837	-2.56377627267064	-5.63461933460245	0.0000122142644005184	0.0000888249220757967
ADRB2	-1.35798242417815	-2.56326462082221	-10.7753975527784	3.67874452664867E-10	1.07533435607126E-08
CEBPE	-1.35776654121867	-2.56288108602363	-10.8938965216881	3.00776941844364E-10	9.0018561108903E-09
MTA3	-1.35672073713034	-2.56102393657959	-3.86114129352432	0.000866179665614806	0.00372972529023018
CCDC125	-1.35473969914904	-2.55750967763448	-10.9165522858239	2.89467960489678E-10	8.72823901225014E-09
C16ORF58	-1.35460509531989	-2.5572710724358	-4.3790527550298	0.000247056552533527	0.00125156264615953
TOM1	-1.35392625185733	-2.5560680611686	-10.533912254599	5.57217207631121E-10	1.53326079181776E-08
TRAPPC3	-1.35226826474665	-2.55313224068196	-5.11209412775952	0.0000421548487016542	0.000265421369974592
ZBTB43	-1.3498187841367	-2.54880108150083	-6.92102756039784	6.5584021564619E-07	6.73976205282936E-06
MAST1	-1.34972257580677	-2.54863111646157	-6.88675515423095	7.07100136060154E-07	7.20769784439454E-06
SGMS1	-1.34903047946841	-2.54740876857204	-5.59550517377072	0.0000133894735855609	0.0000964214433179723
lcaw0078.h.03.a_5.1.fwd2	-1.34706966445611	-2.54394885201459	-3.14566794383039	0.00475959072144967	0.0161468530812366
P2RY13	-1.34639402606776	-2.54275775684375	-7.37575328517277	2.45207421188088E-07	2.83568535759145E-06
A_04_P053028	-1.34626710713164	-2.54253407137662	-6.37709258407479	2.20416660821139E-06	0.0000195234493503051
PRKCB	-1.34453941215273	-2.53949108999254	-4.58997134970159	0.000148207902167523	0.000800537292962793
ANXA2	-1.34035896745428	-2.53214315053289	-5.38122877510073	0.0000222051570457626	0.000150540650695305
ATP8B4	-1.3399877858121	-2.53149175565863	-9.54549656744443	3.27122502812031E-09	6.80874858750966E-08
SLC39A10	-1.33986604324886	-2.53127814343748	-7.69641670094756	1.24576428423025E-07	1.57416463067539E-06
TRAPPC1	-1.33902050306507	-2.52979503699316	-3.57864800642893	0.00170848396130059	0.00666517217674153
ZDHHC20	-1.33804399000584	-2.52808328090443	-5.31528106415907	0.0000259675938775937	0.000172848405777427
BNIP3L	-1.33779405142665	-2.52764534302079	-10.2431169197882	9.26806782771048E-10	2.3175783250345E-08
DGKA	-1.33768312149041	-2.52745099788942	-5.15461298813457	0.0000380803435343367	0.000242802874159104
TANK	-1.33719920748946	-2.52660337327731	-9.93704271306005	1.60022914799306E-09	3.68785074357851E-08
lcao0047.a.03.c_5.1.rev2	-1.33708754142057	-2.52640781916517	-3.86132504586918	0.000865795504497533	0.00372972529023018
ALDH9A1	-1.33705529265691	-2.52635134664965	-4.60889117650193	0.000141575542241211	0.000768274248078136
TMEM47	-1.33649498606383	-2.52537036561555	-5.98140550822234	5.44724416379948E-06	0.0000434678086775928
LPCAT2	-1.33624539142707	-2.52493349963906	-12.5549137778531	2.08700662329048E-11	1.0379379606498E-09
BDKRB2	-1.33612591629085	-2.52472440882325	-4.65203286834104	0.000127546870086342	0.000701159677204993
AGO4	-1.33575245823593	-2.52407093971627	-6.08994074245567	4.24230338154909E-06	0.0000347899997844719
RORA	-1.33150981182223	-2.51665911003315	-4.69004315969761	0.000116350039798589	0.000646488965965013
A_04_P004046	-1.33126726516359	-2.5162360435273	-5.02738475580302	0.000051637769431092	0.000315752262258972
SLC7A7	-1.32943618529054	-2.51304444281571	-6.99325065349422	5.59942410201509E-07	5.86803331231987E-06
STX5	-1.3293023050218	-2.51281124630128	-5.02686775619702	0.0000517018337586992	0.000316048053283071
CD9	-1.32854901679541	-2.51149955049042	-3.80854333342008	0.000983378898774807	0.00416118020569793
SNX18	-1.32827077405466	-2.51101522142861	-4.29805373463794	0.000300676189576452	0.00148218791249361
ENSOCUT00000011860	-1.32786174125054	-2.51030339946904	-5.50886397356312	0.0000164198185168739	0.000115276397548579
ELK3	-1.3278533297729	-2.51028876345883	-7.07830235667512	4.65238864686302E-07	0.0000050165102850704
MAML2	-1.32702415169803	-2.50884640848883	-10.1523653610496	1.08847371315128E-09	2.67040652013314E-08
TPD52	-1.32637024192546	-2.50770951718634	-8.97273467565584	9.63361619563386E-09	1.71262398422292E-07
DCDC2B	-1.3254909443589	-2.50618157747035	-5.32988816901139	0.0000250819276625206	0.000167617845712836
CYFIP1	-1.32507726384871	-2.50546305427758	-6.17962188624431	3.45409876704148E-06	0.0000291098147973847
TMBIM6	-1.32506482707821	-2.50544145599533	-7.5488691412156	1.6983077676552E-07	0.0000020594410027761
SIDT2	-1.32485315293482	-2.50507388124461	-5.09662847027427	0.0000437441034464453	0.000274313116942186
CD63	-1.32392560683063	-2.50346382182717	-4.85774837634942	0.0000776320434109404	0.000452842345318031
CTSS	-1.32346775124028	-2.5026694453241	-5.83354832546675	7.67385617008736E-06	0.0000588601717356815
FUCA1	-1.32315848368751	-2.50213301074926	-6.63888874040183	0.0000012241128230432	0.0000116964328660987
USP32	-1.32088645400839	-2.498195625371	-8.81515388997014	1.30622098014416E-08	2.23533585234186E-07
MAN1C1	-1.32064605054118	-2.49777937326126	-8.72772000755633	1.54875852134308E-08	2.56961236712458E-07
TMEM143	-1.32032610650264	-2.4972255063726	-10.8805202565451	3.07668396152982E-10	9.18484945460159E-09
LAMTOR1	-1.32001572912838	-2.49668831805136	-5.02969325580244	0.0000513526886298619	0.000314773540591199
TMEM59	-1.31989203931559	-2.49647427304246	-12.2297451449412	3.44306355992517E-11	1.54799522821457E-09
lcao0035.f.12.c_5.1.rev1	-1.31978630949031	-2.49629132230829	-3.02457737085929	0.00630557302749976	0.0205612517273596
TMEM2	-1.31951700060649	-2.49582538136604	-5.76820262444022	8.93555835977922E-06	0.000067394876202878
GRB2	-1.31927074860501	-2.49539940808118	-4.7607451303338	0.000098087312634763	0.000556998773918634
PRRC2B	-1.31856024231777	-2.49417076280102	-5.13322691867425	0.0000400772981124147	0.000253836946459218
COASY	-1.31793272475121	-2.49308612912218	-5.22566129654235	0.0000321414365280739	0.000209173768836338
PLAC8	-1.317797869344	-2.49285309967192	-6.00559888155827	5.15138471505827E-06	0.0000413383230799616
RNF149	-1.3156382063633	-2.48912417928824	-3.20451225006844	0.00414755758114859	0.0143712549113186
SLC37A2	-1.31559171950408	-2.48904397543517	-5.54376569571258	0.0000151229944890144	0.000107029991214943
GRINA	-1.31529943638717	-2.48853975810506	-5.35771664066584	0.0000234785362537202	0.000157845352877981
STOM	-1.31500490556884	-2.48803176659022	-4.93492409559741	0.0000644744799731908	0.000385354592172109
ITGA11	-1.31451990935773	-2.48719549617938	-6.27456505155181	2.78151151255057E-06	0.0000239936637626525
TCF7	-1.3140710153326	-2.48642172661155	-8.75487171373945	1.46881776020548E-08	2.46746683286562E-07
TRIM56	-1.31372927820293	-2.48583282738366	-4.40915809123564	0.000229666577878048	0.00117618718830909
UBE2H	-1.3105040928751	-2.48028188515994	-8.05648789005835	5.92008998931055E-08	8.27497935910431E-07
ARSA	-1.31039078171212	-2.48008708821362	-6.15414012360233	3.66148385173145E-06	0.0000305761226125932
SCAMP2	-1.30987825510393	-2.47920617795263	-7.66938100591891	1.31825883632025E-07	1.65819636257955E-06
ENSOCUT00000002924	-1.30941648133861	-2.47841276760495	-4.41739990522745	0.000225123430829664	0.0011558593280069
lcaw0015.b.01.a_5.1.fwd2	-1.30931401585325	-2.4782367479044	-4.39191527026293	0.000239470801792794	0.00121803557820971
S100A11	-1.30689841130447	-2.47409073587034	-5.13081351810115	0.0000403092149306857	0.000255076408147619
CD101	-1.30674299594932	-2.47382422703144	-7.12722980298922	4.18382741982576E-07	4.55270944841332E-06
PPFIA1	-1.30589496915556	-2.47237052218224	-3.15730377913134	0.00463201351640389	0.0157811258875858
TMEM106B	-1.30581913366894	-2.47224056506128	-11.2241660676999	1.729847589446E-10	5.73068916885218E-09
GAS7	-1.30487515000717	-2.47062345867981	-10.0965521001255	1.20218569441347E-09	2.88954943399477E-08
PARM1	-1.30485264172273	-2.47058491341544	-4.7023686092038	0.000112936059080893	0.000630825874100762
ZFYVE26	-1.30212970436306	-2.46592633813029	-10.1124511267651	1.16859107608323E-09	2.83301043749825E-08
TSHZ3	-1.30094336888674	-2.46389942783292	-8.35804642905725	3.21742368944934E-08	4.90949605703702E-07
TXNRD1	-1.30068339621705	-2.46345547482525	-6.90412420783872	6.80626883319794E-07	6.96605014422118E-06
REC8	-1.29997990964636	-2.46225453814828	-6.15045479196778	3.69251404199189E-06	0.0000307714595919738
MAFA	-1.29669520734366	-2.45665489799073	-4.53756275808319	0.000168256990909449	0.000894675900448289
LACTB	-1.29587738296108	-2.45526268212361	-6.46616166465211	1.80270945344659E-06	0.0000163633050073552
LRCH4	-1.29540187543236	-2.45445356898675	-4.25547849016535	0.000333380283470093	0.00161572321214019
TBC1D4	-1.29360225095736	-2.45139378103202	-8.26636057879052	3.8678472661547E-08	5.74953355239026E-07
SLC35D2	-1.29270748378377	-2.44987388488226	-7.64899179535456	1.37579785010515E-07	0.0000017212000184359
ENSOCUT00000027873	-1.2923769336637	-2.44931263436181	-3.9190807588152	0.000753049119357917	0.00330816038431999
CC2D1B	-1.29073352950223	-2.44652415950646	-8.17601249353406	4.64234354636599E-08	6.7125688234676E-07
lcaw0074.h.02.a_5.1.fwd1	-1.29036323087049	-2.44589628717863	-8.2857705868769	3.71964176621255E-08	5.54149589164594E-07
IL6ST	-1.28953223324301	-2.44448784763113	-7.67059418256208	1.31491439021178E-07	1.65531285297786E-06
JUN	-1.28878925445482	-2.44322927601261	-5.05968303000204	0.0000477906858014954	0.000296028407362787
N4BP1	-1.28855579511689	-2.44283394052978	-6.60231575000862	1.32824735981047E-06	0.0000125603560193908
SOCS5	-1.28821112509306	-2.44225039997536	-6.98756905282866	5.66935258873847E-07	5.93514032444752E-06
PDLIM7	-1.28695963978748	-2.44013275549093	-5.22783046969128	0.0000319756818201494	0.00020822960983558
BCL3	-1.28584577689711	-2.43824952703113	-6.64534383791053	1.20662108262407E-06	0.000011544070634779
TRIM47	-1.2835700415793	-2.43440641653006	-7.44083802540136	2.13479911688609E-07	2.50285936043769E-06
MBTD1	-1.28324877739859	-2.43386437508105	-7.33100952804436	2.69802414136585E-07	3.09176171844169E-06
lcaw0024.g.02.a_5.1.rev2	-1.28261593656116	-2.43279699011154	-4.20602597335818	0.00037585526093117	0.00179949528539948
SLC8B1	-1.28170196244978	-2.43125625611415	-3.95289621263787	0.000693929918780118	0.00308886992797108
YIPF3	-1.28127858530121	-2.43054287782521	-4.58026682129021	0.000151730159954027	0.00081824601922196
FAM214B	-1.2791636557298	-2.42698241571914	-9.66476148790457	2.62582920787203E-09	5.60863752968805E-08
ARHGEF1	-1.27899982681417	-2.42670682918755	-4.68175944095159	0.000118702727717012	0.00065792799715907
lcao0040.h.08.c_5.1.rev2	-1.27899342107301	-2.42669605433848	-9.72379040099761	2.35671366089972E-09	5.13732971405219E-08
TREML2	-1.27758274517041	-2.42432437602638	-7.08169292462635	4.61824284235973E-07	4.98770226974851E-06
TLR8	-1.27607536733649	-2.42179268063678	-5.15508188179705	0.000038037707796623	0.00024260782471171
TMEM199	-1.27516835835327	-2.42027060056295	-5.02376631428888	0.0000520878423795672	0.000317950211740925
PIK3CD	-1.27484383426358	-2.41972623896285	-6.87351254004398	7.27992987673861E-07	7.39820118956959E-06
INPP1	-1.2742602473482	-2.41874762951265	-3.84079503886771	0.000909777704681716	0.00388977765393741
GCA	-1.27418528833094	-2.41862196037945	-7.50814717624671	1.85089920204874E-07	2.21595471232122E-06
OSBPL9	-1.27333907892186	-2.41720373928129	-6.60771786553646	1.31231158219228E-06	0.000012438861124008
ENSOCUT00000013856	-1.27282074879874	-2.41633544457509	-2.87642441046089	0.00885972577187005	0.0273406766503764
lcaw0032.g.07.a_5.1.fwd1	-1.27197918558541	-2.41492634148588	-4.96319684460948	0.0000602392273828115	0.000362623585757498
ENSOCUT00000006558	-1.27162334348374	-2.41433077106281	-5.2904211461281	0.0000275485528841245	0.000181750066227329
ERP29	-1.27010655450942	-2.41179377896662	-3.20584134143556	0.00413465551069135	0.0143290143317869
ASAP1	-1.27005945643327	-2.41171504507642	-8.76941922078745	1.42775425492055E-08	2.40651265293806E-07
KIAA0430	-1.26944701464384	-2.41069145965432	-6.79699904908465	8.61765802303467E-07	0.0000085632396595937
PRKAG2	-1.26806674701187	-2.40838618508378	-6.31993295724428	2.50902032125882E-06	0.0000218868286317866
MBD6	-1.2677221201002	-2.40781094531096	-9.21846156740934	6.03044135075851E-09	1.15242077501876E-07
TNS3	-1.26592098789457	-2.40480679009275	-5.33672617408939	0.0000246779201250766	0.000165137098724018
lcaf0039.a.09.a_5.1.rev1	-1.26579547549435	-2.40459758445012	-3.59891218381682	0.00162758435266304	0.00639165607941878
ANKRD33B	-1.26539731092713	-2.40393403919402	-8.06679658970545	5.7968058544546E-08	8.13450554997778E-07
PINK1	-1.26512560295916	-2.40348134024412	-5.58115611490984	0.0000138489204028875	0.0000990966359157619
lcaw0056.c.11.a_5.1.fwd2	-1.26401964873975	-2.40163956380221	-6.89122455176508	7.00188593500923E-07	7.14447753307781E-06
A_04_P059792	-1.26372033493643	-2.40114135088257	-11.4148991073928	1.26350293782027E-10	4.44144435839022E-09
MARCH1	-1.26367824371636	-2.40107129761987	-6.53796896245056	1.53405853462621E-06	0.0000142588864810527
EEF2K	-1.25947241442999	-2.39408174672668	-10.0733503564188	1.25301858142104E-09	2.98678109668433E-08
ENSOCUT00000012669	-1.25905679581645	-2.39339214733386	-11.0371479666923	2.36273329937618E-10	7.35551377373029E-09
SPTLC2	-1.25848823276573	-2.39244910241137	-7.59305419356419	1.54732486792989E-07	1.89921457950998E-06
ATP6V0C	-1.25833113527657	-2.39218859878887	-6.19116143831116	3.36417325823894E-06	0.0000284471779040507
ATF7	-1.25647505367649	-2.38911293680589	-7.00247257088255	5.48780286633331E-07	5.77207965188958E-06
SGMS2	-1.25620985529884	-2.38867380682565	-4.51040906982858	0.000179694606442998	0.000944622248671907
ABCG1	-1.25484990110518	-2.38642318818533	-7.98038997325482	6.91809192354083E-08	9.47081384340758E-07
lcaw0065.f.07.a_5.1.fwd1	-1.25416640409427	-2.38529285450474	-6.12729196297565	3.89379664806963E-06	0.000032222207101651
GBA	-1.2526533715954	-2.38279257989578	-7.79572387835762	1.01290812704925E-07	1.30865910808378E-06
HMGN3	-1.25264710018185	-2.38278222188888	-8.39789021666584	2.97105159675908E-08	4.58215323598174E-07
VPS16	-1.25171812101748	-2.38124839633864	-4.43224055431356	0.00021716875942265	0.00111758128571564
ARMC5	-1.25161815116706	-2.3810833962578	-6.61824920040957	1.28180629187037E-06	0.0000121898689003083
RNF103	-1.25155809347939	-2.38098427663625	-9.11992220206685	7.2699421519319E-09	1.3471129238658E-07
CTDSP1	-1.25041086204777	-2.37909166998677	-10.6871768153719	4.27806881015796E-10	1.22747666629917E-08
CD38	-1.24948212381018	-2.37756061713631	-3.6230901781718	0.00153597865710599	0.00609126439205839
IQGAP2	-1.24935231674547	-2.37734670479014	-11.1979094551294	1.80684218676206E-10	5.89844656819472E-09
lcaw0026.a.07.a_5.1.rev2	-1.24920378520794	-2.37710195952188	-4.50304314310262	0.000182929748631288	0.000958525233332831
PLEKHG3	-1.24887286979565	-2.37655677883927	-6.17315201907621	0.0000035055889692261	0.000029469771710414
STK11IP	-1.24886734986557	-2.3765476858558	-8.17891310969128	4.61514199377986E-08	6.67803089358578E-07
VIM	-1.24671831570603	-2.37301022297828	-5.0119976744493	0.0000535792897946195	0.000325843615653148
GABARAP	-1.24646552804797	-2.37259446280114	-11.0207943880652	2.4284715118487E-10	7.53686798022442E-09
C5ORF63	-1.24623176369629	-2.37221005510647	-10.7017480029087	4.17249053917841E-10	1.20232195193321E-08
KCNE3	-1.2439973404075	-2.36853885732781	-9.60034575269164	2.9561215382389E-09	6.23478534274429E-08
ENSOCUT00000014129	-1.24217881348063	-2.36555517883194	-4.57992595606422	0.000151855395260178	0.000818702187186967
lcaw0011.f.02.a_5.1.fwd2	-1.24213001576229	-2.36547516764464	-3.69544848938942	0.00129109951719921	0.00525360130816698
C10ORF128	-1.2402375746662	-2.36237431295369	-7.8020447182186	9.99699764255941E-08	1.29408436064545E-06
ENSOCUT00000029228	-1.23898265122455	-2.36032030304872	-2.81314858186894	0.0102292251130197	0.0307288668495814
HIPK3	-1.23722754335785	-2.35745060585713	-15.6507607194957	2.79364461400008E-13	3.7850093697339E-11
AGAP3	-1.23575486183354	-2.3550453833474	-7.88285800533676	8.45654187250108E-08	1.12614373135235E-06
ANGPTL4	-1.2356350713313	-2.35484984628006	-6.0062188075319	5.14402313887147E-06	0.0000413121666918458
RAB8B	-1.2355241280379	-2.35466876521648	-7.4585327862613	2.05607620028917E-07	2.42320973633414E-06
HIP1R	-1.2350380468263	-2.35387555014359	-3.64439251183936	0.00145948640303955	0.00583968516686982
RAB13	-1.23444338603552	-2.35290551211423	-4.12035832313039	0.000462610036900162	0.00216393203976848
APCDD1	-1.23419604812008	-2.3525021608552	-4.71024198117374	0.000110808229445607	0.00062014430605541
lcaw0014.e.02.a_5.1.rev2	-1.23378958794783	-2.35183946796379	-4.55383829806242	0.000161754932632895	0.000865356667487855
PIK3C2B	-1.23377923801048	-2.35182259585767	-6.9464492971003	6.20295259100219E-07	6.44019954061681E-06
CD274	-1.23341061520235	-2.35122175875828	-3.13108776679477	0.00492425524409586	0.0166416693165401
ITGAL	-1.23331309571474	-2.35106283245343	-7.48976403596479	1.92434398729386E-07	2.28538541226845E-06
PTPN12	-1.2326547319928	-2.34999018625274	-6.45356880327006	1.85457837815433E-06	0.0000167661210470307
lcaw0041.a.08.a_5.1.rev2	-1.23263496009044	-2.34995798023774	-4.71368180069966	0.000109891314911647	0.000615354702516095
FAM161B	-1.23198310363256	-2.34889643276762	-5.69844828666612	0.0000105173340022379	0.0000778667973581644
ACTN1	-1.23126249777344	-2.34772348503281	-5.33760437330719	0.000024626514703128	0.000164847876088536
F2R	-1.23114306282652	-2.34752913444894	-5.80184325623662	8.26159447575355E-06	0.0000628417809405695
SLC23A2	-1.2294502982298	-2.34477631164171	-4.87154700239327	0.0000750947994755273	0.000439953301639346
CDKN1B	-1.22690609645335	-2.34064492780329	-7.87955302801519	8.51446913937005E-08	1.13200288716298E-06
lcap00.c.06.c_5.1.rev1	-1.22626242449522	-2.33960085998736	-3.26270672257775	0.00361768868426927	0.0127753229075336
PLBD2	-1.22620046014085	-2.33950037531152	-7.20707114373177	3.52077806054663E-07	3.90934463591677E-06
FBN1	-1.22247658772628	-2.33346946326107	-6.80327368240138	8.49901967148554E-07	8.46204914597438E-06
WDR7	-1.22242648742816	-2.33338843055315	-5.5529520771964	0.0000147993173088286	0.00010499748123791
GSAP	-1.22179651261691	-2.3323697433064	-10.4584390531491	6.35285810538905E-10	1.69258290950722E-08
KLHL6	-1.22098298396547	-2.3310549022087	-6.0761725361313	4.37867229541108E-06	0.0000357935135447118
LTF	-1.22033620009514	-2.33001008625066	-7.52968083179065	1.76852627029758E-07	2.13431133231479E-06
lcaw0039.a.10.a_5.1.rev2	-1.22031050821584	-2.32996859320938	-4.33399439441102	0.000275579352121492	0.00137292092763569
CLN3	-1.21945130760544	-2.32858138775172	-5.9545107524872	5.79657401583606E-06	0.0000459121485752929
SNX20	-1.21913638836892	-2.32807314794922	-9.05743950295189	8.19001068708364E-09	1.47696819992143E-07
KDM7A	-1.21871494007945	-2.32739315729234	-7.91659545817077	7.8879567907019E-08	1.06273729550714E-06
PTER	-1.21832858247727	-2.32676995861212	-9.73157074100236	2.32343755013619E-09	5.09234811042907E-08
SYNJ1	-1.21760477478867	-2.32560289867282	-10.4346451748634	6.62186244007239E-10	1.74235732503697E-08
MYL9	-1.21730309090438	-2.32511663959167	-3.38367706077275	0.00271850231393587	0.0100377770132532
SRP14	-1.21592692209896	-2.32289979730649	-5.05900267065015	0.0000478686559643361	0.000296394241756427
PRKCH	-1.21504081478132	-2.32147350383421	-5.02418607903867	0.000052035427919217	0.000317797934854114
RRAGC	-1.21486771882137	-2.3211949878847	-5.46639603091007	0.0000181514865779813	0.000126114950898137
lcaf0004.c.17.a_5.1.fwd2	-1.21434482965567	-2.32035384838425	-2.94067357618245	0.0076493389259054	0.0241963007507404
NISCH	-1.21405345239413	-2.31988526004042	-4.12357055723624	0.000459022508400059	0.00214814855116031
EVI2A	-1.21292224489559	-2.31806696652756	-9.18295396508259	6.44971695957258E-09	1.21752763823534E-07
RPN1	-1.21237635586689	-2.31719001892892	-3.71114983365639	0.00124327794011666	0.00508779038395567
HRH2	-1.21193799496175	-2.316486050882	-6.41509706857454	2.02271482473045E-06	0.0000180832321348073
NCF4	-1.21078464733799	-2.31463490011613	-6.28617676602313	2.70900719845295E-06	0.0000234284340881234
SLC25A19	-1.21022319665838	-2.31373429363906	-4.13640142341033	0.000444967095002691	0.00209014161090117
A_04_P075077	-1.20817848893108	-2.31045739913397	-3.56853563006248	0.0017503207100847	0.00680466314273811
LPAR6	-1.2075314650133	-2.30942143104454	-5.22540320265801	0.0000321612163697513	0.000209234890219487
SUV420H1	-1.20710634745822	-2.30874101631422	-5.64845261868552	0.0000118242427769408	0.0000863225436800079
LRRC61	-1.20681426377525	-2.30827364289047	-4.1399287006054	0.000441178942573917	0.00207525134547497
PNPLA8	-1.20623057137416	-2.3073399394877	-9.53909081973545	3.31023025304402E-09	6.84991616723296E-08
SNX17	-1.2053273063948	-2.30589577630374	-5.85741271010761	7.25973109133593E-06	0.0000561110911902104
PLEKHA3	-1.20395823867056	-2.30370859886183	-9.92986425681752	1.62107447399452E-09	3.73162080630831E-08
lcaw0003.g.02.a_5.1.fwd1	-1.20392045258667	-2.30364826248861	-5.40986571223556	0.0000207485064755084	0.000141907102692594
NDRG1	-1.20368322764633	-2.30326950060267	-6.21895347132491	3.15729236267202E-06	0.0000268669973675285
KLHL21	-1.20188480726408	-2.30040010272544	-4.25431664913395	0.000334320926832818	0.0016191132744089
NAGK	-1.20186502032001	-2.30036855234595	-4.36532145051035	0.000255420543647621	0.00128681355431475
ARHGAP22	-1.20144393915028	-2.29969723893058	-7.64010195220704	1.40168961799402E-07	1.74708120579428E-06
TRAM2	-1.20096212260869	-2.29892933779075	-4.94324305565344	0.0000631979643489279	0.00037884922557027
ATP2A3	-1.20046731869642	-2.29814100473917	-5.60004475452419	0.000013247373502373	0.0000954664032503746
FRRS1	-1.19981459760799	-2.29710148788175	-6.60347596857416	1.32480816292782E-06	0.0000125337181858582
A_04_P088672	-1.19865432014414	-2.29525480266012	-5.62889965922806	0.0000123793322291274	0.0000898538773906612
lcao0040.c.12.c_5.1.fwd1	-1.1984937636025	-2.2949993795405	-3.98544388889856	0.000641386453174602	0.00288688400890343
TMCO1	-1.19781161533267	-2.29391449343782	-9.72653293229338	2.34492799015238E-09	5.11717655229137E-08
lcaw0058.a.02.a_5.1.fwd2	-1.19749951338875	-2.29341829866496	-4.66480462798723	0.000123668552344032	0.000682821266807425
RPS6KA3	-1.19697959826818	-2.29259195076108	-3.41618154047337	0.0025167242944365	0.00938564353611183
ERO1LB	-1.1957836596817	-2.29069226788264	-9.69738132555361	2.47339472013803E-09	5.35689424226023E-08
ZNF516	-1.19540444394043	-2.29009023322787	-6.40165207783608	2.08509108213221E-06	0.000018558508429654
FLOT2	-1.19514990521864	-2.28968622184331	-5.36907128543215	0.0000228545811955479	0.000154320138934203
TP53INP1	-1.19478970538067	-2.28911462380374	-15.3669842063933	4.02287512164558E-13	4.97108900001137E-11
LECT1	-1.19405524769667	-2.28794956126696	-4.62936010625622	0.000134735791534592	0.000736058669132021
ZBTB20	-1.19231041825273	-2.28518413367373	-9.54973499225959	3.24567885670052E-09	6.76754280866065E-08
ZNF710	-1.19222822913209	-2.28505395236768	-11.4127603244551	1.26793479300044E-10	4.44925829279005E-09
CYP2J1	-1.19201895731264	-2.28472251522848	-8.24042828515216	4.07542732310635E-08	6.00053049283685E-07
MARCKS	-1.19121186788133	-2.28344472633323	-4.70527778058866	0.000112145084382709	0.000626929306032895
lcaw0073.f.12.a_5.1.fwd2	-1.19082802016942	-2.28283726708678	-2.87087748221307	0.00897240603652612	0.0276164734700045
lcaw0029.h.12.a_5.1.fwd1	-1.18983691148087	-2.28126953253497	-2.54917429510037	0.0184226605428724	0.0498306793509069
A_04_P076178	-1.18932670221925	-2.28046290395169	-2.58746489127854	0.0169364026592375	0.046551995409711
DAK	-1.18795193806218	-2.27829085420599	-3.85636951844477	0.000876215104763677	0.00376385682238217
SERINC1	-1.18778693001685	-2.27803028990662	-8.06256804230039	5.84705236136404E-08	8.18993940630004E-07
BMF	-1.18754505402358	-2.27764839724266	-5.97752262271596	5.49631925642992E-06	0.0000437718831177791
CCR10	-1.18725386307049	-2.27718872720798	-7.00999222150259	5.39847937221903E-07	5.69001420801861E-06
CAMK1D	-1.1847861698479	-2.27329698304493	-3.57843554569397	0.0017093527579584	0.00666727018799344
MYBPH	-1.18466341485538	-2.27310356262384	-3.61886949039739	0.00155159612032721	0.00614355200621794
lcas0004.d.08.a_5.1.rev1	-1.18454396142386	-2.27291536014709	-9.15503794797613	6.80048029333506E-09	1.27491676820739E-07
BTBD11	-1.18435709421763	-2.27262097649331	-9.87293510725905	1.79669259690459E-09	4.08915054088727E-08
A_04_P024377	-1.18381668546735	-2.27176985117935	-5.05005449143175	0.0000489061924373824	0.000301613143929503
TTC3	-1.18271676219639	-2.2700384941331	-7.88609163038133	8.40025855815106E-08	1.12051660846542E-06
ARL6IP5	-1.18162478699229	-2.2683209531398	-8.04072843066313	6.11381560803302E-08	8.52210892574402E-07
PAQR7	-1.18132492037016	-2.26784952776019	-6.00354374080279	5.17586641616509E-06	0.0000415017123226103
PPP1R13B	-1.1770891324828	-2.26120083128331	-4.08612178503883	0.000502626425668357	0.00232252843904842
lcaw0017.b.01.a_5.1.fwd1	-1.17612119088391	-2.25968424169308	-4.79372189598819	0.0000905857646569838	0.000518788305863226
SLC35F5	-1.17482204108426	-2.25765030738559	-4.54516098306146	0.000165189457299801	0.000879991020611632
CAT	-1.1740215723167	-2.25639801410756	-13.1437314751028	8.64262690611672E-12	5.17153854900868E-10
A_04_P076177	-1.17334021457335	-2.25533261135324	-2.58916824146764	0.0168729742097234	0.0464219978872078
lcaw0059.a.01.a_5.1.fwd2	-1.17257674583014	-2.25413941363593	-7.14672787739469	0.00000040108824528	4.39359925679002E-06
RHOH	-1.17255950463113	-2.25411247527897	-2.90400787161532	0.00831918606801289	0.0260073018441589
CRYAA	-1.17193331148012	-2.25313430354533	-5.41093336138245	0.0000206961164372891	0.000141644980387318
PRR13	-1.1716244249828	-2.25265195055702	-7.51695234529175	1.81674924758899E-07	2.18465452805596E-06
lcap0021.g.03.c_5.1.fwd1	-1.17062741171024	-2.25109573253785	-10.3568794578287	7.58651340383318E-10	1.9540607797955E-08
ELMSAN1	-1.17060590567564	-2.25106217604774	-12.528977337077	2.1712340357958E-11	1.06406316177613E-09
lcaw0062.a.04.a_5.1.fwd1	-1.1701721123413	-2.25038542250902	-11.7144726435174	7.77343402377367E-11	2.95978276194422E-09
AY175542	-1.16970445167659	-2.2496560610316	-2.66301486098334	0.014328217089937	0.0405848612889202
DACH1	-1.16899637676171	-2.24855220045204	-11.1606596099994	1.92223176491988E-10	6.21470179920002E-09
AY175550	-1.16899484090077	-2.24854980669483	-2.61588834433655	0.015906728832307	0.0441921837434935
lcaw0033.d.05.a_5.1.rev2	-1.1686339861693	-2.24798745751757	-6.92197784723515	6.54474576731552E-07	6.72916126826285E-06
lcap0025.f.08.c_5.1.rev2	-1.16835700083467	-2.24755590422901	-2.81135021066834	0.0102709521462963	0.030835820260948
HERPUD2	-1.16818564398859	-2.24728896547281	-8.82828017554846	1.27335420332851E-08	2.18838740302413E-07
HNRNPLL	-1.16656352519078	-2.24476360774106	-5.98509873104703	5.40098136575587E-06	0.0000432035610282187
lcaw0008.g.02.a_5.1.fwd2	-1.16613836628516	-2.2441021785418	-3.8748946987167	0.000837887827519451	0.00362472865590567
ENSOCUT00000017224	-1.16547161346734	-2.24306528875747	-10.9501562372053	2.73500638721054E-10	8.29646064024017E-09
lcao0048.h.03.c_5.1.rev2	-1.16419788675874	-2.24108580505485	-2.79079692286926	0.0107594922872658	0.0320334651484096
GYPC	-1.16219145367188	-2.23797117361276	-2.75201460872148	0.0117420916858908	0.0344173279365797
lcaw0081.a.10.a_5.1.fwd1	-1.1617293669858	-2.23725447946909	-4.79398989421702	0.0000905272319775304	0.000518600542233054
lcaw0035.h.05.a_5.1.fwd2	-1.16135975835434	-2.23668138354249	-6.15329370571979	3.66858695472962E-06	0.000030622742827254
AMBRA1	-1.16110966968684	-2.23629369233195	-7.73039723810868	1.16043631102752E-07	1.47560026368159E-06
lcaf0002.m.05.a_5.1.fwd2	-1.1602912095088	-2.23502537283397	-2.6704267543322	0.0140938196983132	0.040027878787849
R3HCC1L	-1.1599179966032	-2.23444726560642	-5.83750711503854	7.60352657817872E-06	0.0000583651800067362
TULP4	-1.15975349897528	-2.23419250606929	-6.76193651126661	9.3126225031673E-07	9.16340217190014E-06
LRRC2	-1.15970251006302	-2.23411354479934	-6.67824804917243	1.12136069073385E-06	0.0000108224470688841
LDLRAP1	-1.15808417403614	-2.23160884406034	-6.79331599537898	8.68808628201604E-07	8.62046472376193E-06
BSDC1	-1.1576223417866	-2.2308945808518	-13.4888641795389	5.22931310758807E-12	3.56077932703668E-10
lcaw0024.b.02.a_5.1.fwd2	-1.15606096824577	-2.22848147520384	-7.06993843085624	4.73773447118872E-07	5.09135693501216E-06
BAZ2B	-1.15591937822435	-2.22826277669317	-8.70482833603663	1.61964820711948E-08	2.67182261980348E-07
IGLL1	-1.15588569952467	-2.2282107600751	-4.57414640804534	0.000153994712414786	0.000828461938423779
EXOC3	-1.15554753810923	-2.22768853841209	-3.30440749720964	0.00327909654696335	0.011771085840124
lcap0007.f.05.c_5.1.fwd2	-1.1529146576477	-2.22362677292236	-4.18383660930244	0.000396630912096957	0.00188764792031276
ENSOCUG00000006039	-1.15240521663403	-2.22284170978589	-11.3459393881462	1.41485216894778E-10	4.85484708465863E-09
lcaw0076.d.07.a_5.1.fwd2	-1.15194105355929	-2.22212666256158	-3.88762558203911	0.000812516515407178	0.00353318386298173
EML3	-1.15180697633121	-2.22192015825475	-5.13454610499125	0.0000399511020720231	0.000253128373052749
VSIG2	-1.15161600873539	-2.2216260651464	-4.50658156725193	0.000181368425264424	0.000951436922203223
SRXN1	-1.15084928555622	-2.22044569119264	-4.93925395486331	0.0000638068596133805	0.000382158122608597
lcaw0019.f.04.a_5.1.fwd1	-1.15079007811511	-2.22035456714622	-7.74477782102502	1.12616187152567E-07	1.43564255799178E-06
TBC1D2	-1.14903160258915	-2.21764986483896	-5.10356313944456	0.0000430241257163203	0.000270218877511108
GPI	-1.14826033058511	-2.2164646149481	-4.06644622879642	0.000527164814041749	0.00242645193885487
PTPN9	-1.14808771613284	-2.21619943698088	-6.66287342553199	1.16040202481026E-06	0.0000111511534273513
IRF2BP2	-1.14726184091817	-2.21493112985274	-5.69355215153734	0.000010638546648427	0.0000786932084438547
lcap0014.d.09.c_5.1.fwd2	-1.14657736428443	-2.21388052042141	-4.57924649000736	0.000152105344010633	0.00081983030213063
CRB3	-1.14583383913429	-2.21273984155196	-10.2552273529131	9.07198633412738E-10	2.27556598682433E-08
COMT	-1.14319151131536	-2.20869086870315	-5.38606258911893	0.0000219521824394936	0.000149227424467189
ITPR2	-1.14294543171447	-2.20831416579554	-4.81447711221424	0.0000861637552478303	0.000497280904928882
ENSOCUT00000021888	-1.14284330840036	-2.20815785252551	-3.10764730632372	0.0052005929697009	0.0174380462120385
ENSOCUT00000011983	-1.14269769804375	-2.20793499570696	-3.81225644666661	0.00097461379947785	0.00412929557195685
lcaw0025.h.04.a_5.1.rev2	-1.14250678851422	-2.20764284252747	-5.60277664885761	0.0000131625992551302	0.000094923406443549
TMEM63A	-1.14110140592107	-2.20549334311482	-5.22165150579103	0.00003245013724837	0.000210910185368399
VPS28	-1.14078448875418	-2.20500891507043	-2.71743178989107	0.0126895521718114	0.0367706747007086
LPAR2	-1.13933011177528	-2.20278717158635	-7.71807505279743	1.1906597255285E-07	1.50831875418837E-06
PPP1R15A	-1.13804849613988	-2.20083119834733	-3.89268625093143	0.000802644007786303	0.00349856213045482
RYBP	-1.13746610841271	-2.19994294520173	-8.1999351836981	4.42285376076818E-08	6.45544351082556E-07
MVP	-1.13705282749403	-2.19931282989521	-5.37887017785778	0.0000223296656530565	0.000151181218683652
PTPN7	-1.13695206938688	-2.19915923481556	-6.85317024901567	7.61329708127254E-07	0.0000077097551438407
ZNF395	-1.13681598752933	-2.19895180944041	-6.40038849259257	2.09105369505012E-06	0.0000186033584477472
lcaf0034.i.22.a_5.1.rev2	-1.13586973462103	-2.19751000624837	-2.91722523981533	0.00807149048874262	0.0253276781879372
lcap0005.h.02.c_5.1.fwd2	-1.1357918155404	-2.19739132327614	-2.78992332984004	0.0107807390805768	0.0320746892999968
SERINC3	-1.13572883056934	-2.19729539197822	-7.25273344389764	3.19115332201496E-07	3.58218272418786E-06
lcah0007.k.12.a_5.1.fwd1	-1.13540901406237	-2.19680834971899	-2.5639038803335	0.0178370227598355	0.0485242183182883
FEZ2	-1.13514230849453	-2.19640227161626	-5.09421296587492	0.0000439977428252818	0.000275646200929028
MAP4K1	-1.13487614623775	-2.19599709557704	-3.05973936211455	0.0058127075587094	0.019136900236601
HLTF	-1.13418161915187	-2.19494017615807	-7.50089526041178	1.87952121225236E-07	2.24140415969136E-06
lcaw0063.a.03.a_5.1.fwd1	-1.13374348706653	-2.19427369593963	-3.48064630182514	0.00215893862201874	0.00818932989165753
lcaf0006.b.01.a_5.1.rev2	-1.13287150228769	-2.19294784737764	-5.15209338844552	0.000038310277162533	0.000243960038763117
COL23A1	-1.13136822786128	-2.19066400678324	-9.83141502570978	1.93713549503791E-09	4.35602295128707E-08
HLA-DPB1	-1.13130037672748	-2.1905609804768	-5.82659380023902	7.79901708016332E-06	0.000059706500200931
CPD	-1.12997443424005	-2.18854861927012	-6.69605138741032	1.07783103150132E-06	0.0000104574531004334
HESX1	-1.12981119305311	-2.18830099863455	-7.79494893522694	1.01453982648351E-07	1.30992699904044E-06
ITPR3	-1.12878422134733	-2.1867438271844	-4.04489392308059	0.000555414253043627	0.00254253497381926
ME1	-1.12820984359299	-2.18587339581921	-3.81704313377336	0.000963428419978708	0.00408964704640909
S100A13	-1.12789067724944	-2.1853898701717	-6.06151333925259	4.52879684720934E-06	0.0000368264134422651
PGM2L1	-1.12726900535254	-2.1844483664212	-8.00736521921223	6.5458255521222E-08	9.03673874371798E-07
ENSOCUT00000011907	-1.12696396072459	-2.18398653368591	-5.02190598331613	0.0000523207785807331	0.000319056954941909
lcai0006.l.13.a_5.1.fwd1	-1.12453464218079	-2.18031206724766	-8.09825336640858	5.43672867872428E-08	7.7063133565765E-07
SLC4A11	-1.12444508544556	-2.18017672639974	-4.51876934680895	0.0001760922851294	0.000929224733318412
lcaw0012.f.07.a_5.1.fwd2	-1.12392711127549	-2.17939411295784	-4.20769918770949	0.000374333430925935	0.0017934880984087
GLYCTK	-1.12264280751474	-2.17745485449164	-6.1625383115228	3.59176396570933E-06	0.0000300891005265304
lcaw0008.g.05.a_5.1.rev2	-1.12221535527267	-2.17680979780196	-4.13017369155452	0.000451734772802856	0.00211694665640519
LACC1	-1.12173532880951	-2.17608563055993	-6.45736580261994	1.83877981283191E-06	0.0000166457092090159
GPR137B	-1.1203600616734	-2.17401223804974	-7.26221690298952	3.12677359227918E-07	3.51251944761222E-06
IL37	-1.12010956349436	-2.17363479249449	-3.32352802737139	0.0031343596915574	0.0113140274027508
DNASE1L3	-1.1177453691962	-2.17007569892743	-4.03474659889692	0.000569231439454886	0.00259869892418411
lcah0003.e.22.a_5.1.fwd1	-1.11697444876328	-2.16891640417138	-4.84804363805599	0.0000794681903338973	0.000462481447473377
RAB4A	-1.11519549031015	-2.16624360487977	-7.78890816603631	1.02735237620084E-07	1.32562021533872E-06
NRIP1	-1.11501209601448	-2.16596825114304	-6.41189192529817	2.03740900874143E-06	0.0000181903777721941
FBXO32	-1.11456051534039	-2.16529038346398	-7.21547428382946	3.45758821330817E-07	3.84766529240073E-06
PLEKHM3	-1.11417675746026	-2.16471449131948	-8.46894397537396	2.57891403650261E-08	4.02982827953728E-07
RBM5	-1.11399715849556	-2.16444502599788	-6.65865295874032	1.17136120712303E-06	0.0000112350273494629
lcaw0037.h.09.a_5.1.fwd2	-1.1136105751172	-2.16386512078518	-3.77979307768153	0.00105393797762783	0.00441614702421046
DN883775	-1.11303049421155	-2.16299524566429	-6.70731420638292	1.05119201828799E-06	0.0000102186822549984
RGMB	-1.11300922686501	-2.1629633603184	-11.0138622203159	2.45690805263048E-10	7.61339107632049E-09
TLR2	-1.1128409080218	-2.16271102268405	-4.67901734322399	0.000119492026306245	0.000662028695695618
WDR1	-1.11242147444161	-2.162082350822	-3.48294615857062	0.00214714065889934	0.00814909838834397
LIMD2	-1.11189057049961	-2.16128686263247	-3.11063354569211	0.00516457290209475	0.0173374712323321
ENSOCUT00000005973	-1.11180953952344	-2.16116547435487	-5.4338034371552	0.0000196055823505548	0.000135099431989352
GTPBP2	-1.11140713662002	-2.16056275654988	-5.77741574174639	8.74559050382695E-06	0.0000661584121722907
DSTN	-1.11109905281918	-2.16010142321197	-7.94217740862252	7.48320357375306E-08	1.01636336063745E-06
CLK2	-1.10946357620797	-2.15765406352919	-2.94971390030556	0.00749230155396092	0.023787821232642
TRAF1	-1.10895992411397	-2.15690094711091	-2.62004298589783	0.0157612467745867	0.0438354070031311
TGOLN2	-1.10640610935424	-2.15308624417051	-9.71654311501254	2.38815430327557E-09	5.20023826773799E-08
MAP3K3	-1.10604647140703	-2.15254958535515	-6.76200241920652	9.31126355865539E-07	9.16340217190014E-06
lcaw0042.e.11.a_5.1.fwd2	-1.10543958509827	-2.15164428097163	-4.69497403543953	0.000114971955309792	0.000640421770976168
ANGPT1	-1.10532319635808	-2.15147070508842	-2.77644089154351	0.0111137473436831	0.0328964339952878
RICTOR	-1.10496467095938	-2.15093610766268	-10.9697004515175	2.6463726296804E-10	8.10079597371165E-09
DCAF11	-1.10450043072221	-2.15024407614014	-5.36578216234988	0.0000230335710908309	0.00015538735102894
IGF1	-1.10439088231334	-2.1500808074884	-5.93274137770002	6.09603302151645E-06	0.0000479821403358282
FLCN	-1.10405298830057	-2.14957729542171	-4.25974025857311	0.000329952484704023	0.00160180837476704
MARCH6	-1.10237604325159	-2.14708014342362	-3.92519590415748	0.000741999746408045	0.0032653176517699
ISL2	-1.10219978051911	-2.1468178377496	-3.94197466954753	0.000712501946141363	0.00315758288210766
PIR	-1.10211666819169	-2.14669416512123	-5.37064041999573	0.0000227696892084244	0.000153798484250867
SLC11A2	-1.10202344042446	-2.14655544901554	-5.84827354435244	7.41556301246827E-06	0.000057118267761811
IL10RA	-1.1013909838034	-2.14561463641522	-5.02863867901578	0.0000514827221364767	0.000315282757456039
FOXO1	-1.09982382823059	-2.14328518618257	-4.49458167998246	0.000186718290926371	0.000976091309587068
BASP1	-1.09978845528944	-2.14323263635798	-3.21040055086434	0.00409069244548522	0.0142002736091315
lcag0022.a.01.a_5.1.fwd1	-1.09977298231073	-2.1432096502007	-3.18833695409456	0.00430774135102593	0.0148344206347007
ENSOCUT00000002289	-1.09827290246014	-2.14098235013568	-5.70542817097419	0.0000103469624279663	0.0000769603091669488
lcaw0062.b.02.a_5.1.fwd2	-1.09802474596084	-2.14061411362099	-3.2828661301086	0.00344995948619134	0.0122793928204393
lcah0005.l.24.a_5.1.rev2	-1.09743446248221	-2.13973845338228	-4.28633948080383	0.000309340434506744	0.0015152565738898
A_04_P077783	-1.09728423846734	-2.13951565968205	-3.06782150016437	0.00570478344362171	0.0188339203608308
LPCAT3	-1.09695999433407	-2.13903485990811	-4.97918077908611	0.0000579704116666122	0.000350011999936721
TRIM14	-1.09686047588222	-2.13888731237399	-6.174037182395	3.49849833731424E-06	0.0000294347341312378
SLC3A2	-1.09676308943556	-2.13874293563531	-3.63654900714412	0.00148720430047391	0.00592235449192281
GLA	-1.09643623324494	-2.13825843810441	-5.02863906825587	0.0000514826740802287	0.000315282757456039
ZNF217	-1.09615302194165	-2.13783872395414	-10.7649572476248	3.74487357942787E-10	1.09001797163058E-08
BAX	-1.09589616202328	-2.13745813333458	-4.80334129971907	0.0000885085301402079	0.000509353946881162
PACS1	-1.09566712387258	-2.13711882351116	-9.38263026938442	4.42870978750515E-09	8.76258079960007E-08
lcai0004.a.08.a_5.1.rev2	-1.09545078637385	-2.13679837860446	-2.94064794230806	0.0076497886595529	0.0241963007507404
SNX29P2	-1.09400775435992	-2.13466214967182	-5.40070437290142	0.0000212036331007184	0.000144725034874507
lcap0008.h.07.c_5.1.rev2	-1.09234426729617	-2.13220221438237	-4.4712515093217	0.000197577131340997	0.0010269931817988
TNFRSF1B	-1.09171791171233	-2.13127670562601	-3.77799989690402	0.00105850103491181	0.00442901923069418
STAP1	-1.09159865552885	-2.13110053712615	-3.22681383757052	0.00393614865111295	0.0137356039727507
ITGB1	-1.0914890575029	-2.13093864876172	-5.46879054200622	0.000018049080459268	0.000125566831389164
CTNNA1	-1.09066916722628	-2.12972797050331	-7.82908377729963	9.45171449379568E-08	0.0000012314128934931
UBE2D4	-1.09036921358859	-2.12928522049073	-8.00467112040146	6.58205744501884E-08	9.06811224743978E-07
ZNFX1	-1.08938378110948	-2.12783130936819	-3.25435644424932	0.003689463143071	0.0129827335128819
NDST2	-1.08933921158314	-2.12776557477701	-3.72388517520878	0.00120577724186524	0.00495243988695958
ENSOCUT00000009066	-1.08893040634458	-2.12716273186132	-4.4118759714592	0.000228158330250804	0.00116905751409608
ZNF652	-1.08891204343157	-2.12713565707801	-11.4111327154537	1.27131824539532E-10	4.45337253891348E-09
SLC6A5	-1.08880357591133	-2.12697573661651	-4.52732034466375	0.000172482788223891	0.000912808281767107
ENSOCUT00000013323	-1.08876248904664	-2.12691516281719	-3.08755186166065	0.00544937146944844	0.0181183955327881
FAM134C	-1.08840790791764	-2.12639248041523	-8.15889364935613	4.80628800779132E-08	6.92972462798374E-07
TMEM57	-1.08787062946701	-2.12560073155845	-6.69818207367097	1.07273889414361E-06	0.0000104134966184131
AKR1B10	-1.08778320835349	-2.12547193320004	-4.79595653842306	0.0000900988685091785	0.000516317582830434
M63027	-1.08756356692013	-2.12514836782159	-2.61762575303477	0.015845737436555	0.0440470388417184
TIMP2	-1.0875499387295	-2.12512829303832	-3.75437287283104	0.00112047925631441	0.00465142068851707
DNAH9	-1.08721454889889	-2.12463431228926	-4.19135079774553	0.00038947016038802	0.00185805494328174
HPSE	-1.08661956115935	-2.12375826385626	-5.98431633890141	5.41074831538462E-06	0.0000432645067758941
UBE2Q1	-1.08643260526819	-2.12348306821041	-3.7319403395026	0.00118263662997393	0.0048719826502894
A_04_P062902	-1.08630445901305	-2.12329445986947	-5.0924657411375	0.0000441821372889601	0.00027645747414546
C1ORF110	-1.08618914251788	-2.12312474895828	-3.88281170043815	0.000822019271472842	0.00356458797308699
lcaf0034.i.24.a_5.1.rev2	-1.08587653019802	-2.12266474664974	-4.27714538650673	0.000316315219184566	0.0015449129837089
PDE3B	-1.08582807615097	-2.12259345648277	-5.85920351964664	7.22958957163529E-06	0.0000559210419170038
FBXL3	-1.0853208392082	-2.12184730533073	-9.13615816179738	7.0488488513336E-09	1.31218034716785E-07
lcaf0037.i.09.a_5.1.rev1	-1.08483333291195	-2.1211304253664	-5.36211813383512	0.0000232346397895668	0.00015646677186274
GOLGA7	-1.08422894077007	-2.12024200055906	-5.70071124495309	0.0000104617867338383	0.0000776137415812047
EBPL	-1.08415727821607	-2.12013668503573	-6.55893527096004	1.46363199768967E-06	0.000013661017468705
ENSOCUT00000000386	-1.08357096469397	-2.11927523322894	-4.63072200451102	0.000134292683314077	0.000734235403722079
GATA1	-1.08294152373625	-2.11835080524028	-5.62558440091974	0.0000124760474207586	0.0000904255297405251
RIPPLY1	-1.08208635125219	-2.11709550286116	-6.06834598357748	4.45818018991655E-06	0.0000363843862987435
DTX4	-1.08126804600503	-2.11589501413687	-5.97738187024716	5.49810665713341E-06	0.0000437718831177791
CTDSP2	-1.08019328089611	-2.11431932196611	-9.21725081828398	6.04426285896306E-09	1.15396722753776E-07
FAM129B	-1.0800925599519	-2.11417171710237	-4.94478748521747	0.0000629638027574701	0.000377557878874952
IQGAP1	-1.07948397586954	-2.11328006649244	-6.01203435897847	0.0000050754848881272	0.0000408268436967484
PIAS3	-1.07940386839033	-2.11316272718353	-3.00705692801115	0.00656593619241317	0.0213377035797977
PGGT1B	-1.07902668979271	-2.11261033353739	-4.21703829701654	0.000365951601323041	0.00175792920435218
GRK6	-1.07837714561969	-2.11165938768308	-4.44272117037234	0.000211721471705933	0.00109289950873934
PALLD	-1.07721738909879	-2.10996254491219	-2.86840946993749	0.00902297996789957	0.027750933350654
RAC2	-1.07538148023106	-2.10727920911727	-4.00408092170376	0.000613099911393197	0.00277143192693966
TMEM204	-1.07476571772936	-2.10637998467498	-3.71875249352695	0.00122075479109955	0.00500884966435671
MAML1	-1.07420994983606	-2.10556870240353	-8.80798598939967	1.324537791899E-08	2.26283631929004E-07
GDF9	-1.07397079693899	-2.10521969508966	-3.49079042291193	0.00210737392637024	0.00801335201528213
TMEM51	-1.07375859990042	-2.10491007419193	-5.49532945531082	0.0000169526577723002	0.000118768846208581
YTHDC1	-1.07361088420168	-2.10469456617648	-4.54264848904864	0.000166197526049062	0.000884659241458829
ENSOCUT00000016988	-1.07201640371877	-2.10236972238569	-7.76305347736325	1.08410418883946E-07	1.39082971793659E-06
WIPF1	-1.07137326870148	-2.10143272169041	-8.60420719741449	1.97336814894754E-08	3.18745639583811E-07
SNAPIN	-1.0709657234102	-2.10083917417554	-3.74431365638962	0.0011479424190001	0.00475074094996918
38961	-1.06737966980354	-2.09562368074784	-4.30213683494496	0.000297713594248531	0.0014711843020986
SH2D1A	-1.06546924681543	-2.09285048338727	-7.11952145539545	4.25429765672624E-07	4.62439629799136E-06
MAG	-1.06477949291363	-2.09185012869059	-8.22940709919649	4.16710060954333E-08	6.1176195683252E-07
lcaw0030.b.03.a_5.1.fwd1	-1.06451704904412	-2.09146963018232	-3.62014635909057	0.00154685501274315	0.0061295993835673
lcau0003.g.01.a_5.1.rev1	-1.06420248784514	-2.091013661694	-3.74339371766773	0.00115048692494296	0.00475833832488729
A_04_P077784	-1.06396643998628	-2.09067156658229	-2.91928899138857	0.00803345831458745	0.0252433568443714
PSEN2	-1.0621956965871	-2.08810708012928	-5.89274363885911	6.68806412020017E-06	0.0000522946380081801
A_04_P037047	-1.06204128123906	-2.08788359663663	-2.84623669286213	0.00948970667425435	0.0288733643252011
FAM8A1	-1.06186150913764	-2.08762344474968	-7.53850356530583	1.7358758637774E-07	2.09889881104937E-06
ST3GAL4	-1.06157352846065	-2.08720676957115	-3.83920884611353	0.000913266529178616	0.00390220925556124
TRAF3	-1.06120697979276	-2.08667653576778	-5.79726517463797	8.35017654223299E-06	0.0000634676437410026
lcaf0011.a.14.a_5.1.rev2	-1.05987049061666	-2.08474436773165	-3.35480310137439	0.0029109330344864	0.0106448825672885
TBC1D13	-1.05974816820039	-2.08456761509122	-5.15367781369318	0.000038165522065476	0.000243268970076841
RAB5B	-1.05951684512076	-2.08423340035427	-9.30342181956037	5.13784887091108E-09	9.995387469838E-08
EPB41	-1.05915372624965	-2.083708875613	-6.24345054464098	2.98574225500105E-06	0.0000255475023365468
TIAM1	-1.0573623983445	-2.08112323595535	-6.30638966633941	2.58737648650833E-06	0.0000225021317751515
SMAGP	-1.05578683178911	-2.07885168288413	-3.39543838127097	0.002643730256327	0.00979400677265744
DPEP2	-1.05471768386705	-2.07731166469681	-8.46744303537276	2.5866188816046E-08	4.03560631396436E-07
CCS	-1.05441509228685	-2.07687601399659	-5.86918758631023	7.06386999920387E-06	0.0000548921564521467
DNASE2	-1.05380953245096	-2.07600444464173	-5.30168183692967	0.000026820674233321	0.000177704611976168
ATG16L2	-1.05357230982049	-2.07566311488417	-4.43912039319176	0.000213577343915684	0.00110106855929094
TGFBR2	-1.05321102598566	-2.07514338644535	-7.05429539654118	4.90170291936663E-07	5.24354227192844E-06
CYB5R1	-1.05090836281024	-2.07183392406958	-7.47695942034094	1.97726932427394E-07	2.33858829885647E-06
TRIM25	-1.05083943816383	-2.07173494472502	-5.25905826560478	0.0000296832748221905	0.000194559232498718
ZNF212	-1.05061274283156	-2.07140943189572	-6.06654059842737	4.47672909547203E-06	0.00003652097101701
DHDH	-1.05053919644914	-2.07130383730862	-5.37387935929078	0.000022595470179335	0.000152826716034978
CRTAP	-1.05001387724744	-2.07054976415325	-3.94116887029959	0.000713891589815809	0.00316260692783089
NCK1	-1.04964876961189	-2.07002582953301	-7.57037424732905	1.6230141816023E-07	0.0000019776619265477
PALM2-AKAP2	-1.04905337216821	-2.06917171014908	-3.81727386795847	0.00096289246875752	0.00408823358046247
ARHGAP32	-1.04885433523139	-2.0688862629968	-7.88328206177997	8.4491387944459E-08	1.12614373135235E-06
ANKFY1	-1.04819994677661	-2.06794805481913	-4.62413787329295	0.00013644857773305	0.000744003046209827
EXT1	-1.04743288388574	-2.0668488449728	-9.06477474211966	8.07602437894528E-09	1.4641519625627E-07
TNRC6B	-1.0471077124472	-2.06638304696409	-8.00503670413327	6.57712874083487E-08	9.06752409978754E-07
SFXN3	-1.04682368415778	-2.06597627113437	-4.35873656949556	0.000259531549488565	0.00130361208723159
ENSOCUT00000017694	-1.04678109161692	-2.06591527842466	-5.81067203777347	8.09346092185065E-06	0.0000617026835306267
ENSOCUG00000024298	-1.0467211035913	-2.06582937835664	-2.70003636212725	0.0131930663095483	0.0379892411160718
ARPC1B	-1.0467205767062	-2.06582862389746	-8.56179422395844	2.1455594443457E-08	3.42168316136271E-07
TAOK3	-1.04651716310597	-2.06553737175968	-6.91510250660039	6.64421274316969E-07	6.81751059974141E-06
SESN3	-1.04633474184262	-2.06527621184361	-7.41858184593715	2.2382424561448E-07	2.60895136294378E-06
S100A6	-1.04547867879995	-2.06405108654432	-3.6398352338096	0.00147552867960759	0.00588516805240716
SPARC	-1.04446686976106	-2.06260400776629	-4.48048529591	0.000193205538448893	0.00100686332953046
DACT2	-1.04392793015266	-2.0618336360939	-2.71122446532327	0.0128671007866983	0.0372048728173525
FLI1	-1.04379433251437	-2.06164271331195	-7.51397790311904	1.82821213657244E-07	2.19712701997865E-06
HENMT1	-1.04305378745936	-2.06058472981749	-3.46146262140984	0.00225985452516259	0.00853675728541352
ROGDI	-1.04243377176515	-2.05969935879734	-6.48697904960203	1.72020081772322E-06	0.0000157277734319478
TAX1BP1	-1.04191760781733	-2.05896257634462	-8.6080279084362	1.95857486700137E-08	3.16864377278246E-07
lcaw0028.g.09.a_5.1.rev2	-1.0417340653238	-2.05870064774806	-6.47513656200916	1.76665168296121E-06	0.0000160867532541613
ZEB2	-1.0400280587049	-2.05626764488648	-5.13132450015574	0.000040259998704236	0.000254845032652647
ZBTB4	-1.03970490923325	-2.05580711277744	-5.76947718410996	8.90902915577798E-06	0.0000672584952232684
TNFRSF11B	-1.03953154672249	-2.05556009004572	-6.14328339957329	3.75366953698705E-06	0.000031216520154415
A_04_P077786	-1.03937418693671	-2.05533589515608	-2.84139396341729	0.0095946645042533	0.0291442817741924
TXNDC11	-1.03934488349342	-2.05529414842134	-4.01274948873264	0.000600369103788033	0.00272295304852478
SAT2	-1.0392978200063	-2.05522710186665	-3.80737124049231	0.000986161878908996	0.00417120381457056
EIF2AK3	-1.03907952065251	-2.05491614161972	-6.77536106159201	9.03998228448065E-07	8.93003056272728E-06
CMTM6	-1.03894127431249	-2.05471923858977	-4.98050465062466	0.0000577864152888243	0.000349071523992274
lcaw0070.f.10.a_5.1.fwd2	-1.03862391945187	-2.05426730425528	-3.63583235584012	0.00148976254497514	0.005930197071322
ESYT1	-1.03815543688629	-2.05360033573471	-3.8970839475058	0.000794161492607792	0.00346834362187904
DEDD2	-1.03697537244506	-2.0519212630118	-7.71305345582603	1.20320815512731E-07	1.52325698683685E-06
CD300LF	-1.03606016374408	-2.05061998962476	-4.72474919138213	0.000106992734653809	0.000600459086485657
TM9SF4	-1.03578977310139	-2.0502356973904	-4.76249740947846	0.000097673385594657	0.000554961165768006
OAS2	-1.03446495525235	-2.04835384292932	-5.24212420388464	0.0000309049047240887	0.000201909371051766
PLEKHM2	-1.03253093196921	-2.0456097357302	-5.00930180485309	0.0000539269765534831	0.000327661285592838
CTNS	-1.03155194606571	-2.04422209404505	-6.7186663496526	1.02502483426316E-06	9.99808726960218E-06
OR2C3	-1.03142170530696	-2.0440375581509	-3.40039251533514	0.00261283943286135	0.00969919127473152
JAK1	-1.03120566913572	-2.04373149694292	-5.68704867336284	0.0000108017559529286	0.0000797540206759119
lcaf0032.b.08.a_5.1.fwd2	-1.03077777773844	-2.04312543299321	-6.90139748422711	6.84714515156215E-07	7.00077145394745E-06
IL1RN	-1.03059830677025	-2.04287128441532	-3.0480516541375	0.00597226566339802	0.0195981386432328
IRF9	-1.03034628373212	-2.04251444832297	-4.0337052102407	0.000570668660764383	0.00260289830993441
FMNL1	-1.0298864322502	-2.04186351129598	-4.33735087336007	0.000273345413167635	0.00136284780425089
A_04_P037152	-1.02913300280394	-2.04079745200009	-5.02922487566536	0.0000514104006971666	0.000315031424046951
FAM13B	-1.02885913044365	-2.04041007632346	-8.07018813309568	5.75682735370744E-08	8.09734752502621E-07
EB375880	-1.02798635313253	-2.03917607675195	-4.04256293737736	0.000558558436462112	0.00255576647596998
lcaw0044.h.02.a_5.1.fwd2	-1.02722070393179	-2.03809415765802	-2.60497846485047	0.0162947920221988	0.0450651793095055
lcaf0040.l.04.a_5.1.rev2	-1.02575003078351	-2.03601759744514	-3.27274377008119	0.0035332109738565	0.0125225999358469
C17orf62	-1.02548690450984	-2.03564629175909	-5.04101379321718	0.0000499775743261382	0.000307279701488729
LRAT	-1.02400931350539	-2.03356247446846	-4.51918703225964	0.000175914224717515	0.000928528384240089
lcap0001.b.07.c_5.1.rev2	-1.02322888285337	-2.03246270961233	-4.20563191804452	0.000376214561841453	0.00180035963521277
ARHGEF18	-1.02295667685571	-2.03207926312223	-5.22954630015155	0.0000318451829102211	0.000207446854520593
PIK3R1	-1.02284534718533	-2.03192245799052	-5.34801074938093	0.0000240255896759851	0.000161254057731986
A_04_P077785	-1.02263184445618	-2.03162177844344	-3.20856631810059	0.00410832459705387	0.0142475678432953
ZYX	-1.02170667660334	-2.03031936278085	-3.16987870163802	0.00449786264775827	0.0153712366831682
lcaw0019.h.05.a_5.1.fwd2	-1.02166029933424	-2.03025409662873	-4.60040724902807	0.000144511861020031	0.000782672198081598
ALCAM	-1.02162828014991	-2.03020903765442	-3.97494406355453	0.00065788994201032	0.00294536990708421
TMUB1	-1.02055538679402	-2.02869978726321	-4.25113936555945	0.000336906869316658	0.00163006921973964
lcaw0056.h.05.a_5.1.fwd2	-1.0201697791356	-2.02815762303831	-5.04484880294449	0.0000495202299586666	0.000304839997502281
CDH24	-1.01995546689984	-2.0278563627583	-5.19659990866896	0.0000344480320708544	0.000222233159830329
TMEM86A	-1.0191004005504	-2.02665483510035	-5.02373357851044	0.0000520919322185013	0.000317950211740925
SIPA1L3	-1.01871191709779	-2.02610917863709	-6.17750700036549	3.47084436928937E-06	0.0000292264829791917
BPIFA3	-1.01780338741875	-2.02483364861837	-3.43145417284733	0.00242704579797177	0.00908653465850325
SEC24C	-1.01753927076526	-2.02446299278168	-3.54382249286838	0.00185684550472116	0.00717035700845351
HM13	-1.01630046142371	-2.02272537869436	-4.5370538333883	0.000168464485674592	0.000895542800331914
ZDHHC14	-1.01597336671934	-2.02226682872811	-6.81797893428249	8.2275028275775E-07	8.24059482610969E-06
MED13L	-1.01539106172491	-2.0214507598954	-8.75291072243157	1.47444577126645E-08	2.47279656326802E-07
FHOD1	-1.0148711398981	-2.02072239597608	-3.88280172397304	0.000822039079286518	0.00356458797308699
ZNF592	-1.01418745936169	-2.01976502020571	-7.97093185527726	7.05373175320686E-08	9.62576320955912E-07
FAM192A	-1.01301683093423	-2.01812681165433	-3.97575365775968	0.000656602558109374	0.00294156777701046
RUNDC1	-1.01294624998429	-2.01802808127878	-6.56487303999104	1.44429544531472E-06	0.0000135055705011741
FAM129A	-1.0127567307485	-2.01776300098844	-6.12987988021456	3.87076206009915E-06	0.0000320711186402785
A_04_P073632	-1.01205015596658	-2.01677502269557	-2.60063952885446	0.0164515865457976	0.0454052968217944
lcaw0001.f.10.a_5.1.fwd2	-1.01160076039958	-2.01614690061558	-5.09214829302645	0.0000442157232719594	0.000276581707498076
HNRNPA2B1	-1.01157683113333	-2.01611346006542	-7.85778201646735	8.90642500964759E-08	1.17175722109915E-06
A_04_P067623	-1.01086531653678	-2.01511938963639	-6.45812069961511	1.83565530277595E-06	0.0000166398600848394
CD53	-1.01060773892613	-2.01475964395886	-3.78739921156262	0.00103479808962526	0.00434589306114094
IFT122	-1.01027601251885	-2.01429643300527	-4.59745907745252	0.000145546509125723	0.000787640458573432
ZFYVE16	-1.01010684109489	-2.01406024905231	-6.13596228767589	3.81717050138981E-06	0.0000316946629698561
LGALS1	-1.00814061479504	-2.01131718779068	-5.05063100272807	0.0000488386655764231	0.000301288943963343
MS4A3	-1.00806930472214	-2.01121777410546	-3.97991799737878	0.000650020036679886	0.00292006279882714
lcap0017.f.06.c_5.1.fwd2	-1.00770111667964	-2.01070455971809	-3.63532301737623	0.00149158337431095	0.00593627194731698
HLX	-1.00751230452836	-2.01044142676147	-4.51531512587521	0.000177571783389696	0.00093605099739211
lcaf0033.b.05.a_5.1.fwd2	-1.00724815578943	-2.01007336078844	-3.17514006860894	0.00444285721744938	0.0152087066746882
lcaw0013.d.07.a_5.1.fwd1	-1.00633286153787	-2.00879850709767	-2.70101751893777	0.013164170806947	0.0379223009716142
YPEL1	-1.00613908797701	-2.00852871626247	-6.13592934983538	3.81745866174515E-06	0.0000316946629698561
MFSD1	-1.00578195413663	-2.00803157391653	-7.55109292060181	1.69035779678812E-07	2.05350945373379E-06
EIF4E2	-1.00495450220676	-2.00688020570804	-2.91764824241903	0.00806368110116036	0.0253185759531679
lcaf0004.k.21.a_5.1.fwd2	-1.00417198462096	-2.00579196932508	-2.56920543715687	0.0176305397180463	0.0480989206285911
SLC38A6	-1.00281768781998	-2.00390996171245	-4.51021687227296	0.000179778285979951	0.000944715428178496
LYST	-1.0019502214896	-2.00270540921527	-5.1300359597531	0.0000403842239184846	0.000255390592830806
lcap0001.h.02.c_5.1.rev1	-1.00147340368588	-2.00204361460085	-3.10409140993891	0.00524380083320753	0.0175653810714229
MAPKAPK2	-1.00145533165868	-2.00201853600904	-7.30637716521052	2.84412528505842E-07	3.24017938301169E-06
lcaw0009.f.08.a_5.1.fwd1	-1.0013568756972	-2.0018819139728	-6.91337147044043	6.6694998211173E-07	6.83676957258546E-06
PRDM1	-1.00055932403606	-2.0007755380832	-4.84216291905636	0.0000806020935364879	0.00046813361246019
FUCA2	-1.00007477806877	-2.0001036671017	-5.58119595966895	0.0000138476226323492	0.0000990966359157619
PDPR	-0.999827135064662	-1.99976037267137	-4.33149069466612	0.00027725760697776	0.00138025771620021
lcao0019.a.02.c_5.1.rev2	-0.998984570891373	-1.9985928116297	-6.23204870529568	3.06436918961163E-06	0.0000261425346112484
lcaf0013.d.03.a_5.1.rev2	-0.998422804863173	-1.99781473798828	-3.81580687263199	0.00096630504947269	0.00409840309675277
NTAN1	-0.998331847963484	-1.99768878669473	-4.24692898199536	0.00034036445721865	0.0016444281355956
lcaw0021.a.03.a_5.1.rev2	-0.99727095199167	-1.996220312151	-5.07604472219611	0.0000459538340543135	0.000286209686308591
A_04_P036907	-0.996643499367746	-1.99535231073513	-5.04362192125944	0.0000496660793016351	0.000305644414694022
LOC100341582	-0.996096013968704	-1.99459524221404	-4.11203692424127	0.00047203414560977	0.00220085920390555
NIPAL3	-0.995770854045371	-1.99414574364681	-6.24719724759838	2.96035806503386E-06	0.0000253518418987721
A_04_P004141	-0.995260473379538	-1.99344040163308	-5.20714247629705	0.000033592479092004	0.000217492675625569
ZNF205	-0.994897871695666	-1.9929394405863	-5.18454767377619	0.000035453199059845	0.000228000745677969
ARHGEF3	-0.993552445894783	-1.99108173527061	-4.30365898827319	0.000296616645398267	0.00146756385939865
ABCG2	-0.993201175302511	-1.99059700128266	-6.30076964015693	2.62062298158948E-06	0.0000227519776272308
lcao0020.e.06.c_5.1.rev2	-0.992192645767558	-1.98920594200319	-4.90296184260623	0.0000696261244517507	0.000412837621050092
ENSOCUT00000023450	-0.991301539550699	-1.98797765299756	-4.39982018391797	0.000234925072857154	0.00119847618079111
TSPAN14	-0.991019666538765	-1.98758928089172	-10.4917811865229	5.99484204665083E-10	1.61427952544975E-08
VSIG4	-0.990870704399547	-1.98738406755279	-2.9625123731778	0.00727525909169958	0.023215822025509
ENPEP	-0.98887456823818	-1.98463619229684	-6.35061225412158	2.34037951449128E-06	0.0000206312847040286
EPC1	-0.988844168512545	-1.98459437350743	-6.2436918972701	2.98410038246034E-06	0.0000255443051013669
FAH	-0.98767875060889	-1.98299185334878	-7.11419750963611	4.30368111931894E-07	4.66799919791719E-06
ANXA11	-0.98763553094982	-1.98293244859193	-4.310849815014	0.000291488954763603	0.00144467778711823
A_04_P059982	-0.98747529173315	-1.98271221778214	-7.61938847599893	1.46398419861655E-07	1.81350367334161E-06
ARL4C	-0.986840930861172	-1.98184060005604	-4.33376793178349	0.000275730733085543	0.00137312096263076
COG5	-0.985403355160532	-1.97986677550424	-3.0519365500444	0.00591876727640229	0.0194352478776157
RUNX2	-0.985139545672011	-1.97950477253396	-10.3005341782511	8.37576946990488E-10	2.12474494537562E-08
MGEA5	-0.985025785937741	-1.97934869030419	-9.52182627970722	3.41777334918408E-09	7.03893566454659E-08
XBP1	-0.984967169062757	-1.9792682707599	-4.30720375372407	0.000294077735829957	0.00145571731508651
VAT1	-0.984667686755361	-1.97885744637051	-5.87587557542944	6.95503236198591E-06	0.0000541508549807191
CSRP1	-0.983114288095044	-1.97672789015983	-6.25976406635331	2.87681774257937E-06	0.0000247205046804751
KDM5B	-0.982859247054919	-1.97637847315644	-9.64581045857808	2.71882860177717E-09	5.78275033759195E-08
OR8B12	-0.981599936775424	-1.97465407006384	-3.93816765554112	0.000719091056477027	0.00318266706577684
CDC42SE1	-0.980882518627882	-1.97367236537277	-3.06376307111154	0.00575873356714023	0.0189840280702682
lcaw0040.f.08.a_5.1.fwd1	-0.980112360214628	-1.97261903484736	-6.12632721255082	3.90241953365326E-06	0.0000322803015387449
FBXW2	-0.979551012926762	-1.97185164540339	-3.36985344212268	0.00280902791214448	0.0103342806752317
lcap0005.h.02.c_5.1.rev2	-0.979531411436751	-1.97182485459407	-4.83837764196294	0.0000813405833280138	0.000471878464686882
RNF216	-0.979045050199765	-1.97116022519273	-8.54673817715018	2.21035836072444E-08	3.5083560363839E-07
MEF2A	-0.978391951637933	-1.97026809586147	-9.70320677026582	2.44715192480256E-09	5.3057625478335E-08
KIF5C	-0.977961064340899	-1.96967972707696	-5.6859399481559	0.0000108298336284839	0.0000799320296610195
lcah0007.h.22.a_5.1.fwd1	-0.976789876072984	-1.96808137842232	-4.43965567455844	0.000213300426246885	0.00110007904784003
lcaw0008.g.05.a_5.1.fwd2	-0.976081736102952	-1.96711559212311	-3.36029714568675	0.00287332182499086	0.0105264547469927
PPP3CC	-0.975507308822049	-1.96633251607187	-7.76159768145668	1.08739425557251E-07	1.39416264135846E-06
lcai0004.l.15.a_5.1.fwd2	-0.975362223228819	-1.96613478046805	-4.03703093006659	0.000566091432583943	0.00258670908237427
MECP2	-0.97449907025834	-1.96495880948596	-2.65467783854298	0.014596264408639	0.0411992653753934
ARRB1	-0.974465416968987	-1.96491297405002	-5.99399468210498	0.0000052911871597454	0.000042392637936194
ENSOCUT00000007629	-0.974184416623384	-1.96453029618596	-4.37797667770866	0.000247701984986918	0.0012542014533953
BCL10	-0.973904101620823	-1.96414862590658	-9.68814136133573	2.51561915471678E-09	5.43082540346253E-08
C10ORF11	-0.972969853350811	-1.96287711087094	-3.37162801507468	0.00279724431539507	0.01030208356202
lcaw0012.g.07.a_5.1.fwd2	-0.972172193892367	-1.96179214510034	-3.20312486916858	0.00416106714920284	0.0144031989206468
lcao0041.d.09.c_5.1.rev2	-0.968257818095441	-1.95647654953085	-4.38014674612443	0.000246402102453675	0.00124926751297067
SLC16A13	-0.968125067956844	-1.95629653187162	-3.26044828471566	0.00363696595553436	0.012838375092249
A_04_P050995	-0.967603909010623	-1.95558996722502	-5.56072113462234	0.0000145310840652521	0.0001033492567946
POLR3GL	-0.966919148176935	-1.95466198616826	-4.17545269824094	0.000404775671057517	0.00192151580637297
TNIP2	-0.966539846106477	-1.95414814931194	-4.11143161934207	0.000472727080595084	0.00220329636722909
APPL2	-0.966419933375755	-1.95398573279553	-3.79636088411082	0.00101268782800085	0.00426637904864947
RNF121	-0.965115499542984	-1.95221980646612	-4.37408336164523	0.000250051344452562	0.00126450770272747
SESN1	-0.964721192401566	-1.95168631255058	-3.86478058241619	0.0008586025552008	0.00370082873247475
lcao0022.e.06.c_5.1.rev2	-0.964404293984174	-1.95125765759327	-3.03132429132597	0.00620798371729828	0.0202857248594779
CCDC158	-0.964288175506355	-1.95110061265683	-13.171067932196	8.30230653873054E-12	5.00673827254822E-10
KDM3A	-0.964278743524994	-1.95108785688798	-4.87780205597899	0.0000739723784664342	0.000434388235297644
FAM120B	-0.963664720866503	-1.95025763482911	-5.16153793392586	0.0000374555629879925	0.000239122012584515
CLK4	-0.963408853122207	-1.94991177949603	-6.10263919704444	0.0000041203782539795	0.0000338883866033708
LGALS3BP	-0.96310668783591	-1.94950342295728	-2.62532178068003	0.0155782057643387	0.0434713522451248
STEAP4	-0.962977655882544	-1.94932907080456	-3.13130301471679	0.00492178469771405	0.0166389035551119
FLNA	-0.962809771433224	-1.94910224324396	-5.60576642248938	0.0000130704553300711	0.0000943602549312872
lcaw0056.g.11.a_5.1.fwd1	-0.961770862550908	-1.9476991672964	-4.53682167338877	0.000168559225474476	0.00089558432578878
GCLM	-0.960843494104965	-1.94644758307608	-5.09888095802003	0.0000435089156094804	0.000273008279815001
lcaw0082.d.06.a_5.1.fwd1	-0.959350249065758	-1.94443397697627	-7.30769539839134	0.0000002836104013056	3.23286966785365E-06
REV3L	-0.959215360194735	-1.94425218509686	-10.5045106226641	5.86373884790795E-10	1.59174431097792E-08
GCKR	-0.959142717880576	-1.94415429093464	-3.93286497170855	0.000728369753174912	0.00321728587027392
IGSF3	-0.957444649575522	-1.94186734559106	-5.07111768659369	0.0000464993227679705	0.000289249338848815
ST3GAL1	-0.957430540059161	-1.94184835427666	-6.62965628790113	0.0000012495836545552	0.0000119228393984135
SH3PXD2B	-0.957168000566565	-1.94149501175964	-6.69143588817945	1.08894685508948E-06	0.0000105449844015443
SORBS3	-0.956674361748884	-1.94083081501051	-3.65961496383151	0.00140713647292399	0.00566171451011485
TDRD7	-0.955969191299084	-1.93988239412211	-5.68174713784241	0.0000109366874550236	0.0000806072817848833
ZCWPW1	-0.955738187679203	-1.93957180597421	-6.85005789288056	7.66566791924607E-07	7.75888860449519E-06
HES1	-0.955275826410972	-1.93895030304565	-7.10966000371041	4.34623487637763E-07	0.0000047090835330822
VGLL4	-0.953632088738655	-1.93674241390226	-3.98154372266635	0.000647468103987407	0.00291035540069501
PLCD3	-0.953553552225024	-1.93663698562209	-7.50908766412803	1.84722028949608E-07	2.21336770202439E-06
LAT	-0.953294372156013	-1.936289100165	-3.85486300849534	0.000879407278039292	0.00377515374984386
NECAP2	-0.952101235313824	-1.93468841343197	-5.2470106991798	0.0000305472466494668	0.000199767091562845
PHF1	-0.951861696866137	-1.93436721333408	-7.92141278868677	7.81004725089408E-08	1.05648066976164E-06
NAB1	-0.951789114964191	-1.93426989788229	-8.40020510321715	2.95735102887228E-08	4.56451834663183E-07
lcau0004.a.07.a_5.1.fwd2	-0.951154520008263	-1.93341926211974	-3.45627769544893	0.00228791372101905	0.00862980490051794
SERAC1	-0.95109255092116	-1.9333362163962	-4.07600320978513	0.000515100323564048	0.00237417636549818
lcaw0029.g.12.a_5.1.fwd2	-0.950941413156831	-1.93313368932004	-7.72328690336068	1.1777784671198E-07	1.49482129078306E-06
LAMTOR3	-0.950552847425465	-1.93261310226675	-5.42138395962415	0.0000201903433418365	0.000138575540416289
MYO1B	-0.949933005094204	-1.93178294892437	-8.90876971520905	1.08967143535036E-08	1.92022415142843E-07
ZCCHC6	-0.948704949477661	-1.9301392699587	-9.08141474355943	7.82349175353173E-09	1.43198678829902E-07
USP8	-0.948342309411198	-1.92965416544912	-6.31892561490086	2.51476389277251E-06	0.0000219274347741229
KANSL2	-0.948107206032057	-1.92933973222598	-3.24101231176279	0.00380704396204425	0.0133451930879734
lcaw0021.a.12.a_5.1.fwd2	-0.947965487213972	-1.92915021863527	-4.59970932654229	0.00014475612377822	0.00078378436697336
KANSL1L	-0.94769036344814	-1.9287823623293	-4.84185173346526	0.000080662548296536	0.000468349682268328
MALT1	-0.947618304292658	-1.92868602668438	-4.99115875229178	0.0000563270031752091	0.000340599969365074
KMT2C	-0.947523960452225	-1.92855990599209	-8.1902812755278	4.51010935749245E-08	6.54957625656906E-07
GPCPD1	-0.945511538262564	-1.92587162397064	-8.54966058370885	2.19762441021146E-08	3.49365042387366E-07
A_04_P101948	-0.944836823952072	-1.92497114999449	-5.05181167569138	0.0000487006674784015	0.000300529670450357
SAG	-0.943568205275414	-1.92327919091721	-5.63178383413648	0.0000122958139649073	0.0000893120392647543
NRBP1	-0.943145395356308	-1.92271561902684	-8.14185810784865	4.97537449673922E-08	7.12252971665397E-07
SDF2	-0.943011089588149	-1.9225366347153	-3.2520721852852	0.00370933727581824	0.0130481088734773
CLK1	-0.942136894234423	-1.92137203412391	-7.78006058821138	1.04642006308544E-07	1.34935934127189E-06
UCP2	-0.941970481853331	-1.92115041996008	-3.33080608480408	0.00308091879852911	0.0111618025457886
MYBPC1	-0.941719571228768	-1.92081632639002	-6.24784745089383	2.95597542409348E-06	0.0000253358540391876
lcag0020.c.10.a_5.1.rev2	-0.940835538324952	-1.91963967807865	-3.11163549714353	0.00515254143791884	0.0173057344743307
A_04_P015226	-0.94044305556132	-1.91911751435735	-4.01577464044385	0.000595988467984288	0.00270552168630596
ENSOCUT00000009606	-0.939235732837057	-1.91751216818275	-7.15368603922442	3.95095925271962E-07	4.33443470960123E-06
lcah0003.c.04.a_5.1.rev2	-0.939229332304592	-1.91750366113774	-4.30233711801553	0.000297569027525218	0.00147083076132833
A_04_P039632	-0.939018439207311	-1.91722338102351	-4.65301888223975	0.000127243141294863	0.000699956557724896
lcaw0008.h.04.a_5.1.fwd2	-0.938552898548527	-1.9166048154784	-4.08694766663554	0.000501621681203016	0.00231894971374596
AUP1	-0.93853056222463	-1.91657514214251	-2.88136264915794	0.00876054890318632	0.0271052190488447
SNX30	-0.938419833865929	-1.9164280486335	-6.31024727433188	2.56480609603608E-06	0.0000223154748969152
CLUAP1	-0.938226215470846	-1.91617086966309	-5.19540125902877	0.0000345466934144776	0.00022266863960141
LAMB2	-0.937920187385743	-1.91576444980636	-5.87747939927961	6.92918768589821E-06	0.0000539704943423673
CLPTM1	-0.937342087383724	-1.91499694070873	-5.09326697080287	0.0000440974820785634	0.000276099311167679
PEPD	-0.937282343140695	-1.91491763935227	-5.87248754344425	7.00995232684647E-06	0.000054515235431406
AP3D1	-0.936334631580011	-1.91366013614282	-8.39513817455732	2.98742480758489E-08	4.60194368914089E-07
AP5S1	-0.935367545310329	-1.91237777622305	-4.46807131321209	0.000199105613362913	0.00103413751014848
TRADD	-0.935259901839538	-1.91223509374619	-4.44445062848581	0.000210835852000735	0.00108860695488305
ENSOCUT00000014384	-0.934904339669345	-1.91176386825351	-5.39945552043054	0.0000212664556376451	0.000145055519625279
FBXW8	-0.933627706046464	-1.91007290624462	-4.73020674527696	0.000105591866303277	0.000593742315144118
C1S	-0.932599657748996	-1.9087122945607	-4.90299239088163	0.000069621007236436	0.000412837621050092
SRCRB4D	-0.932364070728091	-1.90840063401019	-4.5229573123692	0.000174315104508776	0.000921536702103877
AY171822	-0.929811828445339	-1.90502750603544	-3.5277657211348	0.00192944270363004	0.00741374188029687
RNASEK	-0.929298650579344	-1.90434999341499	-4.62309234733105	0.000136794111738746	0.000745673491443479
lcaw0033.b.11.a_5.1.fwd2	-0.92909084905048	-1.904075716225	-5.28150622978249	0.0000281389977287171	0.000185463250082402
GSR	-0.928562595055293	-1.9033786517374	-4.02762778078911	0.000579128419683623	0.00263611404051244
IHH	-0.92832681528622	-1.90306760782561	-3.30267418067468	0.00329253450208793	0.0118088016276808
DDX17	-0.928219437018107	-1.90292596978464	-6.51449596998695	1.61703959665881E-06	0.000014926861391339
ENSOCUG00000026466	-0.927885195474608	-1.90248515365725	-3.44022482881957	0.00237696685314067	0.00892226357733122
lcaw0055.e.03.a_5.1.fwd1	-0.927698473660825	-1.90223893912042	-3.67376201932774	0.00136014577751896	0.00549239299334139
lcaw0051.b.07.a_5.1.fwd1	-0.927443990279731	-1.90190342434395	-3.2512498888071	0.00371651708023884	0.0130665189439991
lcaw0066.g.08.a_5.1.fwd2	-0.927227120047228	-1.9016175460217	-3.29580260627462	0.00334633764309958	0.0119634243534455
GPR68	-0.926924483146459	-1.90121868190513	-4.08778130927197	0.000500609523582578	0.00231533341538468
NUMB	-0.926835844847195	-1.90110187578262	-5.26305261687604	0.0000294023312446893	0.000192843294018408
N4BP2L2	-0.926823459704598	-1.90108555541269	-9.95270095175581	1.55571814259899E-09	3.61421854996873E-08
TMBIM1	-0.926522559227184	-1.90068909054332	-4.54825226239363	0.000163957591374735	0.000874585223906228
ELF4	-0.926450031145644	-1.90059354029579	-4.1200643127209	0.000462939790099188	0.00216497173256974
KDM2A	-0.926026639674942	-1.90003584999743	-8.77586982730574	1.40992770038715E-08	2.38244662258372E-07
NELFCD	-0.925519988176005	-1.89936870484948	-3.98572781539083	0.000640945940848127	0.00288554607522642
lcaw0025.c.05.a_5.1.fwd2	-0.925008002856296	-1.89869477423036	-7.13762446808904	4.0906945036068E-07	0.0000044634219226245
ZNF470	-0.924720868142969	-1.89831692103543	-3.80334885568072	0.000995771885664404	0.00420478769833384
PLXNC1	-0.924027297393074	-1.8974045309431	-8.48524351789301	2.49675400664934E-08	3.91968972735238E-07
PFKFB4	-0.92328289354492	-1.89642575797874	-9.13981401756747	7.00003233206994E-09	1.30550602993104E-07
IDH1	-0.92307543128907	-1.89615306800093	-8.31445119529405	3.51130259084653E-08	5.27795946155454E-07
lcaw0016.c.05.a_5.1.rev2	-0.922308394626062	-1.89514520957335	-2.986974851693	0.00687708402894486	0.0221538291340831
NIPAL2	-0.92224295828467	-1.89505925339199	-3.8094294616368	0.00098128006331356	0.00415491760253557
lcaf0025.o.24.a_5.1.rev1	-0.9216612025343	-1.89429523928161	-4.82310652396358	0.0000843899040510789	0.000487742165680583
TMEM164	-0.921042915703978	-1.89348358690111	-8.53144963854386	2.27823005390212E-08	3.60472189675543E-07
VCPIP1	-0.920641334563336	-1.89295659993703	-6.80028966944873	8.55522973321951E-07	0.0000085054016429668
GBA2	-0.920044925992074	-1.8921742154533	-5.43869671209516	0.0000193799394961013	0.000133865137630477
HTRA1	-0.919926687651904	-1.89201914569532	-3.84742824888842	0.000895330422048856	0.00383533504060146
EGLN3	-0.919835445918819	-1.89189949071476	-4.15467547243751	0.000425686687390107	0.00201271860502618
SDC1	-0.91980825577374	-1.89186383485166	-4.09255260735325	0.000494855523369354	0.00229187858167522
CCDC88A	-0.919239672190455	-1.89111837531525	-5.16727402377089	0.0000369459138950319	0.000236543101612757
ENSOCUT00000014347	-0.919095191292338	-1.89092899586049	-4.41284887694589	0.000227620847148356	0.00116660028072829
ENSOCUT00000023104	-0.918770749255336	-1.8905038000571	-3.84004081977881	0.000911434957718354	0.00389603627299726
MICU1	-0.91845636824183	-1.8900918808838	-5.38456147700264	0.0000220304272483776	0.000149607844112212
RINL	-0.918260054275681	-1.88983470512674	-6.09306726113214	4.21194581848714E-06	0.0000345850031292164
lcaw0009.e.03.a_5.1.fwd1	-0.916783631641727	-1.88790167879149	-3.508316872825	0.00202111364237433	0.00772178888177232
lcaw0033.d.05.a_5.1.fwd2	-0.916401042106467	-1.88740109090468	-4.00953030954662	0.00060506587161562	0.00273993632780616
AKT3	-0.915489946416378	-1.88620952922311	-7.87876406833397	8.52835786834298E-08	1.13291195738838E-06
KCTD20	-0.914433103475797	-1.88482829673328	-5.90343055934242	6.52435755349522E-06	0.00005105423847805
lcag0021.k.24.a_5.1.rev2	-0.913457188711479	-1.88355373093319	-2.76799360024822	0.0113273451829103	0.0333951092907172
SLC27A3	-0.913384592112951	-1.88345895265378	-5.78513659562069	8.58956551712628E-06	0.0000651396945203153
SMAP2	-0.912899903705846	-1.88282629130585	-5.0780986841248	0.0000457283501892827	0.000284893420820455
SLC17A5	-0.911970498488769	-1.88161373772308	-5.29331746368928	0.0000273594445759178	0.000180739236683547
SETD1B	-0.910964191799633	-1.88030173468603	-7.29823562333125	2.89418553783465E-07	0.000003280511260724
HP	-0.910846730517651	-1.8801486505933	-7.14384101072752	4.03601752274079E-07	0.0000044160096095201
SNX3	-0.910773885708411	-1.88005372019686	-5.47952104510338	0.0000175973331424285	0.000122772942208104
SATB1	-0.910545219503008	-1.87975575654553	-4.54547071071002	0.000165065613703575	0.000879796663460547
lcah0003.n.12.a_5.1.fwd2	-0.908520303301842	-1.87711924792873	-3.11141010561436	0.00515524558347216	0.0173119300670717
ENSOCUT00000000140	-0.906146514393809	-1.8740332034702	-2.86560812847818	0.0090807142012769	0.0279114520741827
VAV3	-0.905162073926669	-1.87275487036652	-7.4814311126908	1.95861819144314E-07	2.31925265208982E-06
A_04_P010806	-0.904913104146667	-1.8724317118851	-4.68869712734408	0.00011672911162609	0.000648058921271418
JMJD1C	-0.904448152292012	-1.87182836169635	-5.21180043942389	0.000033221366649945	0.000215366838449692
SEZ6L	-0.904141209601956	-1.87143016048144	-4.83246182160927	0.0000825084309785356	0.000477553108267145
RAMP1	-0.903921841928994	-1.87114562351564	-3.14340386794063	0.00478480655916978	0.0162193829880171
lcap0003.g.03.c_5.1.fwd2	-0.903806382031538	-1.87099588040922	-2.57196597626717	0.0175239124787996	0.0478663744437188
KIAA1109	-0.903088646417713	-1.87006529816215	-5.86691778329483	7.10120152256518E-06	0.0000551184589855521
ENO3	-0.902725275146491	-1.86959434455358	-9.20727687088433	6.15937748205986E-09	1.17150312789093E-07
UTRN	-0.902285604332689	-1.86902466017782	-4.28212436291714	0.000312518790662475	0.0015282237148637
RGP1	-0.90227589019101	-1.86901207546053	-3.29249273462336	0.00337255779690628	0.0120443367278877
MARK2	-0.901229059417318	-1.86765639762626	-4.36873199052144	0.00025331701212658	0.001278774751442
A_04_P102218	-0.901099251399613	-1.86748836081915	-5.03517260279149	0.0000506823921026065	0.000311138293730783
PIGG	-0.900945435965627	-1.86728926592221	-5.730720560245	9.75280771393794E-06	0.0000729720949166544
ENSOCUT00000033038	-0.900716389948638	-1.86699283375352	-4.69073170191886	0.00011615661088252	0.000645592289292419
TRPC4AP	-0.900181226386177	-1.866300406584	-5.0708950534509	0.0000465241254273365	0.000289284345825745
ENSOCUT00000024142	-0.900051348899025	-1.8661324019191	-6.34144895869937	0.0000023894973009043	0.0000209622189176021
HK3	-0.899975093856279	-1.86603376829151	-3.47027741847424	0.00221292312502544	0.00837203185279158
F11R	-0.898636611118648	-1.86430332931756	-4.35513856973663	0.000261805743136315	0.00131405215007517
RAB11FIP1	-0.898466105128142	-1.86408300825638	-5.19112070881484	0.0000349013710964382	0.000224667119406986
PROK2	-0.897973712871083	-1.86344690471499	-5.43738036646016	0.0000194403791891718	0.000134144610355703
TMED8	-0.896534958036938	-1.86158947348372	-7.09204745479952	4.51555024382665E-07	4.88465161176994E-06
CTNND1	-0.896488434006871	-1.86152944191383	-6.68296614255933	1.10965206989927E-06	0.0000107145790948759
COG4	-0.895758222848297	-1.86058747872205	-3.82001065317927	0.000956557903068862	0.00406390830702658
RFX5	-0.895740973240167	-1.86056523270878	-4.11676658792159	0.000466654507662111	0.00218031897316869
PARP12	-0.893363565941289	-1.85750174482005	-3.50535290841251	0.0020354541945384	0.00776626603265628
OR1G1	-0.8930883471347	-1.85714742832202	-4.39261478414952	0.000239065015518011	0.00121627874275418
STK4	-0.892881462438536	-1.85688112960793	-4.29575239952892	0.00030235895669813	0.00148829767981763
RBL2	-0.8922951503101	-1.85612664532686	-10.553858016647	5.38297513631928E-10	1.49080201321272E-08
SSH2	-0.891419035564926	-1.85499980548452	-8.46267594637758	2.61124812293134E-08	4.07087923313336E-07
FN1	-0.891132556273261	-1.85463149045175	-2.57990639125944	0.017220571359488	0.0471978158011713
CHST7	-0.890662261949718	-1.85402701030315	-5.8428083695958	7.51037588537616E-06	0.0000577161354762482
GABARAPL2	-0.890179199140561	-1.8534063236391	-7.34980894525814	2.59173156515069E-07	2.98130537894147E-06
lcaw0039.a.03.a_5.1.fwd1	-0.889693588192459	-1.85278257231411	-3.72423106795739	0.00120477445007882	0.004950340059871
SLC6A6	-0.889049338520119	-1.8519553787272	-5.38492156592504	0.0000220116319830082	0.000149530621046122
ARF3	-0.88881471350891	-1.85165422033365	-3.8456793774029	0.00089911730033838	0.00385073796798122
MTUS1	-0.888429200438894	-1.85115949239977	-5.30265679176373	0.0000267585795882736	0.000177409911147797
KAT8	-0.888272988464667	-1.850959063608	-3.47845572504519	0.00217023504734282	0.00822908025669786
SLC22A17	-0.887653025744371	-1.8501638303407	-3.03222395946731	0.00619508104602916	0.020250133467887
MTMR6	-0.887597670872192	-1.85009284263043	-4.26547587877138	0.000325394791274793	0.00158409806903052
TRAT1	-0.886051909593652	-1.84811164058101	-6.88395593160473	7.11464542919569E-07	7.24485279246004E-06
lcaw0029.d.04.a_5.1.fwd2	-0.885990249207288	-1.84803265448942	-2.56864396478617	0.0176523011808147	0.0481452471745389
DNAJB12	-0.885435749529919	-1.84732249982834	-4.00406612626312	0.000613121868058937	0.00277143192693966
MFHAS1	-0.885313397144107	-1.84716583835469	-3.87687848165493	0.000833883323630962	0.0036105068582491
VRK2	-0.884614197153745	-1.84627082909822	-5.637326488625	0.0000121369199734128	0.0000883490575007155
RAB5C	-0.883124365216131	-1.84436521952347	-4.58066569730836	0.000151583743064135	0.000817675348901392
ETV2	-0.883038242045038	-1.84425512152229	-3.82164539513659	0.000952793821235264	0.00405133484216185
A_04_P045742	-0.882883102827551	-1.84405681148089	-6.83271296141203	7.96437826056957E-07	8.01291243378583E-06
TSPAN31	-0.882846321106611	-1.84400979758225	-2.66519143755555	0.0142590052278333	0.0404254155431551
RNF114	-0.88243319445909	-1.84348182701362	-3.89547276010851	0.000797258870545873	0.00347960740423293
FURIN	-0.882120876563814	-1.84308278907955	-5.08228563203855	0.0000452721693937889	0.000282313323817243
lcai0002.p.03.a_5.1.rev1	-0.881516193299883	-1.84231045136516	-5.12600506375587	0.0000407753459859446	0.000257702233714746
lcaw0072.a.07.a_5.1.fwd1	-0.881216819078749	-1.84192819245415	-4.82348791394117	0.0000843123616986443	0.000487433866054562
NFAM1	-0.880580487445397	-1.84111594960649	-5.81582076193348	7.99702454239786E-06	0.0000610599197623115
PIAS1	-0.880451730978337	-1.84095164252811	-8.44584727074091	2.70014865321501E-08	4.19324550293421E-07
F13A1	-0.88020426720373	-1.84063589335032	-2.8075629335319	0.0103593575837884	0.0310641924151653
GPR158	-0.879467205290731	-1.83969576665759	-3.83573685976567	0.000920949449478736	0.00393253419788016
lcaw0076.d.07.a_5.1.rev2	-0.879356853798184	-1.83955505403025	-4.2893922813548	0.000307058712088717	0.00150554444471542
ENSOCUT00000023215	-0.879163395278172	-1.83930839501468	-3.67383048294165	0.00135992217304798	0.00549239299334139
VPS13D	-0.879031411585186	-1.83914013519283	-3.33414649858058	0.00305668935585173	0.0110893078180053
lcaw0036.e.08.a_5.1.fwd2	-0.877709299211733	-1.83745548525503	-5.77578213748924	8.77897144790866E-06	0.0000663263476758351
NIPBL	-0.87765127376331	-1.83738158395824	-7.19339822875402	3.62614594230662E-07	4.00866254500219E-06
NUGGC	-0.877187045844548	-1.83679044959746	-5.06013487845102	0.0000477389743543319	0.00029586412967537
ABHD5	-0.876750690573592	-1.83623498085691	-4.34915423340505	0.000265632554612679	0.00133060704178279
CBS	-0.876654569541898	-1.83611264389993	-5.30769565496205	0.0000264399733937786	0.00017558652954088
FAM46A	-0.875970143068964	-1.83524178344666	-3.25851873929958	0.00365351498411038	0.0128809905146073
NUAK2	-0.87540731858521	-1.83452595818562	-4.3041800560349	0.00029624206454206	0.001466070679117
lcaw0069.d.05.a_5.1.fwd1	-0.874801061138369	-1.83375520529721	-3.0959821198728	0.00534363797302736	0.0178444139585884
STARD8	-0.87470328818881	-1.83363093400296	-4.76499900562827	0.0000970855025975552	0.00055224405346511
lcaw0078.a.07.a_5.1.rev2	-0.872184977942121	-1.83043301372887	-3.94113524169572	0.000713949642580034	0.00316260692783089
ACAA1	-0.872172362823145	-1.83041700824702	-4.29849561553585	0.000300354154003174	0.00148205129101713
CCL21	-0.871426889908493	-1.82947143500838	-4.09087101961641	0.000496875896320187	0.00229964942639733
lcaw0035.b.07.a_5.1.fwd2	-0.870829932585309	-1.82871459421851	-4.26412651662426	0.000326461340771379	0.00158792183671024
lcap0016.e.07.c_5.1.fwd1	-0.869041511121451	-1.82644905226512	-3.64377156810208	0.00146166206474073	0.00584490714870115
FAM135A	-0.868747451834921	-1.82607681173076	-6.83175733787018	7.98117910217837E-07	8.02580676365835E-06
INO80B	-0.868677320858405	-1.82598804630651	-4.08545096372113	0.000503444003166721	0.00232577273206057
ERP27	-0.868581252382188	-1.82586645855318	-6.19927858112718	3.30235544097956E-06	0.0000280185523556067
TACC1	-0.867591238515579	-1.82461393256441	-5.44422939752256	0.0000191279884668138	0.000132351749810568
ST8SIA4	-0.86753276383837	-1.82453997961835	-5.16606415746781	0.0000370528220196911	0.000236926330514482
C12orf75	-0.8672873351704	-1.82422961858061	-3.34388689963079	0.00298709386328072	0.0108976715439595
ZFYVE27	-0.866191299512282	-1.82284425206016	-6.87792036932007	7.20969273473748E-07	7.33052150747513E-06
CSGALNACT2	-0.865892403428987	-1.82246663617041	-3.84557829814864	0.000899336654195643	0.00385085860731476
ADAM10	-0.865789717416478	-1.82233692395362	-7.29205523830164	2.93279194436917E-07	3.31866827772381E-06
DAZAP2	-0.865786187923753	-1.82233246568846	-7.65872809443597	1.34800558406837E-07	1.69168401709066E-06
SCUBE2	-0.864744129711078	-1.82101667072952	-4.00063073444251	0.000618241263955075	0.00279081477780886
NAGA	-0.863680122631986	-1.81967414146602	-3.87546490666029	0.000836734846581162	0.00362051842746246
SCARF1	-0.863531672027595	-1.81948691005475	-6.78944658635053	8.76271474015779E-07	8.68595473898909E-06
MRPS25	-0.863385041719914	-1.81930199338112	-7.267646699644	3.09051576951389E-07	3.47955106928724E-06
SDSL	-0.863073360306382	-1.8189089918437	-6.02353044905399	4.94273072043581E-06	0.0000398066702003271
THY1	-0.862863022159744	-1.81864382280441	-6.28834346476125	2.69569377768831E-06	0.0000233333322175324
FAM160B1	-0.862772510513695	-1.81852972850323	-8.31717495605264	3.49215392562121E-08	5.25309666690534E-07
CREBBP	-0.862332158970775	-1.817974746231	-9.11424124122193	7.34898748326083E-09	1.35855024391047E-07
CIART	-0.862213764425381	-1.81782556053617	-3.35383795120498	0.00291758969168338	0.0106653523720303
SERPINF2	-0.861285888827162	-1.81665679399955	-8.24639938118847	4.02663253152844E-08	5.9504352494531E-07
lcah0003.j.11.a_5.1.fwd2	-0.860967481201791	-1.81625589600471	-3.84535013385464	0.00089983199237299	0.0038521606780822
RPL10	-0.860957148323651	-1.8162428876536	-2.55192675736539	0.0183118745464041	0.0495912098921006
ZBTB48	-0.860926395840793	-1.81620417303866	-4.00286245286379	0.00061491075941768	0.00277827108932053
ZNF219	-0.860922822937404	-1.81619967512758	-6.15928259729513	3.61862963583682E-06	0.0000302684543708576
PTPN23	-0.860815745110572	-1.81606488053001	-3.85959456909121	0.000869420019468762	0.00374105063707323
CD44	-0.860358983147675	-1.81548999946558	-3.61719514715861	0.00155783475713498	0.00616461840436399
GALNT6	-0.859504336823775	-1.81441482950951	-6.94360177581894	6.24176278203107E-07	6.47048821182037E-06
DSE	-0.859355272242877	-1.81422736715175	-7.02036822320977	5.27767296738832E-07	0.0000055831349216983
E2F7	-0.858629865710043	-1.81331537845151	-6.04208414769077	4.73591259749393E-06	0.0000382964447663596
MAGEB16	-0.858267357483142	-1.81285980111514	-2.65472664221844	0.014594681630198	0.0411992653753934
TAPT1	-0.857886122164213	-1.81238081223869	-7.35933261817251	2.53953867475683E-07	2.92628077728559E-06
lcaf0007.k.02.a_5.1.fwd2	-0.857548336496272	-1.81195651979772	-2.95666458651542	0.00737366960023482	0.0234740719279168
BIRC7	-0.85718764110775	-1.81150356012936	-7.28693377370448	2.96518503437424E-07	3.34780027815952E-06
KIAA0922	-0.856981950346756	-1.81124530528387	-5.2213630010481	0.0000324724638848349	0.000210987215344627
SLC16A14	-0.856543901643793	-1.81069543632788	-2.83187039047722	0.00980430847679316	0.029677072667692
CTNNBIP1	-0.856484042698304	-1.81062031021471	-4.49806178459748	0.000185150661858982	0.000969657990422159
MLYCD	-0.855939008485797	-1.80993640710287	-4.68810883590379	0.000116895177523879	0.000648802057229533
TMCC3	-0.855248004326876	-1.80906971380941	-4.80082619268958	0.0000890469641678938	0.000511729863080871
RNF10	-0.855213130571718	-1.80902598433785	-6.93869121062279	6.30927821788148E-07	6.53375228095469E-06
ABCA5	-0.855022961630474	-1.80878754317473	-6.28036871692564	2.74502807941091E-06	0.0000237195862614735
CREBZF	-0.854687185397987	-1.80836661069968	-6.11381254410452	4.01606039817931E-06	0.0000331282356384468
SRPR	-0.85426191415877	-1.80783362697768	-3.31678840718504	0.00318465184403885	0.0114729489255286
A_04_P071859	-0.853361457422215	-1.80670562139859	-4.52174617342083	0.000174827196971332	0.000924001417317387
ENSOCUT00000010113	-0.853192528487738	-1.80649408189858	-4.18667504345525	0.000393910671544302	0.0018774606593103
ENSOCUT00000000560	-0.85315671249206	-1.80644923487321	-4.50610721345864	0.000181576953941732	0.000952179902706163
TMEM71	-0.85241727727297	-1.80552359924344	-3.46554537495619	0.0022379973384758	0.00845577610046512
lcap0006.f.09.c_5.1.rev1	-0.852262165959827	-1.80532948886403	-4.45892579580696	0.000203567619360239	0.00105513612690528
DENND6A	-0.85148311026655	-1.80435487364546	-3.76501416182693	0.00109213336970607	0.00455251455559182
ANKRD13A	-0.851380994836073	-1.8042271640819	-6.27224586572818	2.79622897000046E-06	0.0000240977169719039
PAPSS2	-0.851356577866289	-1.80419662860066	-7.85280033787637	8.99870060995255E-08	1.18079366570465E-06
HDAC6	-0.849904023584677	-1.80238101642719	-7.628398668037	1.43654323670349E-07	1.78170282473409E-06
SENP7	-0.849298007907602	-1.80162407074945	-2.62413106479101	0.01561931801425	0.0435498758918914
BBX	-0.848434504534536	-1.80054605846137	-4.62533269777809	0.000136054777172039	0.000742458770468496
TDRD12	-0.848097141266107	-1.80012506367788	-3.23093034739525	0.00389828650278846	0.0136223606417705
AKTIP	-0.847057837711014	-1.7988287379774	-4.2814314914634	0.000313044357876434	0.00153042219814251
SPIB	-0.847025588870078	-1.79878852886054	-4.13840810358876	0.000442808042757841	0.00208194201615976
TRPS1	-0.846873277314151	-1.79859863299903	-5.74191566749116	9.50103209519316E-06	0.0000712736642314267
A_04_P006991	-0.846365568139842	-1.79796578659656	-3.63954656200468	0.00147655067384493	0.00588807833549485
lcap0023.f.06.c_5.1.rev2	-0.845823628908213	-1.79729051900305	-3.37796467910036	0.00275555982484001	0.0101634290408217
CAMK4	-0.845045542324136	-1.79632145031054	-4.98512388688299	0.0000571490290651947	0.000345466909793263
lcai0006.k.10.a_5.1.rev2	-0.844537910698186	-1.79568950166946	-4.85882684043914	0.0000774306586365106	0.000451798472264367
ZFP36	-0.844523551324946	-1.79567162897514	-4.60237231212831	0.000143826341418693	0.000779168953430693
S100A3	-0.844409139283456	-1.79552922998928	-4.74258577196619	0.000102482474415784	0.000578856421672105
ISOC1	-0.843384392744665	-1.79425431810319	-3.70901572946402	0.0012496736784333	0.00510773685694066
PARD3	-0.843179441434463	-1.79399944188633	-6.2784180291138	2.75723568264582E-06	0.0000238046468580592
DMTF1	-0.842784540181493	-1.79350844714683	-4.01748226292742	0.000593529758567465	0.00269679142726503
APAF1	-0.842510474388232	-1.79316777041615	-8.70164350187778	1.62977343926097E-08	2.68495256724217E-07
TMEM79	-0.842169675372506	-1.7927442314005	-5.18171242586691	0.0000356939495913123	0.000229329356512987
GRAMD4	-0.841741354924362	-1.79221206416061	-5.51727767091338	0.0000160971962846038	0.000113208703758551
ARHGAP17	-0.840933088094999	-1.79120826237723	-4.9242811710002	0.0000661456667259697	0.00039429003231562
lcai0004.e.09.a_5.1.rev1	-0.840752644986671	-1.79098424346429	-3.3370695462516	0.0030356397177792	0.0110288339097238
ZNF292	-0.840522330380598	-1.79069835012214	-6.35052578302169	2.34083815915253E-06	0.0000206312847040286
lcao0046.c.06.c_5.1.fwd2	-0.839954353519302	-1.78999350604982	-3.27913353320994	0.00348043374930699	0.0123594669567245
DSTYK	-0.83983879555123	-1.78985013567517	-6.82327793054672	8.13185910363781E-07	8.15607125076444E-06
CASP8	-0.839496599808121	-1.78942564786033	-8.05760029715323	5.90665720161161E-08	8.26193676075423E-07
PIGV	-0.839371447918507	-1.78927042428126	-7.03622614622835	5.09838345795455E-07	5.43054678001695E-06
NCEH1	-0.839078301363808	-1.78890689272426	-6.99678804088609	5.5563346201936E-07	5.83502043378203E-06
A_04_P071858	-0.838421857120764	-1.7880931029255	-4.08496419452196	0.000504038092427421	0.0023279833198058
lcaw0001.f.10.a_5.1.rev2	-0.837304537612966	-1.78670882017261	-5.39304327029804	0.000021592009419696	0.000147173754902062
lcaw0064.d.02.a_5.1.fwd1	-0.837244566186744	-1.78663454997268	-5.21482297771461	0.0000329827792191968	0.000214026784482301
EEPD1	-0.836711998430945	-1.78597513940805	-5.16701794820225	0.0000369685155429161	0.000236612596144079
USP36	-0.836244045925918	-1.78539593452468	-4.79665334457411	0.0000899475850270763	0.000516013744692501
CCDC109B	-0.835623374082566	-1.78462799215488	-5.26271599594897	0.0000294259031180121	0.000192935071810872
CYP4V2	-0.835436940014716	-1.78439738627499	-4.8336480349253	0.0000822729110252134	0.000476463764769939
MYL6B	-0.835224727160025	-1.78413493010543	-3.4555730394526	0.00229175333207937	0.008642669090946
SWAP70	-0.834677962710023	-1.78345889206711	-4.23823030522165	0.000347620565117807	0.00167586726247077
TLL2	-0.834381909087737	-1.78309294827519	-3.18206404273509	0.00437146222721682	0.0150076686859726
DOCK10	-0.834294071654883	-1.7829843892694	-4.51005295765499	0.000179849682521476	0.000944844106767753
ARL8B	-0.834225016616444	-1.7828990482199	-7.12902062091429	4.16762814751986E-07	4.53998735247945E-06
SASH1	-0.833301471293259	-1.78175808557051	-3.43846423067161	0.00238693777827104	0.00895301689570488
ALDH5A1	-0.832881063647235	-1.78123894911301	-4.05521854777227	0.00054169817023792	0.00248766177495034
lcaw0059.g.02.a_5.1.rev2	-0.832022059804473	-1.78017868645959	-4.41544454282083	0.000226193069682644	0.00116046378236063
NEK8	-0.831693951655813	-1.77977387137223	-3.03381622870292	0.00617230862636655	0.0201789710034532
CERS6	-0.831627098496467	-1.77969140020119	-6.64519526226418	1.20702079023158E-06	0.000011544070634779
KLF10	-0.831215889437183	-1.77918420989404	-5.56973735552712	0.0000142259848691388	0.000101430013180246
NOSTRIN	-0.830697261142862	-1.77854473349002	-5.75861228878532	9.13777572360994E-06	0.0000687791773635842
FNBP1L	-0.830664750894983	-1.77850465552688	-3.60467371642716	0.00160527891401742	0.00632626254864781
CERCAM	-0.830219383393189	-1.77795570657744	-5.45780834988167	0.0000185236388902771	0.000128523298149487
SERPINB9	-0.829874733579388	-1.77753101605159	-7.6395514683074	1.40330932485038E-07	1.74801833154833E-06
VPS53	-0.829819148494334	-1.77746253150944	-3.5311886937969	0.001913736469923	0.00735900725032247
lcaw0048.c.12.a_5.1.fwd2	-0.829401539144178	-1.7769480932329	-3.0655972327534	0.00573429076686082	0.0189127369618652
ENSOCUG00000002955	-0.828994998177143	-1.77644743273193	-6.49004195324919	1.70839188308848E-06	0.0000156268979605669
LMBRD1	-0.828937303813181	-1.77637639280144	-7.89163106264257	8.30473734386261E-08	1.11071726148792E-06
GABRQ	-0.827868661213695	-1.7750610707542	-3.86736234393609	0.000853267105687473	0.00368177078893682
lcaw0025.g.11.a_5.1.rev2	-0.82741751332901	-1.77450607484348	-2.62143951679467	0.0157126265204815	0.0437373857622358
GUCD1	-0.827046590642192	-1.77404990085234	-4.46243564612959	0.000201843456829136	0.00104753157760847
PTEN	-0.826118514178377	-1.77290903292886	-7.13385945707509	4.12417907537478E-07	4.49752111186783E-06
lcaf0034.m.18.a_5.1.rev1	-0.825832891039914	-1.77255806913922	-5.54659353501129	0.000015022597004759	0.00010639421549573
ARRDC1	-0.825573321858223	-1.77223917980619	-3.85021047279483	0.000889338526576422	0.00381372293001965
IL22RA2	-0.824705035177356	-1.77117287774154	-3.03892406182352	0.00609979975986249	0.0199548752254589
IDH2	-0.824488206871294	-1.77090670121365	-2.66600691564344	0.0142331555731141	0.0403666881939827
PPCDC	-0.824101759683346	-1.77043240120889	-3.755454241168	0.00111756587911176	0.00464411222138829
SLC4A3	-0.823943466486552	-1.77023815916696	-6.4653319277575	0.0000018060808782641	0.0000163865229954935
HMGB1	-0.823800356232111	-1.77006256650085	-4.10093420992306	0.000484906700411989	0.00225253476930311
IP6K1	-0.823769648094061	-1.7700248906611	-6.49215096263044	1.70030898051767E-06	0.0000155600288439741
lcaw0036.h.10.a_5.1.fwd2	-0.823534083645944	-1.76973590311613	-2.7704393974741	0.0112651032179882	0.0332456716508012
TMEM173	-0.822882754214232	-1.76893710580435	-3.41161764072681	0.0025441459808139	0.00947387471724044
lcaw0014.c.09.a_5.1.fwd2	-0.821584065177834	-1.7673454558187	-2.87000847325564	0.00899018261152567	0.0276669607580367
lcaw0078.f.11.a_5.1.fwd2	-0.82147651856231	-1.76721371284288	-3.65190112432394	0.00143342888885566	0.00574684010336998
lcaw0001.c.06.a_5.1.fwd1	-0.821339161241783	-1.76704546648561	-5.35901333234869	0.000023406414776259	0.000157570857761835
NCF1	-0.821187068549581	-1.76685918974055	-10.2724345479776	8.80075400007032E-10	2.21304353395027E-08
GJB6	-0.820931962680395	-1.76654679087039	-4.75949749949335	0.0000983831078800763	0.000558406888429346
TET3	-0.820607620090742	-1.76614968549251	-5.98262414762537	5.43193443076523E-06	0.0000434120996250369
TFEB	-0.820437194629988	-1.76594106268054	-4.7638866677762	0.000097346463829601	0.000553572127175557
lcaw0035.b.07.a_5.1.rev2	-0.82001237648542	-1.76542113758052	-3.8943848673447	0.000799357028324346	0.00348649832492615
NRDE2	-0.819981358848217	-1.76538318180875	-3.95779828754709	0.000685751029662037	0.00305719283741761
lcaf0003.b.08.a_5.1.fwd2	-0.819834932918553	-1.76520401382893	-3.90899050758518	0.000771639051122305	0.00338024222873107
lcag0004.g.09.a_5.1.fwd2	-0.819599124478635	-1.76491551489002	-3.26425501891673	0.00360453037718071	0.0127395070814483
lcaw0082.e.03.a_5.1.rev2	-0.819382556566961	-1.76465059723975	-2.76859229338502	0.0113120792053487	0.0333647531635867
IGSF9B	-0.819140404017196	-1.76435443015686	-4.27678664260987	0.000316590532810551	0.00154588279075639
MSRA	-0.819090903165082	-1.76429389376702	-5.7652230156905	8.99789178367713E-06	0.0000678276707735123
CASZ1	-0.818037405872642	-1.7630060260456	-4.61492111430246	0.000139525105342616	0.000758724263447884
A_04_P088955	-0.816715978739585	-1.7613919514638	-3.84273323963156	0.000905532551249061	0.00387491749463747
SORD	-0.816226981524015	-1.76079503404074	-5.71371362634507	0.0000101483682992025	0.00007559483516366
ACVR1	-0.81601937628192	-1.76054167212523	-4.80313307869132	0.0000885529811455469	0.000509464194868211
PTTG1IP	-0.81543990328318	-1.75983467482046	-3.45276261729734	0.00230712993855478	0.00869414615947061
MAGED2	-0.815163323272637	-1.75949732810064	-4.00247594109755	0.00061548629047116	0.00277900131420536
ARPP21	-0.814731772209367	-1.75897109118533	-3.96158762867983	0.000679494351026079	0.00303198387646595
S100A10	-0.814458022233827	-1.75863735980162	-5.13528473401621	0.0000398806191749949	0.000252761306300424
S1PR2	-0.81426242750072	-1.75839894705422	-3.59815241812328	0.00163054839899471	0.00640080020513572
GABBR1	-0.814183423185214	-1.75830265691836	-3.29965565428331	0.00331606446499135	0.0118783870627522
ARAP3	-0.813815879256703	-1.75785476520577	-4.46233551152603	0.000201892442869431	0.00104753157760847
TOR1AIP2	-0.812800486685724	-1.75661799330269	-4.5978060463035	0.000145424356197934	0.000787190911727705
PEX19	-0.812111264551436	-1.75577900043246	-4.89605123537122	0.0000707935550667071	0.000418282131461899
lcaf0029.k.15.a_5.1.fwd2	-0.811703457169736	-1.75528276357891	-4.7997451699818	0.0000892794034669282	0.000512472426512074
lcaw0030.e.02.a_5.1.rev2	-0.811027385111296	-1.75446040016369	-2.56034139721352	0.0179770437532506	0.0488457595140933
EP300	-0.810752350162837	-1.75412596224054	-6.68376975351159	1.10767032985685E-06	0.0000107005735174949
SLC9A7	-0.810742334688126	-1.75411378479296	-5.21029016143693	0.0000333412369702987	0.000216004887441543
ENSOCUG00000026877	-0.810679352122416	-1.7540372085436	-3.24629440996539	0.00376007215127149	0.0131943159008555
ABCC8	-0.810580580749269	-1.75391712583152	-2.87618723794519	0.00886451590663584	0.0273512682891328
DAPP1	-0.81041912453081	-1.75372085082302	-5.16451008369172	0.0000371906056288005	0.000237656465284042
ABHD12	-0.810266419441485	-1.75353523437668	-3.72545646905358	0.00120122845980188	0.00493778441578154
TMED10	-0.810194265244154	-1.7534475361731	-3.30996380074115	0.00323637899220474	0.0116386800260975
NLRP3	-0.810057206951691	-1.75328096381846	-3.60646996118077	0.00159838654579852	0.00630526866538853
TM7SF3	-0.810001304996271	-1.75321302850806	-7.11538696083528	4.29259720319139E-07	4.66099692003671E-06
lcaw0021.g.05.a_5.1.fwd2	-0.809897837155955	-1.75308729531027	-4.93137854899777	0.0000650264207417025	0.000388307787304883
PAPLN	-0.808953151822631	-1.75193973902842	-4.12767703727531	0.000454476615258853	0.00212835805267236
LCP1	-0.808895467827906	-1.75186969174921	-4.79150341351711	0.0000910717646745174	0.000520813229862986
lcaw0037.c.04.a_5.1.fwd1	-0.808678907152402	-1.7516067410909	-2.75988611970632	0.0115360118723254	0.033911026143079
NTN4	-0.808477415456509	-1.75136212281888	-4.55910174733819	0.000159706687393918	0.000855990446377942
CP	-0.808098229906493	-1.75090187035621	-5.46974135825147	0.0000180085799657602	0.000125338223106545
KIAA1033	-0.807584511723627	-1.75027851616282	-6.95744741011864	6.0553672028081E-07	6.30321479064397E-06
CDK13	-0.807395371810304	-1.75004906654392	-3.00032201146383	0.00666874625405671	0.0216021047039579
BMP2K	-0.806810070531666	-1.7493392157612	-6.58814314101553	1.37100533310841E-06	0.0000129056559764862
lcaw0071.a.05.a_5.1.fwd1	-0.806608565037998	-1.74909489742922	-4.25520761315551	0.000333599352694901	0.00161639599758978
TRIM13	-0.806486879674861	-1.74894737472628	-4.81497871853927	0.0000860596234890764	0.000496822280400394
lcaw0043.c.06.a_5.1.fwd2	-0.806166318860327	-1.74855880909226	-4.30252392540544	0.000297434251007837	0.00147052545012269
GPX8	-0.806040953826091	-1.74840687219304	-7.57088215998125	1.62127804146578E-07	1.97741912220281E-06
SLC2A1	-0.805860887071049	-1.74818866231745	-3.09334625606349	0.00537648270462551	0.0179263556756443
RBMS1	-0.805722735844395	-1.74802126530142	-3.5395368713857	0.00187595538790254	0.00723167338241779
DN887511	-0.804782844191126	-1.74688282960347	-3.22601673382002	0.00394352126673853	0.0137565648345424
LRRC8D	-0.804550154897022	-1.74660110121146	-3.60753309718393	0.00159432091122177	0.00629292804111875
ARHGAP15	-0.80441031491295	-1.74643181191168	-3.51272601245749	0.00199996406299249	0.00764644261309608
DGKE	-0.804068447045719	-1.74601801816615	-4.1450119704022	0.000435776212733355	0.00205319402967842
TEX264	-0.803847237774998	-1.74575032073032	-4.20177060258151	0.00037975351728625	0.00181470826694654
FCHSD2	-0.80352185408013	-1.74535663071198	-5.19768343734203	0.0000343590921809628	0.00022188548724237
lcaw0046.e.06.a_5.1.fwd2	-0.803505338966364	-1.74533665102291	-4.57480280664613	0.000153750227453698	0.000827588744353926
TBC1D9B	-0.803500876244967	-1.74533125214169	-6.7688927469234	9.17031002495002E-07	9.03661372419487E-06
DDAH1	-0.802453885919314	-1.74406509264454	-6.23075997823043	3.07338848564558E-06	0.0000262083788644679
SLC35A2	-0.802450083156767	-1.74406049551453	-3.56257324251388	0.00177545826644832	0.00689174800593602
NRP1	-0.802407288598963	-1.7440087623425	-4.08679509238121	0.000501807148014441	0.00231927479929024
SEMA3C	-0.80205660744699	-1.74358489128195	-2.67015228786819	0.0141024346586849	0.0400466994071946
GIT1	-0.801592681120166	-1.74302429817858	-2.6043598594925	0.0163170601827456	0.0451081836674254
ERN1	-0.80139579198782	-1.74278643839847	-4.79332518128278	0.000090672479984636	0.000519137320025736
RAB27A	-0.800454150806711	-1.74164929992684	-5.93643606650064	6.04411780116222E-06	0.0000476479924661485
KDSR	-0.800124700672479	-1.74125162677336	-5.27188519897288	0.0000287906279258376	0.000189200922571687
GLUL	-0.799755752113698	-1.74080638358575	-3.11605212553202	0.00509982845061088	0.01715443297465
IRF2	-0.799281168718525	-1.74023382881117	-5.84535319142833	7.46607402243651E-06	0.0000574194971210066
TRIM27	-0.799226373140968	-1.74016773354907	-2.9409523873597	0.00764444895813811	0.0241870076837602
PYGB	-0.799128686457083	-1.74004990860655	-4.21117516664663	0.000371191581102002	0.00178012876822774
lcaf0034.i.24.a_5.1.fwd2	-0.798770495458562	-1.7396179442409	-4.24207245549614	0.000344396722904463	0.00166245517660836
CDPF1	-0.798140203821467	-1.73885809747429	-5.79511891688647	8.39203769438313E-06	0.0000637377161539461
PLEKHF2	-0.797159884214326	-1.73767693470973	-3.940179820298	0.000715600937468988	0.00316922473229999
ALDH3A2	-0.796945860694161	-1.7374191698049	-5.26532960771861	0.0000292433872085885	0.00019186329158156
SETBP1	-0.796938784455726	-1.73741064800243	-3.37691325291785	0.0027624342089572	0.0101869186812186
lcaw0082.e.07.a_5.1.fwd1	-0.795936900653153	-1.7362045169312	-3.08399499241868	0.00549458540821929	0.0182416250687906
lcaw0066.g.08.a_5.1.rev2	-0.795630897010106	-1.73583629734775	-4.37482787140681	0.000249600362272227	0.00126254407254827
TWF2	-0.794582707432861	-1.73457558413401	-3.61673152509467	0.00155956658196462	0.00616904754397708
A_04_P063192	-0.794570876221993	-1.73456135933613	-4.3034060120898	0.00029679867363533	0.00146810385175904
PKM	-0.794098386340162	-1.73399337478107	-2.66129513127909	0.0143831259060057	0.0407117653174207
OSBPL6	-0.794047235589406	-1.73393189713812	-3.35042976524894	0.00294121502573841	0.010741967914492
HECTD3	-0.792959056842705	-1.73262454085203	-3.93580670138676	0.000723207702255394	0.00319939590134596
KDM1B	-0.79250295913634	-1.73207687058595	-9.69555177383204	2.48169663357216E-09	5.36910135267568E-08
SMAD6	-0.792113592737897	-1.73160946651649	-7.40968339605603	2.28103273075979E-07	2.64962867721821E-06
RUSC2	-0.791881399922375	-1.7313307971424	-3.20830985699321	0.00411079577946065	0.0142536836959711
TLN1	-0.791589419845139	-1.7309804369244	-3.50126414575663	0.0020554007445022	0.00783198671883529
SRGAP2	-0.791165153022506	-1.7304714661619	-5.80601853209497	0.0000081816419177927	0.0000622806619456465
PELI1	-0.790814551975998	-1.73005098132234	-2.9220986194281	0.00798195633187413	0.0251050225541238
ANKRD12	-0.790526419326821	-1.72970549292498	-6.97478653071733	5.82997801042909E-07	6.08432212881154E-06
XKRX	-0.790258513690594	-1.72938431983291	-2.71461905410258	0.0127697158565102	0.0369720565794229
COL1A1	-0.789947149487544	-1.7290111222735	-4.26544267360048	0.000325420995128504	0.00158409806903052
B4GALT4	-0.789943745350085	-1.72900704255851	-9.29635074447487	5.20662493205215E-09	1.0103260056011E-07
CHGB	-0.789884054900353	-1.72893550763945	-5.36302991601562	0.0000231844384756014	0.00015618092300186
COMMD9	-0.789719366700682	-1.72873815545002	-3.60728674012109	0.00159526212099839	0.00629540941245094
lcaw0001.b.04.a_5.1.rev2	-0.789715579021456	-1.72873361679367	-3.08341274695116	0.00550202114888935	0.0182602916429279
ZC3H10	-0.78822100584705	-1.72694364665824	-2.84689431799189	0.00947553850148418	0.0288520478453355
SNX2	-0.788157112215805	-1.72686716600635	-7.47472869287227	1.98664182429963E-07	2.34691728006118E-06
B3GNT8	-0.787994215688071	-1.72667219425084	-3.77794447910017	0.00105864236573829	0.00442901923069418
lcaw0028.f.08.a_5.1.fwd1	-0.787500011686513	-1.72608081343655	-5.01671971331148	0.0000529757419844879	0.000322660234366966
ZBED5	-0.787176896778615	-1.72569427298522	-3.886374662021	0.000814975347515104	0.00354140451024244
ANGPT4	-0.787061991059985	-1.72555683282045	-3.59896524697072	0.00162737753740373	0.00639165607941878
lcaw0009.g.02.a_5.1.fwd1	-0.787032909500977	-1.72552204974041	-3.18333814064112	0.00435844632277749	0.0149731921939936
PHC2	-0.786711035000449	-1.72513711766539	-4.10105410007611	0.000484765847983813	0.0022523999331234
SLC24A3	-0.786580497296076	-1.72498103114333	-3.86801671158868	0.000851920021045588	0.00367674588898655
EIF4E3	-0.786140980916015	-1.72445559650707	-6.15105024330254	3.68748223732969E-06	0.0000307422463676716
lcaw0080.f.11.a_5.1.fwd2	-0.785876278751598	-1.72413922662797	-3.23172475113731	0.00389102068502252	0.0136016901488587
ATG7	-0.784474904029487	-1.72246528171292	-3.91484808427693	0.000760792530862184	0.00333780944383056
SLC39A13	-0.784113369437984	-1.7220336917069	-3.69191227486092	0.00130211760172152	0.00528867741530719
PRTG	-0.783719329235024	-1.72156342056222	-5.95211914561922	0.0000058287251065265	0.000046094299605676
BMPR2	-0.782764658198421	-1.72042459147832	-6.94400514468305	6.23624994986465E-07	6.46810229094613E-06
ENSOCUT00000013216	-0.782514145845494	-1.72012587956511	-6.40977790856991	2.04716065093051E-06	0.0000182693441874357
lcao0031.d.11.c_5.1.fwd2	-0.782413136524272	-1.72000545032658	-2.72689688534019	0.0124232793347367	0.0361133918834271
MKNK1	-0.781689305101088	-1.71914270269822	-3.26442223039331	0.00360311210564077	0.0127367293843132
DGAT1	-0.779977560940165	-1.71710416556616	-3.47662454314591	0.00217972255893435	0.00826194425706733
XCR1	-0.779291581928954	-1.71628790336749	-4.87664391511965	0.000074178912593035	0.000435347219536396
MOB2	-0.779002500552755	-1.71594403501668	-4.02310562136784	0.000585504085473191	0.00266393117000249
KLF12	-0.778988000881485	-1.71592678916867	-4.38155358079291	0.000245563054426043	0.00124619073878795
CHMP2A	-0.778422448957224	-1.71525425929763	-5.58022048461224	0.0000138794301136699	0.0000992401424741
RGS18	-0.777671402481839	-1.71436155476275	-4.09288474022494	0.000494457445337524	0.00229056160625309
DOK1	-0.777426979505012	-1.71407113034976	-3.3350179839116	0.00305039871649222	0.0110704740446102
LAMP3	-0.777246035852236	-1.71385616403058	-5.50072279276619	0.0000167382517671239	0.000117389229489349
LOC100353638	-0.777100730877592	-1.71368355701464	-5.82594894606287	7.81072752536084E-06	0.0000597593929242748
OTUD6A	-0.777032093908523	-1.71360202956494	-3.13030401502902	0.00493326103105852	0.0166693077818454
RBM23	-0.776951677278136	-1.71350651508917	-3.09422796694686	0.00536547432798857	0.0178963220344375
A_04_P071860	-0.776903139526329	-1.71344886717846	-4.41902460937289	0.000224238529450493	0.00115219705617138
ABCC4	-0.775799765790105	-1.71213892179634	-6.81099289362259	8.35536451999814E-07	8.34076104729154E-06
FHIT	-0.775761880696714	-1.7120939617116	-3.48982812393662	0.00211221320917783	0.00803023753477912
lcaw0066.h.04.a_5.1.rev2	-0.775671196183007	-1.71198634677956	-4.22084637335305	0.00036258789660851	0.00174343409250146
lcaw0007.a.03.a_5.1.fwd2	-0.775119492550441	-1.71133178813275	-3.02899621335148	0.00624149224940653	0.0203786897207888
INPP5F	-0.77438634608924	-1.71046234721274	-8.35395344575333	3.24390050907809E-08	4.9461501933271E-07
CST3	-0.773524743726728	-1.7094411345696	-3.18152973470531	0.00437693180418879	0.0150238855487339
CYLD	-0.773410141719742	-1.70930534869766	-2.84681776449907	0.00947718676640617	0.0288527049348478
KIAA0754	-0.772271573962974	-1.70795690557319	-4.89796917469248	0.0000704675835580441	0.000416845247584765
lcag0019.g.18.a_5.1.rev2	-0.772206294633879	-1.70787962537513	-4.0540027014086	0.000543295725719416	0.00249386110014596
ENSG00000110090	-0.771461830425629	-1.70699854709924	-4.37807921605809	0.000247640409621091	0.0012542014533953
ADAM12	-0.771343149774971	-1.70685812978305	-3.01943267755624	0.00638097765679699	0.0207835789073747
A1BG	-0.77115701948401	-1.70663793251461	-2.9919709928113	0.00679837651658203	0.0219408588041973
ENSOCUT00000002298	-0.770847228942222	-1.70627150474242	-5.85254149600762	7.34236988866047E-06	0.0000566628407269729
A_04_P017156	-0.770379627507171	-1.70571856340933	-4.73080688089595	0.000105438953076212	0.000593289878020282
lcah0005.k.14.a_5.1.fwd2	-0.770256090088099	-1.70557250964098	-3.33492011562075	0.00305110452924752	0.0110710407905069
PITPNC1	-0.769902631806108	-1.70515469792786	-3.83632256209422	0.000919648916564798	0.00392781350242752
GUCY1A3	-0.769131227129461	-1.70424320057525	-3.46112665963174	0.00226166239035038	0.00854198459899444
RRAGD	-0.768852975497915	-1.70391453602004	-8.01018261997744	6.5081554964766E-08	8.99089629698434E-07
GNAO1	-0.768683803988807	-1.70371474542985	-5.45487357010351	0.0000186525899238323	0.000129284399946948
SETD5	-0.768591162352182	-1.70360534611096	-5.02321416601554	0.0000521568684156996	0.000318250119245386
MTMR4	-0.768545453878812	-1.70355137214983	-6.76130415038077	9.32567139429385E-07	9.17176138788412E-06
STAMBP	-0.768453701148929	-1.70344303288602	-4.10751557953508	0.000477234603075469	0.00222150667324846
SLC18B1	-0.76813325078677	-1.70306470738977	-3.95313399732147	0.0006935309597958	0.00308844483549827
MYD88	-0.768054266110917	-1.7029714705463	-3.38217136956947	0.00272822256894603	0.010069975991151
WDR96	-0.767647872309737	-1.70249182684967	-4.25816117115842	0.000331218438832918	0.00160679233982963
AGA	-0.767052583460837	-1.70178948483796	-6.47902452129161	1.75126153101696E-06	0.0000159682706010609
ENSOCUT00000001565	-0.766300692417009	-1.70090279232232	-2.95516140783169	0.00739917166756605	0.0235368347469375
A_04_P078117	-0.766196709541335	-1.70078020342798	-4.89240736726731	0.0000714170652032004	0.00042122475177829
VEZF1	-0.766144506096599	-1.7007186623701	-8.3875743653678	3.03290742258267E-08	4.66683126857602E-07
PAN3	-0.765724635260157	-1.7002237703474	-8.08791141020535	5.55249099524732E-08	7.83730018404145E-07
lcaw0081.c.11.a_5.1.fwd2	-0.765667338187148	-1.70015624678332	-3.75408064400276	0.00112126785397074	0.0046537352389612
A_04_P031142	-0.765650579934453	-1.70013649799254	-2.69021287916458	0.0134856969362811	0.0386495315439065
ARPC5L	-0.763830713186988	-1.69799323752725	-3.30820528727028	0.00324983970343027	0.0116769008379206
PRKRA	-0.763683967911255	-1.69782053310478	-2.81741842490938	0.0101307987855615	0.0304832012457095
GPATCH3	-0.762774896481841	-1.69675103891451	-4.54647735288261	0.000164663754974357	0.000878119500315993
TK2	-0.762764110790253	-1.69673835392948	-7.36102296952255	2.53038863726253E-07	2.91740629260113E-06
ANXA1	-0.762561936764605	-1.69650059585937	-4.08129450462268	0.000508539384368753	0.00234753149571714
CYP27A1	-0.761425615208219	-1.6951648934763	-4.17314236819592	0.000407049286906303	0.00193185361377633
SLC6A16	-0.760867229273593	-1.6945089176457	-3.86676300014333	0.000854502769691975	0.00368552350902265
TTC17	-0.760327512195931	-1.69387511470926	-2.89585925905467	0.0084754983688196	0.0263894710379911
A_04_P071861	-0.75953425316381	-1.6929440015113	-4.79286453087889	0.0000907732756522289	0.000519566728669279
SETD4	-0.759404003721944	-1.69279116598367	-4.75464918016511	0.0000995411356219335	0.000564196828460903
NT5C2	-0.758824686641384	-1.69211155876158	-5.01634762200275	0.0000530230502722663	0.000322850749269645
A_04_P077657	-0.758645679267438	-1.69190161719594	-3.29032269713544	0.00338985682524116	0.01209052072573
NPHP4	-0.758478411499886	-1.69170546749463	-3.17414238084741	0.00445323731810762	0.0152416492882453
PSKH1	-0.758087262222714	-1.69124686768143	-2.72671465335408	0.0124283555688112	0.0361229347571423
NPTN	-0.757882345552745	-1.69100666441256	-3.56000395847903	0.00178639946309516	0.00692487644065872
lcai0002.l.04.a_5.1.rev2	-0.757644263694359	-1.69072762776233	-2.56495882171066	0.017795755534476	0.0484250348521232
KRT19	-0.757119041522768	-1.69011221980132	-2.96778073693081	0.00718767956940258	0.0229763225619988
ADRBK2	-0.756717826429665	-1.68964226306676	-6.07591852275444	4.38122986247333E-06	0.0000357998912332405
ARL4A	-0.7566197388184	-1.68952738962859	-4.09233415020705	0.000495117529325989	0.00229256489096186
lcao0026.h.12.c_5.1.rev2	-0.756557685945883	-1.68945472162176	-4.34879682031062	0.000265862874409712	0.00133142964106425
HTR7	-0.755377113311077	-1.68807278842863	-4.14779895636384	0.000432842133221175	0.00204080202419029
PFN1	-0.755270942257706	-1.68794856406628	-3.26488379293256	0.00359919999229435	0.0127273676693808
SLC35A5	-0.755218176910448	-1.68788682990841	-6.98043930807482	5.7583761018329E-07	0.0000060220774373374
lcaw0046.c.11.a_5.1.fwd2	-0.755130995718825	-1.68778483500656	-3.56144858513447	0.00178023945100775	0.00690764458142905
lcaw0060.e.01.a_5.1.fwd1	-0.754772499919401	-1.68736548886167	-4.65707524765862	0.000126001268152127	0.000693988937139773
MYBPC3	-0.754519745775817	-1.68706989537196	-4.51948309612024	0.000175788121425776	0.000928105987354648
RAB30	-0.754380779941234	-1.68690739825482	-4.43818866006578	0.00021406021863524	0.00110271123369591
ACTR3	-0.754340081660256	-1.68685981143919	-4.20685578830738	0.00037509975303789	0.00179630509407731
KIF13A	-0.754046404340436	-1.6865164664936	-7.54408962246281	1.71552507637012E-07	2.07656887549561E-06
P4HTM	-0.753708863155379	-1.68612192560929	-3.32583838493184	0.00311729820409985	0.0112637847270672
RILPL1	-0.753450298898275	-1.68581976071301	-3.29769824435129	0.00333141025158398	0.0119204566017422
CREB5	-0.753064474492188	-1.68536897698952	-3.45722147829412	0.00228278099337315	0.00861367080714164
NFXL1	-0.752272842888967	-1.68444443969818	-4.71007727554425	0.000110852326022249	0.000620218764094484
FICD	-0.751688481005669	-1.6837622956731	-4.51072141327427	0.000179558700847924	0.000944300614224254
MPRIP	-0.75132195418366	-1.68333457835412	-3.6979848514404	0.00128325344033373	0.00522695466030376
lcaw0006.d.11.a_5.1.fwd2	-0.751164823287227	-1.68315124822535	-3.3469510913511	0.00296552138736363	0.0108228903396047
lcaf0006.e.01.a_5.1.rev2	-0.750937075742513	-1.68288556261759	-3.84767558362399	0.000894796138009467	0.00383386169150961
CCDC117	-0.749869212953074	-1.68164037503912	-6.503185261157	1.65865374996422E-06	0.0000152620392104976
TFDP2	-0.749460138989234	-1.68116361608796	-2.71248524651335	0.0128308493832682	0.0371160373801219
PCMTD2	-0.74922769876327	-1.68089277674777	-3.36046324516892	0.00287219215491527	0.0105264547469927
UFD1L	-0.749045646888992	-1.68068068038289	-3.11700121801249	0.0050885691346349	0.0171251394335532
lcaf0033.c.16.a_5.1.rev2	-0.74870151011744	-1.68027982293948	-4.59510443240115	0.000146378209447975	0.000791446234087219
NUAK1	-0.748662574954105	-1.68023447649778	-3.00491616212954	0.00659844913744367	0.0214226245206948
lcaw0033.d.06.a_5.1.fwd1	-0.748508372133799	-1.68005489381302	-5.08883638576505	0.0000445676681328082	0.000278437336082824
KDM4C	-0.747906285063939	-1.67935389446558	-6.93331873287999	6.38400445518415E-07	6.59418552493945E-06
KIAA0247	-0.747746717156083	-1.67916816140273	-6.81234154801938	8.33052289951558E-07	8.32308493264101E-06
ENSOCUT00000024037	-0.747150689515955	-1.67847458174958	-5.2175242660414	0.0000327710203453829	0.000212858397870591
CYP2E1	-0.746924607898126	-1.6782115722385	-7.58798556850573	1.56391866771924E-07	1.91714183932203E-06
ENSOCUT00000008484	-0.746917102346422	-1.67820284144606	-3.56126573987516	0.00178101796393456	0.00690912956616828
lcao0036.e.08.c_5.1.fwd2	-0.745833504147366	-1.67694282823076	-3.65255350289952	0.00143118666528793	0.00574013576507953
IL18BP	-0.745183443607611	-1.67618738874423	-5.17248533800272	0.0000364889845331013	0.000234154017612805
lcap0025.e.04.c_5.1.rev2	-0.744925523871489	-1.67588775288592	-4.5594555757815	0.000159569935382645	0.000855712896293192
SPAG9	-0.744842114847346	-1.67579086468893	-3.07021818708555	0.00567315267514363	0.0187417813978585
WFDC2	-0.744320739398353	-1.67518536017645	-2.77097239578205	0.0112515823554178	0.0332301131675696
CECR2	-0.74395378577715	-1.67475932615955	-6.61841326688858	1.28133684919658E-06	0.0000121898689003083
ENSOCUT00000010076	-0.743165941131665	-1.67384500267122	-4.57202619884133	0.000154787087147572	0.000832280167999571
YPEL2	-0.741942023544312	-1.67242559002034	-7.60897098705233	1.49638548320444E-07	1.84909180384686E-06
lcaf0038.b.15.a_5.1.rev1	-0.741375186056234	-1.67176862005525	-3.54160185686771	0.00186672349177861	0.00720159827071533
SARS2	-0.740715567271667	-1.67100444058473	-3.73951901478527	0.00116126544555558	0.00479405792260309
HEXIM2	-0.739821436207238	-1.66996913233292	-5.86309553396594	0.0000071645216637928	0.0000555029982123517
lcaw0055.d.05.a_5.1.fwd1	-0.739612189763207	-1.66972693994082	-4.69432006690209	0.000115153777225115	0.00064107998365624
ARHGAP10	-0.739297319099797	-1.66936255894147	-2.74656187154274	0.0118868891164241	0.0347800291375673
LIMK2	-0.739044971846201	-1.66907058994926	-2.80547826977218	0.0104083278668406	0.0311924624154001
TLR6	-0.738966987100052	-1.66898037093229	-5.21542422244039	0.0000329355268412876	0.000213789036943995
TPP1	-0.738426865926685	-1.66835564922224	-5.93240099980664	6.10083861825973E-06	0.0000480012075972607
ENSOCUG00000002646	-0.737859196909036	-1.66769931681404	-3.14612517088129	0.00475451404518889	0.0161329888642511
A_04_P050917	-0.737699159839468	-1.66751433045073	-4.84536270311776	0.0000799831100433301	0.000465075000719618
CD22	-0.736935933481002	-1.66663240165169	-4.29453423998811	0.000303253500831619	0.00149087918324395
CAGE1	-0.736808961546003	-1.66648572739062	-4.55911023387853	0.000159703406032322	0.000855990446377942
lcah0003.c.20.a_5.1.rev2	-0.736382759539161	-1.66599348569096	-4.87587455507706	0.0000743164362312374	0.000436024742764611
UBTD1	-0.736185215376305	-1.66576538151905	-3.57939443725228	0.00170543508833494	0.00665714603667488
RHBDL3	-0.735843570871607	-1.66537095844717	-4.10547772803033	0.000479597169798889	0.00223147290230751
TSPAN15	-0.735814512607717	-1.66533741545987	-5.52397538216575	0.000015844987114111	0.000111552021695255
ZNF74	-0.735784613019044	-1.66530290200669	-4.64960352046963	0.00012829831622643	0.000704713576611061
SPRED1	-0.735653402945777	-1.66515145310471	-3.12400518327432	0.005006219020478	0.0168875001692293
A_04_P071857	-0.735564505471994	-1.665048851243	-3.6412597214586	0.00147049571041509	0.005869743281645
M6PR	-0.734823752413085	-1.66419414986369	-3.45012274079648	0.00232166540796594	0.00873911131512801
IRX4	-0.734740924598447	-1.66409860811449	-3.08565434923831	0.00547344725385393	0.018174841445926
ENSOCUT00000015968	-0.734712382379707	-1.66406568598244	-2.57520211907507	0.0173996847566758	0.0475657505929646
LRIG2	-0.734550903770862	-1.66387944012539	-5.62583333699307	0.0000124687586314483	0.0000904052326690536
MEGF9	-0.733874651123999	-1.66309969168965	-6.53660277562291	1.53876643820243E-06	0.0000142960487076907
ENSOCUT00000015315	-0.733409046172412	-1.66256304153887	-3.69429742876579	0.0012946758424228	0.00526602601334413
lcaw0020.f.10.a_5.1.fwd2	-0.733304229888315	-1.66244225554813	-3.27728202291488	0.00349564715555952	0.012402728153424
ABR	-0.73292666332768	-1.6620072360472	-5.4217802782943	0.0000201714119694917	0.000138524575482272
MMP24	-0.732675179073371	-1.66171754750495	-5.45225723947866	0.000018768317850697	0.000129997062637118
lcaf0001.o.17.a_5.1.fwd2	-0.732622552753026	-1.66165693283412	-3.23107752565864	0.00389693937957292	0.0136200161345406
A_04_P050996	-0.732382743721067	-1.66138075026417	-4.28049286270419	0.000313757750524123	0.00153316560190609
A_04_P038607	-0.732311217653439	-1.66129838421809	-5.77778032048338	8.73815840831223E-06	0.0000661420468471345
lcaw0026.c.10.a_5.1.fwd1	-0.732136657873566	-1.66109738655148	-3.3409606657785	0.00300783790653262	0.0109515312930911
ENSOCUT00000010178	-0.731885885080442	-1.66080867561951	-4.39624336819336	0.000236971113828081	0.00120629104217395
LAMP2	-0.73146426558732	-1.6603233845614	-5.27795084484431	0.000028378041811014	0.00018691645459694
FAM126A	-0.731211893566544	-1.66003296800887	-4.73994148300224	0.000103138829989998	0.000582207084947601
CWC25	-0.731088515119202	-1.65989100901764	-4.66073121569677	0.00012489243299994	0.000688823490001313
FAM111A	-0.730484993303792	-1.65919677295329	-4.357805326427	0.000260118257418346	0.00130590776194425
GTF3C2	-0.729910410021726	-1.65853609493021	-3.74359053439055	0.00114994207143835	0.00475706165596863
SMURF2	-0.729478247811454	-1.65803935150069	-3.17286069867331	0.00446660662273458	0.0152822134525429
ABLIM1	-0.72933172123855	-1.657870962146	-3.19550101348082	0.00423606916758191	0.0146125886578926
GUCA2A	-0.728695994312085	-1.65714057838365	-3.70880986763539	0.00125029234390879	0.00510922872611299
RAB25	-0.728641638950162	-1.65707814469079	-4.60701386864391	0.000142220072959034	0.000770881784052978
PPARGC1A	-0.728486406584225	-1.65689985453576	-5.83043640647836	7.72960628840159E-06	0.0000591976159167243
lcaf0006.c.17.a_5.1.rev1	-0.728077547152336	-1.65643035604159	-5.88924977679855	6.74248890748849E-06	0.0000526588645112963
ENSOCUT00000012136	-0.727878834041224	-1.65620221928874	-4.60421469726619	0.000143186588926335	0.000775911830549969
lcaw0014.f.08.a_5.1.fwd1	-0.72772590041113	-1.65602666202553	-3.08735507451115	0.00545186356202894	0.0181236896957232
MANBA	-0.727700351329742	-1.65599733525575	-9.22778637547526	5.92508281837358E-09	1.13660017264458E-07
ATF7IP	-0.727573056673604	-1.65585122654544	-7.03636951153386	5.09679143980111E-07	5.43054678001695E-06
FNDC7	-0.727456161621702	-1.6557170658475	-5.04505865685871	0.0000494953263651317	0.000304779842142
ENSOCUG00000008072	-0.726340709656842	-1.65443740589827	-4.20576527607025	0.000376092927185993	0.00180020526125957
SPOPL	-0.725786950738469	-1.65380249440467	-7.49310060497184	1.91079405358145E-07	2.27063208420281E-06
MYO9B	-0.725635095775184	-1.65362842788799	-5.65459012525798	0.0000116552836462245	0.0000852126037031773
DDRGK1	-0.725593763715936	-1.6535810534345	-6.86772930663903	7.37315079154951E-07	7.48915800521383E-06
lcai0006.p.23.a_5.1.rev2	-0.725554047309959	-1.65353553210768	-4.52768808950635	0.000172329235419812	0.000912235337667765
lcaw0081.e.05.a_5.1.fwd2	-0.725027192758292	-1.6529317914381	-4.28083856959318	0.000313494811558513	0.00153225248590429
A_04_P061937	-0.724677909634986	-1.65253165746694	-4.26247654722713	0.000327770243446392	0.00159313422864315
LRP1	-0.724650748590372	-1.65250054620482	-4.26147349971027	0.00032856851256243	0.00159585892935434
ENSOCUT00000007048	-0.724287679308354	-1.6520847294996	-4.10916484970979	0.000475331028467941	0.0022131570909388
G6PD	-0.724152519960082	-1.651929960661	-4.21995096982693	0.000363376026488156	0.00174680666480297
TGFB1	-0.724080110820852	-1.65184705206186	-3.74188804242093	0.0011546635746445	0.00477267262887123
DEFB123	-0.723686580506364	-1.65139653187516	-4.83652654875188	0.0000817042051297127	0.000473851453994435
lcap0017.f.04.c_5.1.fwd1	-0.722091208850263	-1.6495713817356	-3.08611513864895	0.00546759130221672	0.0181669785564581
TP53I3	-0.721524609822579	-1.64892366201397	-2.90135195460163	0.00836982828898535	0.026129119869303
RASGRP4	-0.721446876321325	-1.64883481915193	-3.87465101290278	0.000838381049099455	0.00362608354970179
A_04_P094658	-0.720829885928223	-1.64812982072172	-3.44429452455617	0.0023540743846809	0.008849527110161
PLTP	-0.720715164656462	-1.64799876874858	-5.16617952919196	0.0000370426138536161	0.000236926330514482
HOXD1	-0.7205552196295	-1.6478160727601	-5.04729294796344	0.0000492309650015557	0.000303430262258671
GDPD1	-0.719863693148151	-1.64702641495858	-3.56936407062979	0.00174685577299308	0.00679512726528129
FBXL20	-0.718939788899769	-1.64597199422864	-3.53236370890131	0.00190837392390382	0.00734118937648408
ENSOCUT00000010418	-0.718842548309115	-1.64586105609517	-5.67722728776727	0.0000110530792745641	0.0000814007761419632
lcah0005.l.04.a_5.1.rev1	-0.718648690694046	-1.64563991354288	-5.80947370248156	8.11607554889897E-06	0.0000618516813113594
OTULIN	-0.718410866001501	-1.64536865625104	-3.43955602344428	0.00238074973813132	0.00893313361129675
GNAQ	-0.717209564249812	-1.64399916270509	-3.29084964667285	0.003385648185055	0.0120803765710147
A_04_P050992	-0.716770921545578	-1.64349939067994	-3.2919198067412	0.00337711667707622	0.012054205938272
A_04_P098822	-0.715958556292963	-1.64257421527252	-3.64313853091063	0.00146388338751595	0.0058491448504952
PAWR	-0.715932401047737	-1.64254443660083	-7.17490095141607	3.77387735072952E-07	4.14920510908264E-06
GATA2	-0.715077804193649	-1.64157174479991	-4.99789823199562	0.0000554231207952934	0.000335638153655682
TNFRSF17	-0.714250297853278	-1.64063043601199	-3.403993411608	0.00259060817221029	0.00962376056891547
GYS1	-0.713798318132029	-1.64011652591901	-3.97821688287428	0.000652701009259137	0.00292995402908347
lcaf0002.m.01.a_5.1.fwd2	-0.713780865645574	-1.64009668531687	-3.64245792620416	0.00146627533314412	0.00585637869525853
RTN3	-0.712987343608773	-1.63919483497875	-2.8648635431313	0.00909611895710891	0.0279417459255891
lcaw0066.d.07.a_5.1.fwd2	-0.712166964616447	-1.6382629826492	-4.04398648093773	0.000556636170402017	0.00254754958969267
LFNG	-0.71190387659632	-1.63796425834798	-7.05670614224867	4.87605844892339E-07	5.22412602543697E-06
CNR2	-0.711540547167592	-1.63755180410792	-4.53135400664619	0.000170806008571512	0.000905600059133295
lcaw0058.a.09.a_5.1.fwd1	-0.71130408427017	-1.63728342548205	-3.29026824922653	0.00339029197988895	0.01209052072573
CLN5	-0.710787450776172	-1.63669721426236	-8.13941216789134	5.00015109208087E-08	7.1529150068674E-07
ZNF362	-0.710562985663548	-1.63644258467285	-4.28215215837954	0.000312497725250949	0.0015282237148637
MIF4GD	-0.710325728212031	-1.6361734867259	-3.75979780406924	0.00110593885159652	0.00460149149945404
ACE	-0.710190922522781	-1.63602060951773	-3.59755652397382	0.00163287685348341	0.00640744312933235
ENSOCUT00000003412	-0.70988634925847	-1.63567525895557	-4.89654988220241	0.0000707086592185756	0.000417903114430913
ANKMY2	-0.709492462145496	-1.6352287450041	-3.32792055637056	0.00310199938679576	0.0112193341082493
MGST1	-0.709188581928244	-1.63488434696953	-4.32951139790768	0.000278591586493457	0.00138587101386792
PPFIBP2	-0.70907012103323	-1.63475011076124	-7.0779690543722	4.65575925531709E-07	0.0000050174586902406
TRIM2	-0.708863950475144	-1.63451651096929	-3.21870810644591	0.00401174853397047	0.013954041630297
A_04_P072452	-0.708497825340878	-1.63410175827993	-2.73047381532323	0.0123240374646382	0.0358714974873907
lcap0019.h.05.c_5.1.fwd2	-0.708302832341408	-1.63388090989422	-2.61365800519009	0.0159853481094401	0.044367766517892
lcah0003.p.23.a_5.1.fwd1	-0.708208032025132	-1.63377355017252	-3.68110190858717	0.0013363786114102	0.00540508795000487
HERC2	-0.707781159674732	-1.63329021199731	-4.93808305095963	0.0000639867089910588	0.000383007516344103
SEMA4A	-0.707364416502927	-1.63281848081086	-3.28415174255229	0.00343952351490102	0.0122465763898067
ENSOCUT00000004117	-0.7071357234909	-1.63255967034085	-2.79241805276898	0.0107201699725977	0.0319382264735998
MIOS	-0.707117640813329	-1.63253920803642	-5.23893595258666	0.0000311405496347695	0.000203251118192977
lcaf0033.g.04.a_5.1.fwd2	-0.706622506359005	-1.63197901499932	-6.04327147851017	4.72298230106489E-06	0.0000382202930928281
XYLT1	-0.706153952306161	-1.63144907194153	-6.6652040787138	1.15439520773453E-06	0.0000111146406664383
CASP9	-0.704791179650585	-1.62990872946603	-4.96969570987279	0.0000593061207362334	0.000357326917101171
A_04_P061629	-0.7046906441836	-1.62979515180668	-4.80058288233978	0.0000890992269796751	0.000511729863080871
SVIL	-0.704358370023114	-1.62941982892621	-2.75730791855882	0.0116031294485409	0.0340834524358336
lcaw0001.f.01.a_5.1.rev2	-0.704222003091199	-1.62926581960649	-4.05311559784043	0.000544464289138088	0.00249865566457493
A_04_P050994	-0.704038804120581	-1.62905894229541	-3.89614022349774	0.000795974275309113	0.0034747537610048
SPECC1	-0.70388381782659	-1.62888394464196	-5.24432309123909	0.0000307434385642642	0.000200919642946596
A_04_P097687	-0.703205443567402	-1.62811820194686	-3.20607840968554	0.00413235828066873	0.0143235175510634
MTMR14	-0.702871478977855	-1.62774135799651	-2.7040472084396	0.0130753223726374	0.0377041006771172
lcag0020.n.06.a_5.1.rev1	-0.702672620475797	-1.62751700850365	-4.34123443629116	0.000270783279453592	0.00135203689012252
CC2D2A	-0.702569407628229	-1.62740057734427	-5.1618420876278	0.0000374283610626626	0.000239024111770498
LRTOMT	-0.702337790945671	-1.62713932818447	-3.41486952441545	0.00252457766483696	0.00940622333058566
ZNF174	-0.701956175369629	-1.62670898110679	-7.72866110280017	1.16464632051916E-07	1.48001931784838E-06
lcaw0064.g.08.a_5.1.fwd2	-0.701206994748561	-1.62586446273357	-3.91006075028109	0.000769645885581223	0.00337371217135517
lcaw0080.f.08.a_5.1.fwd1	-0.700809357572873	-1.62541640195303	-2.69326831477127	0.0133940279198854	0.0384469873681532
SDCCAG8	-0.700642313994783	-1.6252282127337	-8.3184638714429	3.48313018079243E-08	5.24343857260995E-07
lcaw0061.a.07.a_5.1.rev2	-0.700055325602325	-1.62456709169247	-4.3897570384098	0.000240727141548924	0.00122380769436609
FHL3	-0.699544697704975	-1.62399219369497	-4.43251961068801	0.00021702191475248	0.00111739657641729
ZNF644	-0.699402241450243	-1.62383184350492	-5.02813626324921	0.0000515447890954099	0.000315471024600348
HMGCL	-0.699132652215186	-1.6235284344871	-4.35106799724754	0.000264402704655124	0.00132510556784362
lcaw0035.g.10.a_5.1.fwd2	-0.698997812447527	-1.62337670043337	-2.95334702449584	0.00743006613860799	0.0236274695553903
A_04_P074827	-0.698834091895966	-1.6231924861392	-2.97505442796112	0.00706842546608641	0.0226635189012914
ENSOCUT00000012242	-0.698703758735508	-1.62304585345172	-5.36333025501249	0.0000231679264039308	0.00015612190486048
lcaw0061.a.02.a_5.1.fwd2	-0.698694709425771	-1.6230356729228	-4.74462954666355	0.000101978061447657	0.000576492313690348
lcaw0049.d.07.a_5.1.fwd1	-0.69863217751752	-1.62296532588796	-3.95826703905703	0.00068497397170989	0.00305440463541744
lcah0005.j.23.a_5.1.rev2	-0.698423633657406	-1.62273074062701	-2.59027861488611	0.0168317468500357	0.04632122490141
ENSOCUT00000005878	-0.698330292709694	-1.62262575494318	-4.2486223343966	0.000338969625193529	0.00163847520773892
GMCL1	-0.698005365070523	-1.62226034397788	-4.52976153224438	0.000171466029951236	0.000908143248824033
TCTA	-0.697926143539644	-1.62217126457041	-3.87857438518312	0.000830474982247134	0.00359806992738692
FAM172A	-0.697886811605365	-1.62212704021111	-4.78869467720749	0.0000916908447418662	0.000523776799430139
COL4A3BP	-0.697718900131394	-1.62193825610584	-6.19843692599641	3.30871089468506E-06	0.0000280488446299438
ALDH1A1	-0.69767713122068	-1.62189129842484	-6.82582887299803	8.08622388080319E-07	0.0000081152327557119
A_04_P061630	-0.69749114214776	-1.62168222124153	-4.4171574119058	0.000225255805659658	0.00115594966562977
POLR2J	-0.697311799441636	-1.62148064100909	-2.69978944190804	0.0132003476595704	0.0379993429411273
lcaw0042.f.11.a_5.1.fwd2	-0.69726116838136	-1.62142373650664	-4.34442802935895	0.000268694369034178	0.00134360525846237
SLC5A9	-0.697063008469402	-1.62120104279052	-3.94622373198153	0.000705218505539505	0.00312943624996182
C16ORF62	-0.696966916532869	-1.62109306490515	-4.15067787612588	0.000429831953707516	0.00202945973079625
RNF39	-0.696823955412473	-1.62093243373081	-3.73912224516916	0.00116237477903978	0.00479765426217606
TMEM251	-0.696750898622101	-1.62085035323606	-4.90329222721125	0.0000695708010863083	0.000412752599552407
APBB1IP	-0.696699473947585	-1.62079257926861	-3.36964562566678	0.00281041102948656	0.0103354571765416
ENSOCUT00000016904	-0.696391399043533	-1.62044651014471	-4.14102763143421	0.000440005318296948	0.0020711818464915
STX4	-0.696217112518063	-1.62025076196129	-3.75142024908876	0.00112847235943624	0.00467785352207549
TRDMT1	-0.695901500439174	-1.61989634556301	-5.70374792297845	0.0000103877168093894	0.0000772349176724699
ATP6V0D1	-0.695645537268219	-1.61960896880392	-5.09617266226159	0.0000437918518632461	0.000274527071344383
CCDC112	-0.695225823683557	-1.61913785536994	-2.99971837574128	0.00667803608660383	0.0216238789402421
lcag0024.m.24.a_5.1.fwd1	-0.695208877451048	-1.61911883671066	-4.9935110304379	0.0000560098402897001	0.000338783844779321
LRRC29	-0.694933872428838	-1.61881023138267	-6.18234801194922	3.43263520438699E-06	0.0000289531567365003
NRM	-0.694834770015921	-1.61869903498602	-5.7216469310084	9.96185428826587E-06	0.0000743429674228422
CDK18	-0.694686069519908	-1.61853220212232	-4.04994174292196	0.000548665665426108	0.00251621671972055
VPS39	-0.694498676787251	-1.61832198342294	-4.49642026551718	0.000185888438630816	0.00097225783715967
HAAO	-0.69434878641472	-1.61815385483204	-5.03812745997141	0.0000503246009554018	0.000309224561453234
lcaw0050.h.10.a_5.1.rev2	-0.69429895524825	-1.61809796422504	-4.73601035778537	0.000104122437710502	0.000586803061098188
PANK2	-0.693833121916195	-1.61757557919828	-3.44080579758393	0.00237368556227436	0.00891326894021815
lcaw0054.b.08.a_5.1.fwd1	-0.693775794571208	-1.61751130402697	-3.3280895096845	0.00310076121197774	0.011216870030829
ABCB4	-0.693367523539941	-1.61705362616938	-6.72695206012342	1.00634858195428E-06	0.0000098428961144426
IQSEC1	-0.692681170501787	-1.61628450610391	-3.98984908280928	0.000634585541370692	0.00286010784835276
WWP2	-0.692649301140952	-1.61624880251878	-4.3882670972173	0.000241598310435167	0.0012276168437904
TBC1D2B	-0.692367291296131	-1.61593289824548	-4.61939941383627	0.000138021643057663	0.00075115696689204
DMBT1	-0.692357135404257	-1.61592152288093	-6.74464004690714	9.67638663552319E-07	9.49351094070667E-06
[truncated: 5,454 more rows]
